# Supplementary material for: A closer look into the α-helix basin
Source: Sci Rep. 2016 Dec 5;6:38341. doi: 10.1038/srep38341 (PMC5137006; doi:10.1038/srep38341)
Supplement: Supplementary Dataset 1 [file srep38341-s2.zip › SM1_rho.pdb]

MODEL        0     
ATOM      1  N   VAL A   1      13.906  -2.753  -7.311  0.00  0.00           N  
ATOM      2  CA  VAL A   1      13.906  -2.753  -5.854  0.00  0.00           C  
ATOM      3  C   VAL A   1      13.265  -1.478  -5.315  0.00  0.00           C  
ATOM      4  O   VAL A   1      12.241  -1.504  -4.653  0.00  0.00           O  
ATOM      4  N   LYS A   2      13.879  -0.340  -5.606  0.00  0.00           N  
ATOM      5  CA  LYS A   2      13.366   0.946  -5.150  0.00  0.00           C  
ATOM      6  C   LYS A   2      11.994   1.242  -5.750  0.00  0.00           C  
ATOM      7  O   LYS A   2      10.999   1.355  -5.054  0.00  0.00           O  
ATOM      7  N   ALA A   3      11.945   1.368  -7.069  0.00  0.00           N  
ATOM      8  CA  ALA A   3      10.696   1.650  -7.766  0.00  0.00           C  
ATOM      9  C   ALA A   3       9.694   0.521  -7.585  0.00  0.00           C  
ATOM     10  O   ALA A   3       8.631   0.689  -7.010  0.00  0.00           O  
ATOM     10  N   ILE A   4      10.039  -0.657  -8.086  0.00  0.00           N  
ATOM     11  CA  ILE A   4       9.170  -1.823  -7.983  0.00  0.00           C  
ATOM     12  C   ILE A   4       8.963  -2.216  -6.523  0.00  0.00           C  
ATOM     13  O   ILE A   4       7.862  -2.180  -5.998  0.00  0.00           O  
ATOM     13  N   LYS A   5      10.042  -2.600  -5.855  0.00  0.00           N  
ATOM     14  CA  LYS A   5       9.975  -3.000  -4.456  0.00  0.00           C  
ATOM     15  C   LYS A   5       9.529  -1.843  -3.567  0.00  0.00           C  
ATOM     16  O   LYS A   5       8.487  -1.882  -2.933  0.00  0.00           O  
ATOM     16  N   GLN A   6      10.335  -0.792  -3.523  0.00  0.00           N  
ATOM     17  CA  GLN A   6      10.029   0.382  -2.715  0.00  0.00           C  
ATOM     18  C   GLN A   6       8.756   1.066  -3.191  0.00  0.00           C  
ATOM     19  O   GLN A   6       7.766   1.149  -2.483  0.00  0.00           O  
ATOM     19  N   ALA A   7       8.783   1.566  -4.418  0.00  0.00           N  
ATOM     20  CA  ALA A   7       7.630   2.246  -4.994  0.00  0.00           C  
ATOM     21  C   ALA A   7       6.444   1.304  -5.135  0.00  0.00           C  
ATOM     22  O   ALA A   7       5.402   1.484  -4.526  0.00  0.00           O  
ATOM     22  N   GLY A   8       6.606   0.275  -5.955  0.00  0.00           N  
ATOM     23  CA  GLY A   8       5.554  -0.695  -6.177  0.00  0.00           C  
ATOM     24  C   GLY A   8       5.194  -1.460  -4.919  0.00  0.00           C  
ATOM     25  O   GLY A   8       4.085  -1.384  -4.416  0.00  0.00           O  
ATOM     25  N   LYS A   9       6.147  -2.218  -4.394  0.00  0.00           N  
ATOM     26  CA  LYS A   9       5.925  -3.002  -3.186  0.00  0.00           C  
ATOM     27  C   LYS A   9       5.629  -2.105  -1.988  0.00  0.00           C  
ATOM     28  O   LYS A   9       4.559  -2.144  -1.403  0.00  0.00           O  
ATOM     28  N   VAL A  10       6.600  -1.282  -1.617  0.00  0.00           N  
ATOM     29  CA  VAL A  10       6.445  -0.374  -0.488  0.00  0.00           C  
ATOM     30  C   VAL A  10       5.334   0.636  -0.758  0.00  0.00           C  
ATOM     31  O   VAL A  10       4.323   0.679  -0.076  0.00  0.00           O  
ATOM     31  N   ILE A  11       5.527   1.464  -1.775  0.00  0.00           N  
ATOM     32  CA  ILE A  11       4.542   2.475  -2.138  0.00  0.00           C  
ATOM     33  C   ILE A  11       3.233   1.825  -2.578  0.00  0.00           C  
ATOM     34  O   ILE A  11       2.193   1.990  -1.962  0.00  0.00           O  
ATOM     34  N   GLY A  12       3.289   1.070  -3.666  0.00  0.00           N  
ATOM     35  CA  GLY A  12       2.118   0.397  -4.187  0.00  0.00           C  
ATOM     36  C   GLY A  12       1.560  -0.632  -3.223  0.00  0.00           C  
ATOM     37  O   GLY A  12       0.445  -0.522  -2.740  0.00  0.00           O  
ATOM     37  N   LYS A  13       2.348  -1.658  -2.933  0.00  0.00           N  
ATOM     38  CA  LYS A  13       1.928  -2.713  -2.020  0.00  0.00           C  
ATOM     39  C   LYS A  13       1.694  -2.171  -0.613  0.00  0.00           C  
ATOM     40  O   LYS A  13       0.594  -2.199  -0.087  0.00  0.00           O  
ATOM     40  N   GLY A  14       2.753  -1.666   0.004  0.00  0.00           N  
ATOM     41  CA  GLY A  14       2.665  -1.120   1.342  0.00  0.00           C  
ATOM     42  C   GLY A  14       1.758   0.092   1.418  0.00  0.00           C  
ATOM     43  O   GLY A  14       0.736   0.090   2.084  0.00  0.00           O  
ATOM     43  N   LEU A  15       2.133   1.156   0.720  0.00  0.00           N  
ATOM     44  CA  LEU A  15       1.347   2.383   0.711  0.00  0.00           C  
ATOM     45  C   LEU A  15      -0.027   2.155   0.099  0.00  0.00           C  
ATOM     46  O   LEU A  15      -1.051   2.298   0.748  0.00  0.00           O  
ATOM     46  N   ARG A  16      -0.054   1.794  -1.176  0.00  0.00           N  
ATOM     47  CA  ARG A  16      -1.307   1.546  -1.877  0.00  0.00           C  
ATOM     48  C   ARG A  16      -2.059   0.372  -1.268  0.00  0.00           C  
ATOM     49  O   ARG A  16      -3.154   0.510  -0.748  0.00  0.00           O  
ATOM     49  N   ALA A  17      -1.461  -0.810  -1.334  0.00  0.00           N  
ATOM     50  CA  ALA A  17      -2.078  -2.012  -0.787  0.00  0.00           C  
ATOM     51  C   ALA A  17      -2.259  -1.906   0.719  0.00  0.00           C  
ATOM     52  O   ALA A  17      -3.363  -1.914   1.238  0.00  0.00           O  
ATOM     52  N   ILE A  18      -1.149  -1.805   1.438  0.00  0.00           N  
ATOM     53  CA  ILE A  18      -1.180  -1.697   2.891  0.00  0.00           C  
ATOM     54  C   ILE A  18      -1.885  -0.415   3.325  0.00  0.00           C  
ATOM     55  O   ILE A  18      -2.920  -0.438   3.971  0.00  0.00           O  
ATOM     55  N   ASN A  19      -1.314   0.725   2.963  0.00  0.00           N  
ATOM     56  CA  ASN A  19      -1.886   2.019   3.313  0.00  0.00           C  
ATOM     57  C   ASN A  19      -3.254   2.233   2.683  0.00  0.00           C  
ATOM     58  O   ASN A  19      -4.261   2.365   3.359  0.00  0.00           O  
ATOM     58  N   ILE A  20      -3.291   2.269   1.359  0.00  0.00           N  
ATOM     59  CA  ILE A  20      -4.536   2.468   0.628  0.00  0.00           C  
ATOM     60  C   ILE A  20      -5.503   1.316   0.881  0.00  0.00           C  
ATOM     61  O   ILE A  20      -6.578   1.486   1.433  0.00  0.00           O  
ATOM     61  N   ALA A  21      -5.112   0.119   0.467  0.00  0.00           N  
ATOM     62  CA  ALA A  21      -5.940  -1.067   0.646  0.00  0.00           C  
ATOM     63  C   ALA A  21      -6.157  -1.374   2.119  0.00  0.00           C  
ATOM     64  O   ALA A  21      -7.266  -1.344   2.627  0.00  0.00           O  
ATOM     64  N   GLY A  22      -5.074  -1.675   2.822  0.00  0.00           N  
ATOM     65  CA  GLY A  22      -5.145  -1.987   4.234  0.00  0.00           C  
ATOM     66  C   GLY A  22      -5.638  -0.818   5.064  0.00  0.00           C  
ATOM     67  O   GLY A  22      -6.682  -0.873   5.694  0.00  0.00           O  
ATOM     67  N   THR A  23      -4.876   0.266   5.070  0.00  0.00           N  
ATOM     68  CA  THR A  23      -5.237   1.458   5.827  0.00  0.00           C  
ATOM     69  C   THR A  23      -6.532   2.068   5.315  0.00  0.00           C  
ATOM     70  O   THR A  23      -7.529   2.139   6.014  0.00  0.00           O  
ATOM     70  N   THR A  24      -6.519   2.520   4.069  0.00  0.00           N  
ATOM     71  CA  THR A  24      -7.697   3.127   3.462  0.00  0.00           C  
ATOM     72  C   THR A  24      -8.841   2.131   3.355  0.00  0.00           C  
ATOM     73  O   THR A  24      -9.893   2.291   3.952  0.00  0.00           O  
ATOM     73  N   HIS A  25      -8.632   1.078   2.577  0.00  0.00           N  
ATOM     74  CA  HIS A  25      -9.648   0.049   2.390  0.00  0.00           C  
ATOM     75  C   HIS A  25      -9.962  -0.663   3.696  0.00  0.00           C  
ATOM     76  O   HIS A  25     -11.069  -0.610   4.207  0.00  0.00           O  
ATOM     76  N   ASP A  26      -8.970  -1.345   4.251  0.00  0.00           N  
ATOM     77  CA  ASP A  26      -9.144  -2.071   5.503  0.00  0.00           C  
ATOM     78  C   ASP A  26      -9.471  -1.124   6.653  0.00  0.00           C  
ATOM     79  O   ASP A  26     -10.533  -1.179   7.251  0.00  0.00           O  
ATOM     79  N   VAL A  27      -8.536  -0.237   6.967  0.00  0.00           N  
ATOM     80  CA  VAL A  27      -8.723   0.724   8.046  0.00  0.00           C  
ATOM     81  C   VAL A  27      -9.884   1.665   7.734  0.00  0.00           C  
ATOM     82  O   VAL A  27     -10.889   1.699   8.424  0.00  0.00           O  
ATOM     82  N   VAL A  28      -9.738   2.443   6.670  0.00  0.00           N  
ATOM     83  CA  VAL A  28     -10.773   3.386   6.263  0.00  0.00           C  
ATOM     84  C   VAL A  28     -12.051   2.648   5.877  0.00  0.00           C  
ATOM     85  O   VAL A  28     -13.092   2.798   6.495  0.00  0.00           O  
ATOM     85  N   SER A  29     -11.971   1.836   4.832  0.00  0.00           N  
ATOM     86  CA  SER A  29     -13.123   1.075   4.363  0.00  0.00           C  
ATOM     87  C   SER A  29     -13.597   0.084   5.415  0.00  0.00           C  
ATOM     88  O   SER A  29     -14.704   0.166   5.922  0.00  0.00           O  
ATOM     88  N   PHE A  30     -12.745  -0.874   5.751  0.00  0.00           N  
ATOM     89  CA  PHE A  30     -13.081  -1.884   6.747  0.00  0.00           C  
ATOM     90  C   PHE A  30     -13.308  -1.259   8.115  0.00  0.00           C  
ENDMDL                                                                          
MODEL        0     
ATOM      1  N   VAL A   1      13.961  -2.762  -7.390  0.00  0.00           N  
ATOM      2  CA  VAL A   1      13.956  -2.790  -5.932  0.00  0.00           C  
ATOM      3  C   VAL A   1      13.325  -1.519  -5.372  0.00  0.00           C  
ATOM      4  O   VAL A   1      12.300  -1.548  -4.712  0.00  0.00           O  
ATOM      4  N   LYS A   2      13.950  -0.381  -5.641  0.00  0.00           N  
ATOM      5  CA  LYS A   2      13.447   0.901  -5.163  0.00  0.00           C  
ATOM      6  C   LYS A   2      12.078   1.218  -5.757  0.00  0.00           C  
ATOM      7  O   LYS A   2      11.083   1.329  -5.059  0.00  0.00           O  
ATOM      7  N   ALA A   3      12.029   1.365  -7.074  0.00  0.00           N  
ATOM      8  CA  ALA A   3      10.783   1.670  -7.765  0.00  0.00           C  
ATOM      9  C   ALA A   3       9.770   0.547  -7.600  0.00  0.00           C  
ATOM     10  O   ALA A   3       8.708   0.718  -7.023  0.00  0.00           O  
ATOM     10  N   ILE A   4      10.104  -0.626  -8.117  0.00  0.00           N  
ATOM     11  CA  ILE A   4       9.225  -1.785  -8.030  0.00  0.00           C  
ATOM     12  C   ILE A   4       9.010  -2.195  -6.575  0.00  0.00           C  
ATOM     13  O   ILE A   4       7.909  -2.156  -6.053  0.00  0.00           O  
ATOM     13  N   LYS A   5      10.085  -2.595  -5.910  0.00  0.00           N  
ATOM     14  CA  LYS A   5      10.012  -3.011  -4.515  0.00  0.00           C  
ATOM     15  C   LYS A   5       9.569  -1.862  -3.614  0.00  0.00           C  
ATOM     16  O   LYS A   5       8.527  -1.904  -2.982  0.00  0.00           O  
ATOM     16  N   GLN A   6      10.381  -0.815  -3.557  0.00  0.00           N  
ATOM     17  CA  GLN A   6      10.079   0.350  -2.736  0.00  0.00           C  
ATOM     18  C   GLN A   6       8.809   1.044  -3.205  0.00  0.00           C  
ATOM     19  O   GLN A   6       7.820   1.125  -2.495  0.00  0.00           O  
ATOM     19  N   ALA A   7       8.838   1.556  -4.427  0.00  0.00           N  
ATOM     20  CA  ALA A   7       7.687   2.247  -4.996  0.00  0.00           C  
ATOM     21  C   ALA A   7       6.497   1.312  -5.142  0.00  0.00           C  
ATOM     22  O   ALA A   7       5.456   1.494  -4.532  0.00  0.00           O  
ATOM     22  N   GLY A   8       6.653   0.288  -5.970  0.00  0.00           N  
ATOM     23  CA  GLY A   8       5.596  -0.675  -6.198  0.00  0.00           C  
ATOM     24  C   GLY A   8       5.230  -1.445  -4.944  0.00  0.00           C  
ATOM     25  O   GLY A   8       4.120  -1.366  -4.443  0.00  0.00           O  
ATOM     25  N   LYS A   9       6.179  -2.209  -4.422  0.00  0.00           N  
ATOM     26  CA  LYS A   9       5.952  -2.999  -3.219  0.00  0.00           C  
ATOM     27  C   LYS A   9       5.655  -2.107  -2.016  0.00  0.00           C  
ATOM     28  O   LYS A   9       4.584  -2.147  -1.434  0.00  0.00           O  
ATOM     28  N   VAL A  10       6.626  -1.287  -1.640  0.00  0.00           N  
ATOM     29  CA  VAL A  10       6.471  -0.384  -0.507  0.00  0.00           C  
ATOM     30  C   VAL A  10       5.359   0.627  -0.773  0.00  0.00           C  
ATOM     31  O   VAL A  10       4.349   0.668  -0.090  0.00  0.00           O  
ATOM     31  N   ILE A  11       5.552   1.458  -1.788  0.00  0.00           N  
ATOM     32  CA  ILE A  11       4.567   2.471  -2.148  0.00  0.00           C  
ATOM     33  C   ILE A  11       3.258   1.822  -2.586  0.00  0.00           C  
ATOM     34  O   ILE A  11       2.218   1.989  -1.969  0.00  0.00           O  
ATOM     34  N   GLY A  12       3.312   1.068  -3.675  0.00  0.00           N  
ATOM     35  CA  GLY A  12       2.139   0.397  -4.195  0.00  0.00           C  
ATOM     36  C   GLY A  12       1.579  -0.630  -3.230  0.00  0.00           C  
ATOM     37  O   GLY A  12       0.464  -0.518  -2.748  0.00  0.00           O  
ATOM     37  N   LYS A  13       2.366  -1.656  -2.938  0.00  0.00           N  
ATOM     38  CA  LYS A  13       1.944  -2.710  -2.023  0.00  0.00           C  
ATOM     39  C   LYS A  13       1.707  -2.164  -0.618  0.00  0.00           C  
ATOM     40  O   LYS A  13       0.607  -2.194  -0.093  0.00  0.00           O  
ATOM     40  N   GLY A  14       2.764  -1.657   0.000  0.00  0.00           N  
ATOM     41  CA  GLY A  14       2.673  -1.107   1.336  0.00  0.00           C  
ATOM     42  C   GLY A  14       1.761   0.102   1.408  0.00  0.00           C  
ATOM     43  O   GLY A  14       0.740   0.098   2.075  0.00  0.00           O  
ATOM     43  N   LEU A  15       2.133   1.164   0.707  0.00  0.00           N  
ATOM     44  CA  LEU A  15       1.342   2.388   0.693  0.00  0.00           C  
ATOM     45  C   LEU A  15      -0.033   2.153   0.085  0.00  0.00           C  
ATOM     46  O   LEU A  15      -1.055   2.296   0.735  0.00  0.00           O  
ATOM     46  N   ARG A  16      -0.060   1.784  -1.187  0.00  0.00           N  
ATOM     47  CA  ARG A  16      -1.314   1.528  -1.884  0.00  0.00           C  
ATOM     48  C   ARG A  16      -2.063   0.357  -1.266  0.00  0.00           C  
ATOM     49  O   ARG A  16      -3.158   0.496  -0.747  0.00  0.00           O  
ATOM     49  N   ALA A  17      -1.462  -0.824  -1.322  0.00  0.00           N  
ATOM     50  CA  ALA A  17      -2.075  -2.023  -0.765  0.00  0.00           C  
ATOM     51  C   ALA A  17      -2.258  -1.904   0.740  0.00  0.00           C  
ATOM     52  O   ALA A  17      -3.363  -1.913   1.257  0.00  0.00           O  
ATOM     52  N   ILE A  18      -1.150  -1.790   1.459  0.00  0.00           N  
ATOM     53  CA  ILE A  18      -1.183  -1.669   2.911  0.00  0.00           C  
ATOM     54  C   ILE A  18      -1.898  -0.388   3.332  0.00  0.00           C  
ATOM     55  O   ILE A  18      -2.932  -0.412   3.979  0.00  0.00           O  
ATOM     55  N   ASN A  19      -1.335   0.753   2.958  0.00  0.00           N  
ATOM     56  CA  ASN A  19      -1.917   2.046   3.296  0.00  0.00           C  
ATOM     57  C   ASN A  19      -3.287   2.243   2.666  0.00  0.00           C  
ATOM     58  O   ASN A  19      -4.294   2.375   3.343  0.00  0.00           O  
ATOM     58  N   ILE A  20      -3.327   2.262   1.341  0.00  0.00           N  
ATOM     59  CA  ILE A  20      -4.575   2.443   0.611  0.00  0.00           C  
ATOM     60  C   ILE A  20      -5.535   1.288   0.882  0.00  0.00           C  
ATOM     61  O   ILE A  20      -6.610   1.460   1.433  0.00  0.00           O  
ATOM     61  N   ALA A  21      -5.136   0.088   0.485  0.00  0.00           N  
ATOM     62  CA  ALA A  21      -5.956  -1.101   0.683  0.00  0.00           C  
ATOM     63  C   ALA A  21      -6.172  -1.386   2.162  0.00  0.00           C  
ATOM     64  O   ALA A  21      -7.282  -1.357   2.668  0.00  0.00           O  
ATOM     64  N   GLY A  22      -5.087  -1.666   2.870  0.00  0.00           N  
ATOM     65  CA  GLY A  22      -5.156  -1.956   4.287  0.00  0.00           C  
ATOM     66  C   GLY A  22      -5.663  -0.779   5.097  0.00  0.00           C  
ATOM     67  O   GLY A  22      -6.705  -0.834   5.728  0.00  0.00           O  
ATOM     67  N   THR A  23      -4.912   0.314   5.084  0.00  0.00           N  
ATOM     68  CA  THR A  23      -5.286   1.514   5.821  0.00  0.00           C  
ATOM     69  C   THR A  23      -6.589   2.101   5.301  0.00  0.00           C  
ATOM     70  O   THR A  23      -7.586   2.173   6.001  0.00  0.00           O  
ATOM     70  N   THR A  24      -6.585   2.529   4.046  0.00  0.00           N  
ATOM     71  CA  THR A  24      -7.771   3.111   3.431  0.00  0.00           C  
ATOM     72  C   THR A  24      -8.905   2.100   3.348  0.00  0.00           C  
ATOM     73  O   THR A  24      -9.957   2.263   3.944  0.00  0.00           O  
ATOM     73  N   HIS A  25      -8.686   1.033   2.593  0.00  0.00           N  
ATOM     74  CA  HIS A  25      -9.691  -0.010   2.430  0.00  0.00           C  
ATOM     75  C   HIS A  25      -9.997  -0.696   3.752  0.00  0.00           C  
ATOM     76  O   HIS A  25     -11.104  -0.644   4.261  0.00  0.00           O  
ATOM     76  N   ASP A  26      -8.997  -1.353   4.322  0.00  0.00           N  
ATOM     77  CA  ASP A  26      -9.163  -2.052   5.590  0.00  0.00           C  
ATOM     78  C   ASP A  26      -9.503  -1.082   6.718  0.00  0.00           C  
ATOM     79  O   ASP A  26     -10.564  -1.139   7.318  0.00  0.00           O  
ATOM     79  N   VAL A  27      -8.582  -0.175   7.011  0.00  0.00           N  
ATOM     80  CA  VAL A  27      -8.783   0.809   8.067  0.00  0.00           C  
ATOM     81  C   VAL A  27      -9.959   1.723   7.734  0.00  0.00           C  
ATOM     82  O   VAL A  27     -10.963   1.759   8.426  0.00  0.00           O  
ATOM     82  N   VAL A  28      -9.828   2.476   6.651  0.00  0.00           N  
ATOM     83  CA  VAL A  28     -10.878   3.393   6.223  0.00  0.00           C  
ATOM     84  C   VAL A  28     -12.146   2.626   5.860  0.00  0.00           C  
ATOM     85  O   VAL A  28     -13.187   2.778   6.478  0.00  0.00           O  
ATOM     85  N   SER A  29     -12.057   1.786   4.838  0.00  0.00           N  
ATOM     86  CA  SER A  29     -13.198   0.995   4.394  0.00  0.00           C  
ATOM     87  C   SER A  29     -13.657   0.029   5.475  0.00  0.00           C  
ATOM     88  O   SER A  29     -14.765   0.110   5.981  0.00  0.00           O  
ATOM     88  N   PHE A  30     -12.790  -0.905   5.840  0.00  0.00           N  
ATOM     89  CA  PHE A  30     -13.110  -1.890   6.865  0.00  0.00           C  
ATOM     90  C   PHE A  30     -13.349  -1.228   8.214  0.00  0.00           C  
ENDMDL                                                                          
MODEL        0     
ATOM      1  N   VAL A   1      14.009  -2.771  -7.481  0.00  0.00           N  
ATOM      2  CA  VAL A   1      13.999  -2.835  -6.025  0.00  0.00           C  
ATOM      3  C   VAL A   1      13.382  -1.571  -5.435  0.00  0.00           C  
ATOM      4  O   VAL A   1      12.355  -1.604  -4.777  0.00  0.00           O  
ATOM      4  N   LYS A   2      14.020  -0.434  -5.675  0.00  0.00           N  
ATOM      5  CA  LYS A   2      13.532   0.842  -5.166  0.00  0.00           C  
ATOM      6  C   LYS A   2      12.167   1.188  -5.753  0.00  0.00           C  
ATOM      7  O   LYS A   2      11.174   1.296  -5.053  0.00  0.00           O  
ATOM      7  N   ALA A   3      12.120   1.366  -7.066  0.00  0.00           N  
ATOM      8  CA  ALA A   3      10.878   1.700  -7.751  0.00  0.00           C  
ATOM      9  C   ALA A   3       9.850   0.588  -7.608  0.00  0.00           C  
ATOM     10  O   ALA A   3       8.790   0.761  -7.029  0.00  0.00           O  
ATOM     10  N   ILE A   4      10.170  -0.579  -8.148  0.00  0.00           N  
ATOM     11  CA  ILE A   4       9.276  -1.729  -8.084  0.00  0.00           C  
ATOM     12  C   ILE A   4       9.053  -2.162  -6.638  0.00  0.00           C  
ATOM     13  O   ILE A   4       7.950  -2.121  -6.118  0.00  0.00           O  
ATOM     13  N   LYS A   5      10.121  -2.586  -5.977  0.00  0.00           N  
ATOM     14  CA  LYS A   5      10.039  -3.027  -4.590  0.00  0.00           C  
ATOM     15  C   LYS A   5       9.605  -1.891  -3.670  0.00  0.00           C  
ATOM     16  O   LYS A   5       8.561  -1.935  -3.040  0.00  0.00           O  
ATOM     16  N   GLN A   6      10.425  -0.852  -3.593  0.00  0.00           N  
ATOM     17  CA  GLN A   6      10.131   0.301  -2.751  0.00  0.00           C  
ATOM     18  C   GLN A   6       8.867   1.013  -3.209  0.00  0.00           C  
ATOM     19  O   GLN A   6       7.878   1.090  -2.498  0.00  0.00           O  
ATOM     19  N   ALA A   7       8.899   1.544  -4.423  0.00  0.00           N  
ATOM     20  CA  ALA A   7       7.754   2.253  -4.980  0.00  0.00           C  
ATOM     21  C   ALA A   7       6.555   1.330  -5.139  0.00  0.00           C  
ATOM     22  O   ALA A   7       5.516   1.513  -4.526  0.00  0.00           O  
ATOM     22  N   GLY A   8       6.702   0.316  -5.980  0.00  0.00           N  
ATOM     23  CA  GLY A   8       5.637  -0.635  -6.220  0.00  0.00           C  
ATOM     24  C   GLY A   8       5.262  -1.417  -4.977  0.00  0.00           C  
ATOM     25  O   GLY A   8       4.153  -1.335  -4.477  0.00  0.00           O  
ATOM     25  N   LYS A   9       6.205  -2.194  -4.462  0.00  0.00           N  
ATOM     26  CA  LYS A   9       5.969  -2.996  -3.268  0.00  0.00           C  
ATOM     27  C   LYS A   9       5.675  -2.116  -2.056  0.00  0.00           C  
ATOM     28  O   LYS A   9       4.602  -2.157  -1.476  0.00  0.00           O  
ATOM     28  N   VAL A  10       6.649  -1.304  -1.670  0.00  0.00           N  
ATOM     29  CA  VAL A  10       6.495  -0.412  -0.527  0.00  0.00           C  
ATOM     30  C   VAL A  10       5.387   0.605  -0.783  0.00  0.00           C  
ATOM     31  O   VAL A  10       4.378   0.643  -0.100  0.00  0.00           O  
ATOM     31  N   ILE A  11       5.583   1.445  -1.790  0.00  0.00           N  
ATOM     32  CA  ILE A  11       4.602   2.464  -2.140  0.00  0.00           C  
ATOM     33  C   ILE A  11       3.289   1.825  -2.582  0.00  0.00           C  
ATOM     34  O   ILE A  11       2.251   1.992  -1.962  0.00  0.00           O  
ATOM     34  N   GLY A  12       3.338   1.077  -3.675  0.00  0.00           N  
ATOM     35  CA  GLY A  12       2.162   0.415  -4.199  0.00  0.00           C  
ATOM     36  C   GLY A  12       1.597  -0.614  -3.240  0.00  0.00           C  
ATOM     37  O   GLY A  12       0.482  -0.500  -2.759  0.00  0.00           O  
ATOM     37  N   LYS A  13       2.380  -1.644  -2.951  0.00  0.00           N  
ATOM     38  CA  LYS A  13       1.952  -2.701  -2.043  0.00  0.00           C  
ATOM     39  C   LYS A  13       1.713  -2.160  -0.636  0.00  0.00           C  
ATOM     40  O   LYS A  13       0.612  -2.190  -0.113  0.00  0.00           O  
ATOM     40  N   GLY A  14       2.770  -1.656  -0.013  0.00  0.00           N  
ATOM     41  CA  GLY A  14       2.677  -1.112   1.325  0.00  0.00           C  
ATOM     42  C   GLY A  14       1.765   0.097   1.400  0.00  0.00           C  
ATOM     43  O   GLY A  14       0.744   0.090   2.067  0.00  0.00           O  
ATOM     43  N   LEU A  15       2.136   1.161   0.702  0.00  0.00           N  
ATOM     44  CA  LEU A  15       1.344   2.385   0.691  0.00  0.00           C  
ATOM     45  C   LEU A  15      -0.031   2.150   0.085  0.00  0.00           C  
ATOM     46  O   LEU A  15      -1.053   2.294   0.736  0.00  0.00           O  
ATOM     46  N   ARG A  16      -0.060   1.781  -1.188  0.00  0.00           N  
ATOM     47  CA  ARG A  16      -1.315   1.526  -1.883  0.00  0.00           C  
ATOM     48  C   ARG A  16      -2.065   0.357  -1.263  0.00  0.00           C  
ATOM     49  O   ARG A  16      -3.160   0.498  -0.744  0.00  0.00           O  
ATOM     49  N   ALA A  17      -1.464  -0.824  -1.315  0.00  0.00           N  
ATOM     50  CA  ALA A  17      -2.079  -2.022  -0.756  0.00  0.00           C  
ATOM     51  C   ALA A  17      -2.264  -1.899   0.748  0.00  0.00           C  
ATOM     52  O   ALA A  17      -3.370  -1.908   1.263  0.00  0.00           O  
ATOM     52  N   ILE A  18      -1.158  -1.781   1.469  0.00  0.00           N  
ATOM     53  CA  ILE A  18      -1.193  -1.655   2.920  0.00  0.00           C  
ATOM     54  C   ILE A  18      -1.913  -0.375   3.336  0.00  0.00           C  
ATOM     55  O   ILE A  18      -2.947  -0.401   3.983  0.00  0.00           O  
ATOM     55  N   ASN A  19      -1.355   0.766   2.958  0.00  0.00           N  
ATOM     56  CA  ASN A  19      -1.942   2.058   3.290  0.00  0.00           C  
ATOM     57  C   ASN A  19      -3.314   2.246   2.662  0.00  0.00           C  
ATOM     58  O   ASN A  19      -4.320   2.379   3.339  0.00  0.00           O  
ATOM     58  N   ILE A  20      -3.357   2.257   1.337  0.00  0.00           N  
ATOM     59  CA  ILE A  20      -4.607   2.429   0.607  0.00  0.00           C  
ATOM     60  C   ILE A  20      -5.563   1.273   0.889  0.00  0.00           C  
ATOM     61  O   ILE A  20      -6.638   1.446   1.440  0.00  0.00           O  
ATOM     61  N   ALA A  21      -5.160   0.071   0.503  0.00  0.00           N  
ATOM     62  CA  ALA A  21      -5.976  -1.119   0.712  0.00  0.00           C  
ATOM     63  C   ALA A  21      -6.192  -1.390   2.193  0.00  0.00           C  
ATOM     64  O   ALA A  21      -7.302  -1.362   2.698  0.00  0.00           O  
ATOM     64  N   GLY A  22      -5.106  -1.658   2.905  0.00  0.00           N  
ATOM     65  CA  GLY A  22      -5.176  -1.933   4.325  0.00  0.00           C  
ATOM     66  C   GLY A  22      -5.691  -0.752   5.123  0.00  0.00           C  
ATOM     67  O   GLY A  22      -6.734  -0.808   5.754  0.00  0.00           O  
ATOM     67  N   THR A  23      -4.949   0.347   5.098  0.00  0.00           N  
ATOM     68  CA  THR A  23      -5.333   1.552   5.822  0.00  0.00           C  
ATOM     69  C   THR A  23      -6.642   2.121   5.297  0.00  0.00           C  
ATOM     70  O   THR A  23      -7.638   2.194   5.998  0.00  0.00           O  
ATOM     70  N   THR A  24      -6.643   2.533   4.037  0.00  0.00           N  
ATOM     71  CA  THR A  24      -7.835   3.098   3.417  0.00  0.00           C  
ATOM     72  C   THR A  24      -8.962   2.078   3.352  0.00  0.00           C  
ATOM     73  O   THR A  24     -10.014   2.242   3.946  0.00  0.00           O  
ATOM     73  N   HIS A  25      -8.736   1.001   2.612  0.00  0.00           N  
ATOM     74  CA  HIS A  25      -9.734  -0.051   2.467  0.00  0.00           C  
ATOM     75  C   HIS A  25     -10.035  -0.717   3.801  0.00  0.00           C  
ATOM     76  O   HIS A  25     -11.143  -0.666   4.309  0.00  0.00           O  
ATOM     76  N   ASP A  26      -9.029  -1.356   4.382  0.00  0.00           N  
ATOM     77  CA  ASP A  26      -9.190  -2.035   5.662  0.00  0.00           C  
ATOM     78  C   ASP A  26      -9.542  -1.050   6.773  0.00  0.00           C  
ATOM     79  O   ASP A  26     -10.602  -1.108   7.373  0.00  0.00           O  
ATOM     79  N   VAL A  27      -8.631  -0.127   7.049  0.00  0.00           N  
ATOM     80  CA  VAL A  27      -8.844   0.873   8.088  0.00  0.00           C  
ATOM     81  C   VAL A  27     -10.031   1.766   7.740  0.00  0.00           C  
ATOM     82  O   VAL A  27     -11.034   1.803   8.433  0.00  0.00           O  
ATOM     82  N   VAL A  28      -9.912   2.500   6.642  0.00  0.00           N  
ATOM     83  CA  VAL A  28     -10.973   3.395   6.199  0.00  0.00           C  
ATOM     84  C   VAL A  28     -12.234   2.606   5.856  0.00  0.00           C  
ATOM     85  O   VAL A  28     -13.275   2.760   6.473  0.00  0.00           O  
ATOM     85  N   SER A  29     -12.137   1.745   4.853  0.00  0.00           N  
ATOM     86  CA  SER A  29     -13.270   0.932   4.429  0.00  0.00           C  
ATOM     87  C   SER A  29     -13.718  -0.014   5.533  0.00  0.00           C  
ATOM     88  O   SER A  29     -14.826   0.066   6.037  0.00  0.00           O  
ATOM     88  N   PHE A  30     -12.839  -0.928   5.919  0.00  0.00           N  
ATOM     89  CA  PHE A  30     -13.148  -1.892   6.968  0.00  0.00           C  
ATOM     90  C   PHE A  30     -13.397  -1.201   8.300  0.00  0.00           C  
ENDMDL                                                                          
MODEL        0     
ATOM      1  N   VAL A   1      14.056  -2.778  -7.573  0.00  0.00           N  
ATOM      2  CA  VAL A   1      14.040  -2.879  -6.119  0.00  0.00           C  
ATOM      3  C   VAL A   1      13.437  -1.622  -5.499  0.00  0.00           C  
ATOM      4  O   VAL A   1      12.408  -1.659  -4.844  0.00  0.00           O  
ATOM      4  N   LYS A   2      14.090  -0.488  -5.709  0.00  0.00           N  
ATOM      5  CA  LYS A   2      13.617   0.781  -5.170  0.00  0.00           C  
ATOM      6  C   LYS A   2      12.256   1.157  -5.749  0.00  0.00           C  
ATOM      7  O   LYS A   2      11.264   1.261  -5.046  0.00  0.00           O  
ATOM      7  N   ALA A   3      12.212   1.365  -7.057  0.00  0.00           N  
ATOM      8  CA  ALA A   3      10.973   1.730  -7.734  0.00  0.00           C  
ATOM      9  C   ALA A   3       9.931   0.629  -7.615  0.00  0.00           C  
ATOM     10  O   ALA A   3       8.873   0.804  -7.033  0.00  0.00           O  
ATOM     10  N   ILE A   4      10.237  -0.532  -8.178  0.00  0.00           N  
ATOM     11  CA  ILE A   4       9.328  -1.670  -8.137  0.00  0.00           C  
ATOM     12  C   ILE A   4       9.096  -2.128  -6.700  0.00  0.00           C  
ATOM     13  O   ILE A   4       7.992  -2.085  -6.182  0.00  0.00           O  
ATOM     13  N   LYS A   5      10.157  -2.576  -6.044  0.00  0.00           N  
ATOM     14  CA  LYS A   5      10.066  -3.043  -4.667  0.00  0.00           C  
ATOM     15  C   LYS A   5       9.640  -1.919  -3.727  0.00  0.00           C  
ATOM     16  O   LYS A   5       8.594  -1.966  -3.100  0.00  0.00           O  
ATOM     16  N   GLN A   6      10.468  -0.889  -3.629  0.00  0.00           N  
ATOM     17  CA  GLN A   6      10.182   0.251  -2.767  0.00  0.00           C  
ATOM     18  C   GLN A   6       8.924   0.980  -3.213  0.00  0.00           C  
ATOM     19  O   GLN A   6       7.936   1.054  -2.501  0.00  0.00           O  
ATOM     19  N   ALA A   7       8.960   1.531  -4.418  0.00  0.00           N  
ATOM     20  CA  ALA A   7       7.820   2.258  -4.964  0.00  0.00           C  
ATOM     21  C   ALA A   7       6.614   1.348  -5.135  0.00  0.00           C  
ATOM     22  O   ALA A   7       5.576   1.532  -4.520  0.00  0.00           O  
ATOM     22  N   GLY A   8       6.752   0.344  -5.989  0.00  0.00           N  
ATOM     23  CA  GLY A   8       5.678  -0.594  -6.243  0.00  0.00           C  
ATOM     24  C   GLY A   8       5.295  -1.387  -5.009  0.00  0.00           C  
ATOM     25  O   GLY A   8       4.185  -1.303  -4.510  0.00  0.00           O  
ATOM     25  N   LYS A   9       6.231  -2.178  -4.501  0.00  0.00           N  
ATOM     26  CA  LYS A   9       5.986  -2.992  -3.317  0.00  0.00           C  
ATOM     27  C   LYS A   9       5.693  -2.124  -2.097  0.00  0.00           C  
ATOM     28  O   LYS A   9       4.620  -2.166  -1.520  0.00  0.00           O  
ATOM     28  N   VAL A  10       6.671  -1.322  -1.699  0.00  0.00           N  
ATOM     29  CA  VAL A  10       6.519  -0.442  -0.547  0.00  0.00           C  
ATOM     30  C   VAL A  10       5.415   0.582  -0.793  0.00  0.00           C  
ATOM     31  O   VAL A  10       4.406   0.618  -0.109  0.00  0.00           O  
ATOM     31  N   ILE A  11       5.614   1.431  -1.792  0.00  0.00           N  
ATOM     32  CA  ILE A  11       4.637   2.457  -2.131  0.00  0.00           C  
ATOM     33  C   ILE A  11       3.320   1.827  -2.577  0.00  0.00           C  
ATOM     34  O   ILE A  11       2.283   1.995  -1.956  0.00  0.00           O  
ATOM     34  N   GLY A  12       3.366   1.088  -3.676  0.00  0.00           N  
ATOM     35  CA  GLY A  12       2.186   0.435  -4.203  0.00  0.00           C  
ATOM     36  C   GLY A  12       1.615  -0.597  -3.250  0.00  0.00           C  
ATOM     37  O   GLY A  12       0.500  -0.480  -2.770  0.00  0.00           O  
ATOM     37  N   LYS A  13       2.393  -1.632  -2.966  0.00  0.00           N  
ATOM     38  CA  LYS A  13       1.960  -2.691  -2.063  0.00  0.00           C  
ATOM     39  C   LYS A  13       1.719  -2.156  -0.654  0.00  0.00           C  
ATOM     40  O   LYS A  13       0.616  -2.187  -0.133  0.00  0.00           O  
ATOM     40  N   GLY A  14       2.775  -1.657  -0.027  0.00  0.00           N  
ATOM     41  CA  GLY A  14       2.681  -1.118   1.313  0.00  0.00           C  
ATOM     42  C   GLY A  14       1.768   0.091   1.392  0.00  0.00           C  
ATOM     43  O   GLY A  14       0.747   0.082   2.059  0.00  0.00           O  
ATOM     43  N   LEU A  15       2.139   1.157   0.697  0.00  0.00           N  
ATOM     44  CA  LEU A  15       1.347   2.381   0.690  0.00  0.00           C  
ATOM     45  C   LEU A  15      -0.029   2.147   0.086  0.00  0.00           C  
ATOM     46  O   LEU A  15      -1.050   2.291   0.738  0.00  0.00           O  
ATOM     46  N   ARG A  16      -0.060   1.779  -1.187  0.00  0.00           N  
ATOM     47  CA  ARG A  16      -1.316   1.525  -1.881  0.00  0.00           C  
ATOM     48  C   ARG A  16      -2.066   0.357  -1.259  0.00  0.00           C  
ATOM     49  O   ARG A  16      -3.162   0.500  -0.741  0.00  0.00           O  
ATOM     49  N   ALA A  17      -1.467  -0.824  -1.309  0.00  0.00           N  
ATOM     50  CA  ALA A  17      -2.082  -2.021  -0.748  0.00  0.00           C  
ATOM     51  C   ALA A  17      -2.271  -1.893   0.756  0.00  0.00           C  
ATOM     52  O   ALA A  17      -3.377  -1.903   1.269  0.00  0.00           O  
ATOM     52  N   ILE A  18      -1.166  -1.771   1.478  0.00  0.00           N  
ATOM     53  CA  ILE A  18      -1.204  -1.641   2.929  0.00  0.00           C  
ATOM     54  C   ILE A  18      -1.929  -0.363   3.340  0.00  0.00           C  
ATOM     55  O   ILE A  18      -2.963  -0.391   3.987  0.00  0.00           O  
ATOM     55  N   ASN A  19      -1.375   0.779   2.957  0.00  0.00           N  
ATOM     56  CA  ASN A  19      -1.967   2.070   3.285  0.00  0.00           C  
ATOM     57  C   ASN A  19      -3.341   2.249   2.658  0.00  0.00           C  
ATOM     58  O   ASN A  19      -4.346   2.383   3.337  0.00  0.00           O  
ATOM     58  N   ILE A  20      -3.386   2.252   1.333  0.00  0.00           N  
ATOM     59  CA  ILE A  20      -4.638   2.415   0.605  0.00  0.00           C  
ATOM     60  C   ILE A  20      -5.590   1.259   0.897  0.00  0.00           C  
ATOM     61  O   ILE A  20      -6.665   1.433   1.447  0.00  0.00           O  
ATOM     61  N   ALA A  21      -5.183   0.054   0.521  0.00  0.00           N  
ATOM     62  CA  ALA A  21      -5.996  -1.136   0.741  0.00  0.00           C  
ATOM     63  C   ALA A  21      -6.212  -1.393   2.224  0.00  0.00           C  
ATOM     64  O   ALA A  21      -7.323  -1.366   2.727  0.00  0.00           O  
ATOM     64  N   GLY A  22      -5.126  -1.649   2.940  0.00  0.00           N  
ATOM     65  CA  GLY A  22      -5.196  -1.911   4.362  0.00  0.00           C  
ATOM     66  C   GLY A  22      -5.720  -0.725   5.148  0.00  0.00           C  
ATOM     67  O   GLY A  22      -6.762  -0.783   5.780  0.00  0.00           O  
ATOM     67  N   THR A  23      -4.987   0.379   5.111  0.00  0.00           N  
ATOM     68  CA  THR A  23      -5.379   1.588   5.823  0.00  0.00           C  
ATOM     69  C   THR A  23      -6.694   2.141   5.294  0.00  0.00           C  
ATOM     70  O   THR A  23      -7.689   2.215   5.996  0.00  0.00           O  
ATOM     70  N   THR A  24      -6.701   2.537   4.029  0.00  0.00           N  
ATOM     71  CA  THR A  24      -7.899   3.085   3.404  0.00  0.00           C  
ATOM     72  C   THR A  24      -9.018   2.056   3.356  0.00  0.00           C  
ATOM     73  O   THR A  24     -10.071   2.222   3.949  0.00  0.00           O  
ATOM     73  N   HIS A  25      -8.786   0.970   2.633  0.00  0.00           N  
ATOM     74  CA  HIS A  25      -9.777  -0.092   2.505  0.00  0.00           C  
ATOM     75  C   HIS A  25     -10.073  -0.738   3.849  0.00  0.00           C  
ATOM     76  O   HIS A  25     -11.181  -0.688   4.356  0.00  0.00           O  
ATOM     76  N   ASP A  26      -9.062  -1.359   4.442  0.00  0.00           N  
ATOM     77  CA  ASP A  26      -9.218  -2.017   5.733  0.00  0.00           C  
ATOM     78  C   ASP A  26      -9.581  -1.017   6.826  0.00  0.00           C  
ATOM     79  O   ASP A  26     -10.641  -1.077   7.427  0.00  0.00           O  
ATOM     79  N   VAL A  27      -8.681  -0.080   7.087  0.00  0.00           N  
ATOM     80  CA  VAL A  27      -8.905   0.936   8.108  0.00  0.00           C  
ATOM     81  C   VAL A  27     -10.104   1.808   7.746  0.00  0.00           C  
ATOM     82  O   VAL A  27     -11.106   1.846   8.440  0.00  0.00           O  
ATOM     82  N   VAL A  28      -9.995   2.522   6.634  0.00  0.00           N  
ATOM     83  CA  VAL A  28     -11.068   3.396   6.177  0.00  0.00           C  
ATOM     84  C   VAL A  28     -12.321   2.586   5.854  0.00  0.00           C  
ATOM     85  O   VAL A  28     -13.363   2.741   6.469  0.00  0.00           O  
ATOM     85  N   SER A  29     -12.216   1.704   4.869  0.00  0.00           N  
ATOM     86  CA  SER A  29     -13.341   0.870   4.465  0.00  0.00           C  
ATOM     87  C   SER A  29     -13.777  -0.055   5.591  0.00  0.00           C  
ATOM     88  O   SER A  29     -14.887   0.023   6.093  0.00  0.00           O  
ATOM     88  N   PHE A  30     -12.888  -0.950   5.999  0.00  0.00           N  
ATOM     89  CA  PHE A  30     -13.185  -1.893   7.070  0.00  0.00           C  
ATOM     90  C   PHE A  30     -13.445  -1.173   8.385  0.00  0.00           C  
ENDMDL                                                                          
MODEL        0     
ATOM      1  N   VAL A   1      14.104  -2.783  -7.663  0.00  0.00           N  
ATOM      2  CA  VAL A   1      14.081  -2.920  -6.212  0.00  0.00           C  
ATOM      3  C   VAL A   1      13.492  -1.671  -5.563  0.00  0.00           C  
ATOM      4  O   VAL A   1      12.462  -1.712  -4.911  0.00  0.00           O  
ATOM      4  N   LYS A   2      14.159  -0.540  -5.745  0.00  0.00           N  
ATOM      5  CA  LYS A   2      13.699   0.721  -5.176  0.00  0.00           C  
ATOM      6  C   LYS A   2      12.343   1.126  -5.746  0.00  0.00           C  
ATOM      7  O   LYS A   2      11.352   1.226  -5.042  0.00  0.00           O  
ATOM      7  N   ALA A   3      12.302   1.363  -7.050  0.00  0.00           N  
ATOM      8  CA  ALA A   3      11.068   1.758  -7.718  0.00  0.00           C  
ATOM      9  C   ALA A   3      10.012   0.667  -7.621  0.00  0.00           C  
ATOM     10  O   ALA A   3       8.956   0.844  -7.037  0.00  0.00           O  
ATOM     10  N   ILE A   4      10.303  -0.486  -8.206  0.00  0.00           N  
ATOM     11  CA  ILE A   4       9.380  -1.614  -8.188  0.00  0.00           C  
ATOM     12  C   ILE A   4       9.139  -2.095  -6.761  0.00  0.00           C  
ATOM     13  O   ILE A   4       8.034  -2.048  -6.245  0.00  0.00           O  
ATOM     13  N   LYS A   5      10.194  -2.566  -6.110  0.00  0.00           N  
ATOM     14  CA  LYS A   5      10.094  -3.056  -4.741  0.00  0.00           C  
ATOM     15  C   LYS A   5       9.675  -1.945  -3.783  0.00  0.00           C  
ATOM     16  O   LYS A   5       8.627  -1.994  -3.159  0.00  0.00           O  
ATOM     16  N   GLN A   6      10.511  -0.924  -3.665  0.00  0.00           N  
ATOM     17  CA  GLN A   6      10.233   0.203  -2.785  0.00  0.00           C  
ATOM     18  C   GLN A   6       8.980   0.949  -3.218  0.00  0.00           C  
ATOM     19  O   GLN A   6       7.993   1.019  -2.505  0.00  0.00           O  
ATOM     19  N   ALA A   7       9.020   1.518  -4.415  0.00  0.00           N  
ATOM     20  CA  ALA A   7       7.886   2.262  -4.949  0.00  0.00           C  
ATOM     21  C   ALA A   7       6.672   1.364  -5.131  0.00  0.00           C  
ATOM     22  O   ALA A   7       5.636   1.549  -4.514  0.00  0.00           O  
ATOM     22  N   GLY A   8       6.801   0.370  -5.999  0.00  0.00           N  
ATOM     23  CA  GLY A   8       5.720  -0.555  -6.264  0.00  0.00           C  
ATOM     24  C   GLY A   8       5.329  -1.359  -5.040  0.00  0.00           C  
ATOM     25  O   GLY A   8       4.218  -1.273  -4.543  0.00  0.00           O  
ATOM     25  N   LYS A   9       6.257  -2.162  -4.539  0.00  0.00           N  
ATOM     26  CA  LYS A   9       6.004  -2.988  -3.365  0.00  0.00           C  
ATOM     27  C   LYS A   9       5.713  -2.131  -2.136  0.00  0.00           C  
ATOM     28  O   LYS A   9       4.638  -2.175  -1.561  0.00  0.00           O  
ATOM     28  N   VAL A  10       6.693  -1.338  -1.728  0.00  0.00           N  
ATOM     29  CA  VAL A  10       6.543  -0.469  -0.567  0.00  0.00           C  
ATOM     30  C   VAL A  10       5.443   0.561  -0.804  0.00  0.00           C  
ATOM     31  O   VAL A  10       4.433   0.594  -0.119  0.00  0.00           O  
ATOM     31  N   ILE A  11       5.644   1.418  -1.795  0.00  0.00           N  
ATOM     32  CA  ILE A  11       4.670   2.451  -2.125  0.00  0.00           C  
ATOM     33  C   ILE A  11       3.351   1.829  -2.573  0.00  0.00           C  
ATOM     34  O   ILE A  11       2.315   1.997  -1.950  0.00  0.00           O  
ATOM     34  N   GLY A  12       3.392   1.096  -3.677  0.00  0.00           N  
ATOM     35  CA  GLY A  12       2.209   0.452  -4.208  0.00  0.00           C  
ATOM     36  C   GLY A  12       1.634  -0.581  -3.260  0.00  0.00           C  
ATOM     37  O   GLY A  12       0.518  -0.463  -2.780  0.00  0.00           O  
ATOM     37  N   LYS A  13       2.407  -1.621  -2.979  0.00  0.00           N  
ATOM     38  CA  LYS A  13       1.968  -2.682  -2.081  0.00  0.00           C  
ATOM     39  C   LYS A  13       1.726  -2.152  -0.671  0.00  0.00           C  
ATOM     40  O   LYS A  13       0.622  -2.183  -0.152  0.00  0.00           O  
ATOM     40  N   GLY A  14       2.781  -1.656  -0.040  0.00  0.00           N  
ATOM     41  CA  GLY A  14       2.685  -1.121   1.302  0.00  0.00           C  
ATOM     42  C   GLY A  14       1.772   0.086   1.383  0.00  0.00           C  
ATOM     43  O   GLY A  14       0.751   0.075   2.051  0.00  0.00           O  
ATOM     43  N   LEU A  15       2.142   1.154   0.691  0.00  0.00           N  
ATOM     44  CA  LEU A  15       1.349   2.378   0.687  0.00  0.00           C  
ATOM     45  C   LEU A  15      -0.028   2.144   0.085  0.00  0.00           C  
ATOM     46  O   LEU A  15      -1.048   2.289   0.738  0.00  0.00           O  
ATOM     46  N   ARG A  16      -0.060   1.776  -1.188  0.00  0.00           N  
ATOM     47  CA  ARG A  16      -1.318   1.522  -1.880  0.00  0.00           C  
ATOM     48  C   ARG A  16      -2.068   0.356  -1.255  0.00  0.00           C  
ATOM     49  O   ARG A  16      -3.164   0.501  -0.738  0.00  0.00           O  
ATOM     49  N   ALA A  17      -1.469  -0.826  -1.302  0.00  0.00           N  
ATOM     50  CA  ALA A  17      -2.085  -2.020  -0.738  0.00  0.00           C  
ATOM     51  C   ALA A  17      -2.276  -1.888   0.765  0.00  0.00           C  
ATOM     52  O   ALA A  17      -3.384  -1.898   1.276  0.00  0.00           O  
ATOM     52  N   ILE A  18      -1.172  -1.762   1.488  0.00  0.00           N  
ATOM     53  CA  ILE A  18      -1.213  -1.626   2.939  0.00  0.00           C  
ATOM     54  C   ILE A  18      -1.944  -0.350   3.344  0.00  0.00           C  
ATOM     55  O   ILE A  18      -2.978  -0.379   3.991  0.00  0.00           O  
ATOM     55  N   ASN A  19      -1.395   0.793   2.956  0.00  0.00           N  
ATOM     56  CA  ASN A  19      -1.993   2.083   3.279  0.00  0.00           C  
ATOM     57  C   ASN A  19      -3.368   2.252   2.653  0.00  0.00           C  
ATOM     58  O   ASN A  19      -4.373   2.387   3.332  0.00  0.00           O  
ATOM     58  N   ILE A  20      -3.415   2.246   1.328  0.00  0.00           N  
ATOM     59  CA  ILE A  20      -4.669   2.399   0.601  0.00  0.00           C  
ATOM     60  C   ILE A  20      -5.617   1.243   0.905  0.00  0.00           C  
ATOM     61  O   ILE A  20      -6.693   1.419   1.453  0.00  0.00           O  
ATOM     61  N   ALA A  21      -5.207   0.036   0.540  0.00  0.00           N  
ATOM     62  CA  ALA A  21      -6.015  -1.155   0.770  0.00  0.00           C  
ATOM     63  C   ALA A  21      -6.232  -1.398   2.256  0.00  0.00           C  
ATOM     64  O   ALA A  21      -7.343  -1.371   2.758  0.00  0.00           O  
ATOM     64  N   GLY A  22      -5.145  -1.640   2.976  0.00  0.00           N  
ATOM     65  CA  GLY A  22      -5.215  -1.887   4.401  0.00  0.00           C  
ATOM     66  C   GLY A  22      -5.749  -0.697   5.173  0.00  0.00           C  
ATOM     67  O   GLY A  22      -6.790  -0.756   5.805  0.00  0.00           O  
ATOM     67  N   THR A  23      -5.024   0.412   5.124  0.00  0.00           N  
ATOM     68  CA  THR A  23      -5.427   1.627   5.822  0.00  0.00           C  
ATOM     69  C   THR A  23      -6.747   2.161   5.288  0.00  0.00           C  
ATOM     70  O   THR A  23      -7.741   2.236   5.992  0.00  0.00           O  
ATOM     70  N   THR A  24      -6.760   2.541   4.018  0.00  0.00           N  
ATOM     71  CA  THR A  24      -7.963   3.070   3.389  0.00  0.00           C  
ATOM     72  C   THR A  24      -9.075   2.032   3.359  0.00  0.00           C  
ATOM     73  O   THR A  24     -10.128   2.200   3.952  0.00  0.00           O  
ATOM     73  N   HIS A  25      -8.836   0.936   2.653  0.00  0.00           N  
ATOM     74  CA  HIS A  25      -9.818  -0.135   2.543  0.00  0.00           C  
ATOM     75  C   HIS A  25     -10.110  -0.760   3.899  0.00  0.00           C  
ATOM     76  O   HIS A  25     -11.219  -0.711   4.404  0.00  0.00           O  
ATOM     76  N   ASP A  26      -9.094  -1.361   4.502  0.00  0.00           N  
ATOM     77  CA  ASP A  26      -9.244  -1.998   5.805  0.00  0.00           C  
ATOM     78  C   ASP A  26      -9.619  -0.983   6.880  0.00  0.00           C  
ATOM     79  O   ASP A  26     -10.679  -1.044   7.482  0.00  0.00           O  
ATOM     79  N   VAL A  27      -8.730  -0.030   7.124  0.00  0.00           N  
ATOM     80  CA  VAL A  27      -8.967   1.001   8.126  0.00  0.00           C  
ATOM     81  C   VAL A  27     -10.177   1.851   7.750  0.00  0.00           C  
ATOM     82  O   VAL A  27     -11.178   1.890   8.446  0.00  0.00           O  
ATOM     82  N   VAL A  28     -10.079   2.544   6.624  0.00  0.00           N  
ATOM     83  CA  VAL A  28     -11.164   3.395   6.152  0.00  0.00           C  
ATOM     84  C   VAL A  28     -12.408   2.564   5.850  0.00  0.00           C  
ATOM     85  O   VAL A  28     -13.450   2.721   6.464  0.00  0.00           O  
ATOM     85  N   SER A  29     -12.296   1.661   4.885  0.00  0.00           N  
ATOM     86  CA  SER A  29     -13.411   0.805   4.503  0.00  0.00           C  
ATOM     87  C   SER A  29     -13.836  -0.097   5.651  0.00  0.00           C  
ATOM     88  O   SER A  29     -14.946  -0.021   6.151  0.00  0.00           O  
ATOM     88  N   PHE A  30     -12.936  -0.971   6.080  0.00  0.00           N  
ATOM     89  CA  PHE A  30     -13.221  -1.891   7.174  0.00  0.00           C  
ATOM     90  C   PHE A  30     -13.492  -1.143   8.470  0.00  0.00           C  
ENDMDL                                                                          
MODEL        0     
ATOM      1  N   VAL A   1      14.151  -2.787  -7.754  0.00  0.00           N  
ATOM      2  CA  VAL A   1      14.122  -2.960  -6.308  0.00  0.00           C  
ATOM      3  C   VAL A   1      13.546  -1.720  -5.629  0.00  0.00           C  
ATOM      4  O   VAL A   1      12.514  -1.764  -4.980  0.00  0.00           O  
ATOM      4  N   LYS A   2      14.227  -0.593  -5.782  0.00  0.00           N  
ATOM      5  CA  LYS A   2      13.781   0.659  -5.183  0.00  0.00           C  
ATOM      6  C   LYS A   2      12.430   1.093  -5.744  0.00  0.00           C  
ATOM      7  O   LYS A   2      11.441   1.189  -5.037  0.00  0.00           O  
ATOM      7  N   ALA A   3      12.392   1.360  -7.042  0.00  0.00           N  
ATOM      8  CA  ALA A   3      11.163   1.784  -7.701  0.00  0.00           C  
ATOM      9  C   ALA A   3      10.093   0.706  -7.626  0.00  0.00           C  
ATOM     10  O   ALA A   3       9.039   0.885  -7.039  0.00  0.00           O  
ATOM     10  N   ILE A   4      10.371  -0.439  -8.234  0.00  0.00           N  
ATOM     11  CA  ILE A   4       9.433  -1.555  -8.239  0.00  0.00           C  
ATOM     12  C   ILE A   4       9.183  -2.060  -6.821  0.00  0.00           C  
ATOM     13  O   ILE A   4       8.077  -2.011  -6.307  0.00  0.00           O  
ATOM     13  N   LYS A   5      10.230  -2.555  -6.176  0.00  0.00           N  
ATOM     14  CA  LYS A   5      10.121  -3.069  -4.817  0.00  0.00           C  
ATOM     15  C   LYS A   5       9.709  -1.972  -3.839  0.00  0.00           C  
ATOM     16  O   LYS A   5       8.660  -2.023  -3.219  0.00  0.00           O  
ATOM     16  N   GLN A   6      10.554  -0.960  -3.702  0.00  0.00           N  
ATOM     17  CA  GLN A   6      10.283   0.154  -2.802  0.00  0.00           C  
ATOM     18  C   GLN A   6       9.036   0.916  -3.224  0.00  0.00           C  
ATOM     19  O   GLN A   6       8.049   0.982  -2.509  0.00  0.00           O  
ATOM     19  N   ALA A   7       9.080   1.504  -4.411  0.00  0.00           N  
ATOM     20  CA  ALA A   7       7.952   2.265  -4.932  0.00  0.00           C  
ATOM     21  C   ALA A   7       6.730   1.381  -5.127  0.00  0.00           C  
ATOM     22  O   ALA A   7       5.696   1.566  -4.507  0.00  0.00           O  
ATOM     22  N   GLY A   8       6.851   0.397  -6.008  0.00  0.00           N  
ATOM     23  CA  GLY A   8       5.762  -0.515  -6.285  0.00  0.00           C  
ATOM     24  C   GLY A   8       5.362  -1.330  -5.071  0.00  0.00           C  
ATOM     25  O   GLY A   8       4.251  -1.241  -4.575  0.00  0.00           O  
ATOM     25  N   LYS A   9       6.283  -2.146  -4.578  0.00  0.00           N  
ATOM     26  CA  LYS A   9       6.022  -2.983  -3.414  0.00  0.00           C  
ATOM     27  C   LYS A   9       5.732  -2.139  -2.176  0.00  0.00           C  
ATOM     28  O   LYS A   9       4.655  -2.183  -1.604  0.00  0.00           O  
ATOM     28  N   VAL A  10       6.715  -1.354  -1.757  0.00  0.00           N  
ATOM     29  CA  VAL A  10       6.567  -0.498  -0.587  0.00  0.00           C  
ATOM     30  C   VAL A  10       5.470   0.538  -0.814  0.00  0.00           C  
ATOM     31  O   VAL A  10       4.461   0.568  -0.129  0.00  0.00           O  
ATOM     31  N   ILE A  11       5.674   1.404  -1.797  0.00  0.00           N  
ATOM     32  CA  ILE A  11       4.704   2.444  -2.117  0.00  0.00           C  
ATOM     33  C   ILE A  11       3.381   1.831  -2.568  0.00  0.00           C  
ATOM     34  O   ILE A  11       2.347   2.000  -1.944  0.00  0.00           O  
ATOM     34  N   GLY A  12       3.419   1.105  -3.677  0.00  0.00           N  
ATOM     35  CA  GLY A  12       2.233   0.470  -4.212  0.00  0.00           C  
ATOM     36  C   GLY A  12       1.652  -0.565  -3.269  0.00  0.00           C  
ATOM     37  O   GLY A  12       0.536  -0.444  -2.791  0.00  0.00           O  
ATOM     37  N   LYS A  13       2.420  -1.609  -2.992  0.00  0.00           N  
ATOM     38  CA  LYS A  13       1.976  -2.673  -2.100  0.00  0.00           C  
ATOM     39  C   LYS A  13       1.732  -2.148  -0.688  0.00  0.00           C  
ATOM     40  O   LYS A  13       0.627  -2.179  -0.172  0.00  0.00           O  
ATOM     40  N   GLY A  14       2.787  -1.656  -0.054  0.00  0.00           N  
ATOM     41  CA  GLY A  14       2.688  -1.126   1.290  0.00  0.00           C  
ATOM     42  C   GLY A  14       1.775   0.081   1.375  0.00  0.00           C  
ATOM     43  O   GLY A  14       0.754   0.068   2.043  0.00  0.00           O  
ATOM     43  N   LEU A  15       2.144   1.151   0.685  0.00  0.00           N  
ATOM     44  CA  LEU A  15       1.352   2.374   0.685  0.00  0.00           C  
ATOM     45  C   LEU A  15      -0.026   2.141   0.085  0.00  0.00           C  
ATOM     46  O   LEU A  15      -1.045   2.286   0.739  0.00  0.00           O  
ATOM     46  N   ARG A  16      -0.061   1.773  -1.188  0.00  0.00           N  
ATOM     47  CA  ARG A  16      -1.319   1.519  -1.879  0.00  0.00           C  
ATOM     48  C   ARG A  16      -2.070   0.355  -1.251  0.00  0.00           C  
ATOM     49  O   ARG A  16      -3.166   0.502  -0.735  0.00  0.00           O  
ATOM     49  N   ALA A  17      -1.472  -0.827  -1.296  0.00  0.00           N  
ATOM     50  CA  ALA A  17      -2.088  -2.020  -0.729  0.00  0.00           C  
ATOM     51  C   ALA A  17      -2.282  -1.883   0.773  0.00  0.00           C  
ATOM     52  O   ALA A  17      -3.391  -1.894   1.283  0.00  0.00           O  
ATOM     52  N   ILE A  18      -1.180  -1.752   1.497  0.00  0.00           N  
ATOM     53  CA  ILE A  18      -1.223  -1.612   2.948  0.00  0.00           C  
ATOM     54  C   ILE A  18      -1.959  -0.337   3.348  0.00  0.00           C  
ATOM     55  O   ILE A  18      -2.993  -0.368   3.995  0.00  0.00           O  
ATOM     55  N   ASN A  19      -1.415   0.807   2.956  0.00  0.00           N  
ATOM     56  CA  ASN A  19      -2.018   2.095   3.273  0.00  0.00           C  
ATOM     57  C   ASN A  19      -3.395   2.255   2.648  0.00  0.00           C  
ATOM     58  O   ASN A  19      -4.399   2.390   3.328  0.00  0.00           O  
ATOM     58  N   ILE A  20      -3.444   2.241   1.323  0.00  0.00           N  
ATOM     59  CA  ILE A  20      -4.700   2.384   0.598  0.00  0.00           C  
ATOM     60  C   ILE A  20      -5.644   1.228   0.912  0.00  0.00           C  
ATOM     61  O   ILE A  20      -6.720   1.405   1.460  0.00  0.00           O  
ATOM     61  N   ALA A  21      -5.230   0.019   0.558  0.00  0.00           N  
ATOM     62  CA  ALA A  21      -6.034  -1.172   0.800  0.00  0.00           C  
ATOM     63  C   ALA A  21      -6.251  -1.401   2.288  0.00  0.00           C  
ATOM     64  O   ALA A  21      -7.364  -1.376   2.788  0.00  0.00           O  
ATOM     64  N   GLY A  22      -5.164  -1.630   3.011  0.00  0.00           N  
ATOM     65  CA  GLY A  22      -5.234  -1.864   4.438  0.00  0.00           C  
ATOM     66  C   GLY A  22      -5.778  -0.669   5.197  0.00  0.00           C  
ATOM     67  O   GLY A  22      -6.819  -0.730   5.831  0.00  0.00           O  
ATOM     67  N   THR A  23      -5.062   0.445   5.137  0.00  0.00           N  
ATOM     68  CA  THR A  23      -5.474   1.664   5.822  0.00  0.00           C  
ATOM     69  C   THR A  23      -6.799   2.180   5.284  0.00  0.00           C  
ATOM     70  O   THR A  23      -7.793   2.257   5.988  0.00  0.00           O  
ATOM     70  N   THR A  24      -6.818   2.544   4.009  0.00  0.00           N  
ATOM     71  CA  THR A  24      -8.027   3.055   3.375  0.00  0.00           C  
ATOM     72  C   THR A  24      -9.131   2.009   3.363  0.00  0.00           C  
ATOM     73  O   THR A  24     -10.184   2.178   3.955  0.00  0.00           O  
ATOM     73  N   HIS A  25      -8.885   0.904   2.674  0.00  0.00           N  
ATOM     74  CA  HIS A  25      -9.860  -0.176   2.582  0.00  0.00           C  
ATOM     75  C   HIS A  25     -10.146  -0.780   3.948  0.00  0.00           C  
ATOM     76  O   HIS A  25     -11.256  -0.732   4.452  0.00  0.00           O  
ATOM     76  N   ASP A  26      -9.126  -1.362   4.562  0.00  0.00           N  
ATOM     77  CA  ASP A  26      -9.271  -1.978   5.875  0.00  0.00           C  
ATOM     78  C   ASP A  26      -9.658  -0.949   6.933  0.00  0.00           C  
ATOM     79  O   ASP A  26     -10.717  -1.011   7.536  0.00  0.00           O  
ATOM     79  N   VAL A  27      -8.780   0.018   7.159  0.00  0.00           N  
ATOM     80  CA  VAL A  27      -9.029   1.064   8.144  0.00  0.00           C  
ATOM     81  C   VAL A  27     -10.250   1.892   7.753  0.00  0.00           C  
ATOM     82  O   VAL A  27     -11.250   1.932   8.451  0.00  0.00           O  
ATOM     82  N   VAL A  28     -10.163   2.564   6.614  0.00  0.00           N  
ATOM     83  CA  VAL A  28     -11.260   3.392   6.128  0.00  0.00           C  
ATOM     84  C   VAL A  28     -12.494   2.541   5.848  0.00  0.00           C  
ATOM     85  O   VAL A  28     -13.537   2.700   6.461  0.00  0.00           O  
ATOM     85  N   SER A  29     -12.374   1.619   4.903  0.00  0.00           N  
ATOM     86  CA  SER A  29     -13.480   0.742   4.542  0.00  0.00           C  
ATOM     87  C   SER A  29     -13.894  -0.138   5.711  0.00  0.00           C  
ATOM     88  O   SER A  29     -15.005  -0.064   6.210  0.00  0.00           O  
ATOM     88  N   PHE A  30     -12.983  -0.990   6.161  0.00  0.00           N  
ATOM     89  CA  PHE A  30     -13.257  -1.887   7.276  0.00  0.00           C  
ATOM     90  C   PHE A  30     -13.540  -1.112   8.554  0.00  0.00           C  
ENDMDL                                                                          
MODEL        0     
ATOM      1  N   VAL A   1      14.198  -2.788  -7.846  0.00  0.00           N  
ATOM      2  CA  VAL A   1      14.161  -2.998  -6.404  0.00  0.00           C  
ATOM      3  C   VAL A   1      13.599  -1.769  -5.696  0.00  0.00           C  
ATOM      4  O   VAL A   1      12.565  -1.816  -5.050  0.00  0.00           O  
ATOM      4  N   LYS A   2      14.294  -0.647  -5.819  0.00  0.00           N  
ATOM      5  CA  LYS A   2      13.863   0.595  -5.190  0.00  0.00           C  
ATOM      6  C   LYS A   2      12.517   1.058  -5.741  0.00  0.00           C  
ATOM      7  O   LYS A   2      11.528   1.151  -5.032  0.00  0.00           O  
ATOM      7  N   ALA A   3      12.482   1.355  -7.032  0.00  0.00           N  
ATOM      8  CA  ALA A   3      11.259   1.810  -7.682  0.00  0.00           C  
ATOM      9  C   ALA A   3      10.175   0.744  -7.629  0.00  0.00           C  
ATOM     10  O   ALA A   3       9.122   0.924  -7.040  0.00  0.00           O  
ATOM     10  N   ILE A   4      10.438  -0.392  -8.260  0.00  0.00           N  
ATOM     11  CA  ILE A   4       9.486  -1.496  -8.288  0.00  0.00           C  
ATOM     12  C   ILE A   4       9.226  -2.024  -6.880  0.00  0.00           C  
ATOM     13  O   ILE A   4       8.120  -1.972  -6.369  0.00  0.00           O  
ATOM     13  N   LYS A   5      10.266  -2.543  -6.242  0.00  0.00           N  
ATOM     14  CA  LYS A   5      10.148  -3.080  -4.893  0.00  0.00           C  
ATOM     15  C   LYS A   5       9.743  -1.998  -3.897  0.00  0.00           C  
ATOM     16  O   LYS A   5       8.692  -2.051  -3.279  0.00  0.00           O  
ATOM     16  N   GLN A   6      10.596  -0.996  -3.740  0.00  0.00           N  
ATOM     17  CA  GLN A   6      10.332   0.104  -2.820  0.00  0.00           C  
ATOM     18  C   GLN A   6       9.091   0.882  -3.229  0.00  0.00           C  
ATOM     19  O   GLN A   6       8.105   0.945  -2.513  0.00  0.00           O  
ATOM     19  N   ALA A   7       9.141   1.490  -4.407  0.00  0.00           N  
ATOM     20  CA  ALA A   7       8.018   2.268  -4.915  0.00  0.00           C  
ATOM     21  C   ALA A   7       6.789   1.397  -5.122  0.00  0.00           C  
ATOM     22  O   ALA A   7       5.756   1.583  -4.499  0.00  0.00           O  
ATOM     22  N   GLY A   8       6.901   0.425  -6.016  0.00  0.00           N  
ATOM     23  CA  GLY A   8       5.804  -0.474  -6.305  0.00  0.00           C  
ATOM     24  C   GLY A   8       5.395  -1.301  -5.102  0.00  0.00           C  
ATOM     25  O   GLY A   8       4.284  -1.209  -4.607  0.00  0.00           O  
ATOM     25  N   LYS A   9       6.309  -2.129  -4.617  0.00  0.00           N  
ATOM     26  CA  LYS A   9       6.039  -2.978  -3.463  0.00  0.00           C  
ATOM     27  C   LYS A   9       5.751  -2.146  -2.217  0.00  0.00           C  
ATOM     28  O   LYS A   9       4.673  -2.191  -1.647  0.00  0.00           O  
ATOM     28  N   VAL A  10       6.737  -1.371  -1.787  0.00  0.00           N  
ATOM     29  CA  VAL A  10       6.590  -0.527  -0.608  0.00  0.00           C  
ATOM     30  C   VAL A  10       5.497   0.515  -0.824  0.00  0.00           C  
ATOM     31  O   VAL A  10       4.488   0.543  -0.139  0.00  0.00           O  
ATOM     31  N   ILE A  11       5.705   1.390  -1.799  0.00  0.00           N  
ATOM     32  CA  ILE A  11       4.738   2.436  -2.109  0.00  0.00           C  
ATOM     33  C   ILE A  11       3.413   1.833  -2.563  0.00  0.00           C  
ATOM     34  O   ILE A  11       2.379   2.002  -1.937  0.00  0.00           O  
ATOM     34  N   GLY A  12       3.446   1.115  -3.677  0.00  0.00           N  
ATOM     35  CA  GLY A  12       2.256   0.489  -4.215  0.00  0.00           C  
ATOM     36  C   GLY A  12       1.670  -0.549  -3.278  0.00  0.00           C  
ATOM     37  O   GLY A  12       0.554  -0.425  -2.801  0.00  0.00           O  
ATOM     37  N   LYS A  13       2.434  -1.597  -3.006  0.00  0.00           N  
ATOM     38  CA  LYS A  13       1.984  -2.663  -2.119  0.00  0.00           C  
ATOM     39  C   LYS A  13       1.737  -2.144  -0.706  0.00  0.00           C  
ATOM     40  O   LYS A  13       0.631  -2.176  -0.192  0.00  0.00           O  
ATOM     40  N   GLY A  14       2.792  -1.656  -0.068  0.00  0.00           N  
ATOM     41  CA  GLY A  14       2.692  -1.132   1.278  0.00  0.00           C  
ATOM     42  C   GLY A  14       1.778   0.075   1.367  0.00  0.00           C  
ATOM     43  O   GLY A  14       0.757   0.060   2.035  0.00  0.00           O  
ATOM     43  N   LEU A  15       2.147   1.147   0.680  0.00  0.00           N  
ATOM     44  CA  LEU A  15       1.355   2.370   0.684  0.00  0.00           C  
ATOM     45  C   LEU A  15      -0.024   2.138   0.085  0.00  0.00           C  
ATOM     46  O   LEU A  15      -1.042   2.283   0.741  0.00  0.00           O  
ATOM     46  N   ARG A  16      -0.061   1.770  -1.188  0.00  0.00           N  
ATOM     47  CA  ARG A  16      -1.320   1.518  -1.877  0.00  0.00           C  
ATOM     48  C   ARG A  16      -2.072   0.355  -1.248  0.00  0.00           C  
ATOM     49  O   ARG A  16      -3.168   0.504  -0.732  0.00  0.00           O  
ATOM     49  N   ALA A  17      -1.474  -0.827  -1.289  0.00  0.00           N  
ATOM     50  CA  ALA A  17      -2.092  -2.019  -0.721  0.00  0.00           C  
ATOM     51  C   ALA A  17      -2.288  -1.878   0.781  0.00  0.00           C  
ATOM     52  O   ALA A  17      -3.397  -1.889   1.289  0.00  0.00           O  
ATOM     52  N   ILE A  18      -1.187  -1.743   1.507  0.00  0.00           N  
ATOM     53  CA  ILE A  18      -1.233  -1.599   2.956  0.00  0.00           C  
ATOM     54  C   ILE A  18      -1.974  -0.325   3.352  0.00  0.00           C  
ATOM     55  O   ILE A  18      -3.008  -0.357   3.999  0.00  0.00           O  
ATOM     55  N   ASN A  19      -1.435   0.819   2.955  0.00  0.00           N  
ATOM     56  CA  ASN A  19      -2.043   2.107   3.267  0.00  0.00           C  
ATOM     57  C   ASN A  19      -3.422   2.258   2.644  0.00  0.00           C  
ATOM     58  O   ASN A  19      -4.425   2.393   3.325  0.00  0.00           O  
ATOM     58  N   ILE A  20      -3.473   2.235   1.320  0.00  0.00           N  
ATOM     59  CA  ILE A  20      -4.731   2.370   0.595  0.00  0.00           C  
ATOM     60  C   ILE A  20      -5.671   1.213   0.920  0.00  0.00           C  
ATOM     61  O   ILE A  20      -6.747   1.391   1.467  0.00  0.00           O  
ATOM     61  N   ALA A  21      -5.253   0.002   0.576  0.00  0.00           N  
ATOM     62  CA  ALA A  21      -6.054  -1.189   0.829  0.00  0.00           C  
ATOM     63  C   ALA A  21      -6.271  -1.405   2.319  0.00  0.00           C  
ATOM     64  O   ALA A  21      -7.384  -1.380   2.817  0.00  0.00           O  
ATOM     64  N   GLY A  22      -5.184  -1.621   3.046  0.00  0.00           N  
ATOM     65  CA  GLY A  22      -5.254  -1.840   4.475  0.00  0.00           C  
ATOM     66  C   GLY A  22      -5.807  -0.642   5.221  0.00  0.00           C  
ATOM     67  O   GLY A  22      -6.847  -0.704   5.855  0.00  0.00           O  
ATOM     67  N   THR A  23      -5.100   0.477   5.149  0.00  0.00           N  
ATOM     68  CA  THR A  23      -5.521   1.699   5.821  0.00  0.00           C  
ATOM     69  C   THR A  23      -6.852   2.199   5.279  0.00  0.00           C  
ATOM     70  O   THR A  23      -7.844   2.276   5.984  0.00  0.00           O  
ATOM     70  N   THR A  24      -6.876   2.546   4.000  0.00  0.00           N  
ATOM     71  CA  THR A  24      -8.090   3.039   3.362  0.00  0.00           C  
ATOM     72  C   THR A  24      -9.186   1.985   3.368  0.00  0.00           C  
ATOM     73  O   THR A  24     -10.240   2.156   3.958  0.00  0.00           O  
ATOM     73  N   HIS A  25      -8.933   0.872   2.695  0.00  0.00           N  
ATOM     74  CA  HIS A  25      -9.901  -0.216   2.622  0.00  0.00           C  
ATOM     75  C   HIS A  25     -10.183  -0.800   3.998  0.00  0.00           C  
ATOM     76  O   HIS A  25     -11.294  -0.753   4.500  0.00  0.00           O  
ATOM     76  N   ASP A  26      -9.158  -1.363   4.622  0.00  0.00           N  
ATOM     77  CA  ASP A  26      -9.299  -1.958   5.945  0.00  0.00           C  
ATOM     78  C   ASP A  26      -9.698  -0.914   6.984  0.00  0.00           C  
ATOM     79  O   ASP A  26     -10.756  -0.979   7.588  0.00  0.00           O  
ATOM     79  N   VAL A  27      -8.831   0.067   7.194  0.00  0.00           N  
ATOM     80  CA  VAL A  27      -9.091   1.126   8.160  0.00  0.00           C  
ATOM     81  C   VAL A  27     -10.323   1.931   7.756  0.00  0.00           C  
ATOM     82  O   VAL A  27     -11.322   1.973   8.455  0.00  0.00           O  
ATOM     82  N   VAL A  28     -10.247   2.583   6.605  0.00  0.00           N  
ATOM     83  CA  VAL A  28     -11.354   3.388   6.105  0.00  0.00           C  
ATOM     84  C   VAL A  28     -12.580   2.517   5.846  0.00  0.00           C  
ATOM     85  O   VAL A  28     -13.623   2.678   6.458  0.00  0.00           O  
ATOM     85  N   SER A  29     -12.451   1.576   4.921  0.00  0.00           N  
ATOM     86  CA  SER A  29     -13.548   0.679   4.582  0.00  0.00           C  
ATOM     87  C   SER A  29     -13.951  -0.178   5.772  0.00  0.00           C  
ATOM     88  O   SER A  29     -15.063  -0.105   6.269  0.00  0.00           O  
ATOM     88  N   PHE A  30     -13.030  -1.008   6.241  0.00  0.00           N  
ATOM     89  CA  PHE A  30     -13.293  -1.882   7.378  0.00  0.00           C  
ATOM     90  C   PHE A  30     -13.588  -1.080   8.636  0.00  0.00           C  
ENDMDL                                                                          
MODEL        0     
ATOM      1  N   VAL A   1      14.246  -2.789  -7.934  0.00  0.00           N  
ATOM      2  CA  VAL A   1      14.202  -3.033  -6.498  0.00  0.00           C  
ATOM      3  C   VAL A   1      13.652  -1.814  -5.762  0.00  0.00           C  
ATOM      4  O   VAL A   1      12.616  -1.865  -5.120  0.00  0.00           O  
ATOM      4  N   LYS A   2      14.360  -0.698  -5.858  0.00  0.00           N  
ATOM      5  CA  LYS A   2      13.942   0.534  -5.201  0.00  0.00           C  
ATOM      6  C   LYS A   2      12.602   1.024  -5.741  0.00  0.00           C  
ATOM      7  O   LYS A   2      11.614   1.113  -5.030  0.00  0.00           O  
ATOM      7  N   ALA A   3      12.571   1.349  -7.026  0.00  0.00           N  
ATOM      8  CA  ALA A   3      11.353   1.831  -7.665  0.00  0.00           C  
ATOM      9  C   ALA A   3      10.256   0.778  -7.633  0.00  0.00           C  
ATOM     10  O   ALA A   3       9.205   0.960  -7.041  0.00  0.00           O  
ATOM     10  N   ILE A   4      10.506  -0.349  -8.285  0.00  0.00           N  
ATOM     11  CA  ILE A   4       9.541  -1.440  -8.334  0.00  0.00           C  
ATOM     12  C   ILE A   4       9.271  -1.990  -6.937  0.00  0.00           C  
ATOM     13  O   ILE A   4       8.164  -1.935  -6.427  0.00  0.00           O  
ATOM     13  N   LYS A   5      10.304  -2.531  -6.305  0.00  0.00           N  
ATOM     14  CA  LYS A   5      10.176  -3.090  -4.966  0.00  0.00           C  
ATOM     15  C   LYS A   5       9.777  -2.021  -3.953  0.00  0.00           C  
ATOM     16  O   LYS A   5       8.725  -2.077  -3.338  0.00  0.00           O  
ATOM     16  N   GLN A   6      10.638  -1.029  -3.777  0.00  0.00           N  
ATOM     17  CA  GLN A   6      10.381   0.057  -2.840  0.00  0.00           C  
ATOM     18  C   GLN A   6       9.146   0.851  -3.237  0.00  0.00           C  
ATOM     19  O   GLN A   6       8.160   0.910  -2.520  0.00  0.00           O  
ATOM     19  N   ALA A   7       9.199   1.475  -4.405  0.00  0.00           N  
ATOM     20  CA  ALA A   7       8.083   2.269  -4.902  0.00  0.00           C  
ATOM     21  C   ALA A   7       6.846   1.411  -5.118  0.00  0.00           C  
ATOM     22  O   ALA A   7       5.815   1.597  -4.494  0.00  0.00           O  
ATOM     22  N   GLY A   8       6.951   0.449  -6.024  0.00  0.00           N  
ATOM     23  CA  GLY A   8       5.846  -0.438  -6.325  0.00  0.00           C  
ATOM     24  C   GLY A   8       5.429  -1.274  -5.131  0.00  0.00           C  
ATOM     25  O   GLY A   8       4.317  -1.179  -4.637  0.00  0.00           O  
ATOM     25  N   LYS A   9       6.336  -2.114  -4.653  0.00  0.00           N  
ATOM     26  CA  LYS A   9       6.058  -2.973  -3.508  0.00  0.00           C  
ATOM     27  C   LYS A   9       5.770  -2.152  -2.254  0.00  0.00           C  
ATOM     28  O   LYS A   9       4.691  -2.198  -1.688  0.00  0.00           O  
ATOM     28  N   VAL A  10       6.759  -1.385  -1.815  0.00  0.00           N  
ATOM     29  CA  VAL A  10       6.614  -0.552  -0.628  0.00  0.00           C  
ATOM     30  C   VAL A  10       5.524   0.495  -0.836  0.00  0.00           C  
ATOM     31  O   VAL A  10       4.515   0.520  -0.150  0.00  0.00           O  
ATOM     31  N   ILE A  11       5.734   1.377  -1.803  0.00  0.00           N  
ATOM     32  CA  ILE A  11       4.771   2.429  -2.104  0.00  0.00           C  
ATOM     33  C   ILE A  11       3.442   1.833  -2.561  0.00  0.00           C  
ATOM     34  O   ILE A  11       2.410   2.003  -1.933  0.00  0.00           O  
ATOM     34  N   GLY A  12       3.472   1.122  -3.679  0.00  0.00           N  
ATOM     35  CA  GLY A  12       2.279   0.503  -4.220  0.00  0.00           C  
ATOM     36  C   GLY A  12       1.688  -0.535  -3.287  0.00  0.00           C  
ATOM     37  O   GLY A  12       0.572  -0.410  -2.811  0.00  0.00           O  
ATOM     37  N   LYS A  13       2.448  -1.588  -3.017  0.00  0.00           N  
ATOM     38  CA  LYS A  13       1.994  -2.655  -2.135  0.00  0.00           C  
ATOM     39  C   LYS A  13       1.745  -2.139  -0.721  0.00  0.00           C  
ATOM     40  O   LYS A  13       0.638  -2.172  -0.209  0.00  0.00           O  
ATOM     40  N   GLY A  14       2.798  -1.654  -0.079  0.00  0.00           N  
ATOM     41  CA  GLY A  14       2.696  -1.134   1.268  0.00  0.00           C  
ATOM     42  C   GLY A  14       1.782   0.072   1.359  0.00  0.00           C  
ATOM     43  O   GLY A  14       0.761   0.055   2.027  0.00  0.00           O  
ATOM     43  N   LEU A  15       2.150   1.146   0.674  0.00  0.00           N  
ATOM     44  CA  LEU A  15       1.356   2.368   0.679  0.00  0.00           C  
ATOM     45  C   LEU A  15      -0.024   2.135   0.082  0.00  0.00           C  
ATOM     46  O   LEU A  15      -1.041   2.280   0.740  0.00  0.00           O  
ATOM     46  N   ARG A  16      -0.062   1.766  -1.190  0.00  0.00           N  
ATOM     47  CA  ARG A  16      -1.322   1.513  -1.877  0.00  0.00           C  
ATOM     48  C   ARG A  16      -2.074   0.352  -1.244  0.00  0.00           C  
ATOM     49  O   ARG A  16      -3.170   0.502  -0.729  0.00  0.00           O  
ATOM     49  N   ALA A  17      -1.476  -0.830  -1.282  0.00  0.00           N  
ATOM     50  CA  ALA A  17      -2.094  -2.020  -0.710  0.00  0.00           C  
ATOM     51  C   ALA A  17      -2.293  -1.874   0.791  0.00  0.00           C  
ATOM     52  O   ALA A  17      -3.403  -1.885   1.297  0.00  0.00           O  
ATOM     52  N   ILE A  18      -1.194  -1.732   1.518  0.00  0.00           N  
ATOM     53  CA  ILE A  18      -1.242  -1.583   2.967  0.00  0.00           C  
ATOM     54  C   ILE A  18      -1.989  -0.310   3.356  0.00  0.00           C  
ATOM     55  O   ILE A  18      -3.022  -0.344   4.003  0.00  0.00           O  
ATOM     55  N   ASN A  19      -1.455   0.835   2.953  0.00  0.00           N  
ATOM     56  CA  ASN A  19      -2.069   2.121   3.259  0.00  0.00           C  
ATOM     57  C   ASN A  19      -3.450   2.261   2.637  0.00  0.00           C  
ATOM     58  O   ASN A  19      -4.452   2.397   3.319  0.00  0.00           O  
ATOM     58  N   ILE A  20      -3.503   2.228   1.313  0.00  0.00           N  
ATOM     59  CA  ILE A  20      -4.763   2.352   0.590  0.00  0.00           C  
ATOM     60  C   ILE A  20      -5.698   1.195   0.927  0.00  0.00           C  
ATOM     61  O   ILE A  20      -6.775   1.375   1.473  0.00  0.00           O  
ATOM     61  N   ALA A  21      -5.276  -0.017   0.595  0.00  0.00           N  
ATOM     62  CA  ALA A  21      -6.072  -1.210   0.860  0.00  0.00           C  
ATOM     63  C   ALA A  21      -6.289  -1.409   2.352  0.00  0.00           C  
ATOM     64  O   ALA A  21      -7.403  -1.385   2.849  0.00  0.00           O  
ATOM     64  N   GLY A  22      -5.202  -1.611   3.082  0.00  0.00           N  
ATOM     65  CA  GLY A  22      -5.272  -1.815   4.514  0.00  0.00           C  
ATOM     66  C   GLY A  22      -5.835  -0.612   5.246  0.00  0.00           C  
ATOM     67  O   GLY A  22      -6.875  -0.676   5.881  0.00  0.00           O  
ATOM     67  N   THR A  23      -5.137   0.511   5.160  0.00  0.00           N  
ATOM     68  CA  THR A  23      -5.569   1.739   5.817  0.00  0.00           C  
ATOM     69  C   THR A  23      -6.905   2.219   5.272  0.00  0.00           C  
ATOM     70  O   THR A  23      -7.897   2.297   5.978  0.00  0.00           O  
ATOM     70  N   THR A  24      -6.935   2.547   3.988  0.00  0.00           N  
ATOM     71  CA  THR A  24      -8.155   3.022   3.346  0.00  0.00           C  
ATOM     72  C   THR A  24      -9.243   1.959   3.371  0.00  0.00           C  
ATOM     73  O   THR A  24     -10.297   2.131   3.960  0.00  0.00           O  
ATOM     73  N   HIS A  25      -8.982   0.836   2.717  0.00  0.00           N  
ATOM     74  CA  HIS A  25      -9.941  -0.260   2.663  0.00  0.00           C  
ATOM     75  C   HIS A  25     -10.218  -0.821   4.049  0.00  0.00           C  
ATOM     76  O   HIS A  25     -11.330  -0.776   4.550  0.00  0.00           O  
ATOM     76  N   ASP A  26      -9.188  -1.363   4.684  0.00  0.00           N  
ATOM     77  CA  ASP A  26      -9.324  -1.935   6.018  0.00  0.00           C  
ATOM     78  C   ASP A  26      -9.736  -0.877   7.037  0.00  0.00           C  
ATOM     79  O   ASP A  26     -10.793  -0.943   7.642  0.00  0.00           O  
ATOM     79  N   VAL A  27      -8.881   0.118   7.228  0.00  0.00           N  
ATOM     80  CA  VAL A  27      -9.155   1.193   8.174  0.00  0.00           C  
ATOM     81  C   VAL A  27     -10.398   1.973   7.757  0.00  0.00           C  
ATOM     82  O   VAL A  27     -11.396   2.016   8.457  0.00  0.00           O  
ATOM     82  N   VAL A  28     -10.332   2.602   6.592  0.00  0.00           N  
ATOM     83  CA  VAL A  28     -11.451   3.383   6.078  0.00  0.00           C  
ATOM     84  C   VAL A  28     -12.666   2.491   5.842  0.00  0.00           C  
ATOM     85  O   VAL A  28     -13.710   2.653   6.452  0.00  0.00           O  
ATOM     85  N   SER A  29     -12.528   1.530   4.939  0.00  0.00           N  
ATOM     86  CA  SER A  29     -13.615   0.612   4.624  0.00  0.00           C  
ATOM     87  C   SER A  29     -14.007  -0.220   5.835  0.00  0.00           C  
ATOM     88  O   SER A  29     -15.120  -0.149   6.330  0.00  0.00           O  
ATOM     88  N   PHE A  30     -13.075  -1.026   6.325  0.00  0.00           N  
ATOM     89  CA  PHE A  30     -13.327  -1.874   7.483  0.00  0.00           C  
ATOM     90  C   PHE A  30     -13.635  -1.045   8.720  0.00  0.00           C  
ENDMDL                                                                          
MODEL        0     
ATOM      1  N   VAL A   1      14.293  -2.787  -8.026  0.00  0.00           N  
ATOM      2  CA  VAL A   1      14.239  -3.068  -6.597  0.00  0.00           C  
ATOM      3  C   VAL A   1      13.703  -1.861  -5.832  0.00  0.00           C  
ATOM      4  O   VAL A   1      12.665  -1.915  -5.193  0.00  0.00           O  
ATOM      4  N   LYS A   2      14.426  -0.752  -5.897  0.00  0.00           N  
ATOM      5  CA  LYS A   2      14.021   0.468  -5.210  0.00  0.00           C  
ATOM      6  C   LYS A   2      12.687   0.987  -5.739  0.00  0.00           C  
ATOM      7  O   LYS A   2      11.701   1.071  -5.026  0.00  0.00           O  
ATOM      7  N   ALA A   3      12.661   1.343  -7.016  0.00  0.00           N  
ATOM      8  CA  ALA A   3      11.449   1.855  -7.644  0.00  0.00           C  
ATOM      9  C   ALA A   3      10.338   0.815  -7.634  0.00  0.00           C  
ATOM     10  O   ALA A   3       9.289   0.999  -7.039  0.00  0.00           O  
ATOM     10  N   ILE A   4      10.574  -0.302  -8.309  0.00  0.00           N  
ATOM     11  CA  ILE A   4       9.595  -1.379  -8.381  0.00  0.00           C  
ATOM     12  C   ILE A   4       9.315  -1.952  -6.995  0.00  0.00           C  
ATOM     13  O   ILE A   4       8.207  -1.894  -6.487  0.00  0.00           O  
ATOM     13  N   LYS A   5      10.340  -2.516  -6.371  0.00  0.00           N  
ATOM     14  CA  LYS A   5      10.202  -3.100  -5.043  0.00  0.00           C  
ATOM     15  C   LYS A   5       9.810  -2.047  -4.011  0.00  0.00           C  
ATOM     16  O   LYS A   5       8.756  -2.104  -3.400  0.00  0.00           O  
ATOM     16  N   GLN A   6      10.679  -1.065  -3.816  0.00  0.00           N  
ATOM     17  CA  GLN A   6      10.429   0.006  -2.859  0.00  0.00           C  
ATOM     18  C   GLN A   6       9.201   0.816  -3.242  0.00  0.00           C  
ATOM     19  O   GLN A   6       8.216   0.871  -2.524  0.00  0.00           O  
ATOM     19  N   ALA A   7       9.259   1.459  -4.400  0.00  0.00           N  
ATOM     20  CA  ALA A   7       8.149   2.270  -4.883  0.00  0.00           C  
ATOM     21  C   ALA A   7       6.905   1.426  -5.112  0.00  0.00           C  
ATOM     22  O   ALA A   7       5.875   1.613  -4.484  0.00  0.00           O  
ATOM     22  N   GLY A   8       7.001   0.476  -6.031  0.00  0.00           N  
ATOM     23  CA  GLY A   8       5.888  -0.396  -6.344  0.00  0.00           C  
ATOM     24  C   GLY A   8       5.462  -1.244  -5.161  0.00  0.00           C  
ATOM     25  O   GLY A   8       4.351  -1.146  -4.668  0.00  0.00           O  
ATOM     25  N   LYS A   9       6.362  -2.096  -4.691  0.00  0.00           N  
ATOM     26  CA  LYS A   9       6.074  -2.967  -3.558  0.00  0.00           C  
ATOM     27  C   LYS A   9       5.789  -2.159  -2.295  0.00  0.00           C  
ATOM     28  O   LYS A   9       4.708  -2.206  -1.731  0.00  0.00           O  
ATOM     28  N   VAL A  10       6.780  -1.403  -1.845  0.00  0.00           N  
ATOM     29  CA  VAL A  10       6.636  -0.583  -0.649  0.00  0.00           C  
ATOM     30  C   VAL A  10       5.551   0.471  -0.846  0.00  0.00           C  
ATOM     31  O   VAL A  10       4.542   0.493  -0.160  0.00  0.00           O  
ATOM     31  N   ILE A  11       5.764   1.362  -1.804  0.00  0.00           N  
ATOM     32  CA  ILE A  11       4.805   2.421  -2.094  0.00  0.00           C  
ATOM     33  C   ILE A  11       3.473   1.835  -2.555  0.00  0.00           C  
ATOM     34  O   ILE A  11       2.443   2.005  -1.925  0.00  0.00           O  
ATOM     34  N   GLY A  12       3.499   1.131  -3.678  0.00  0.00           N  
ATOM     35  CA  GLY A  12       2.303   0.523  -4.223  0.00  0.00           C  
ATOM     36  C   GLY A  12       1.706  -0.518  -3.297  0.00  0.00           C  
ATOM     37  O   GLY A  12       0.590  -0.390  -2.821  0.00  0.00           O  
ATOM     37  N   LYS A  13       2.461  -1.575  -3.031  0.00  0.00           N  
ATOM     38  CA  LYS A  13       2.001  -2.645  -2.155  0.00  0.00           C  
ATOM     39  C   LYS A  13       1.750  -2.135  -0.739  0.00  0.00           C  
ATOM     40  O   LYS A  13       0.642  -2.168  -0.230  0.00  0.00           O  
ATOM     40  N   GLY A  14       2.803  -1.655  -0.093  0.00  0.00           N  
ATOM     41  CA  GLY A  14       2.700  -1.140   1.256  0.00  0.00           C  
ATOM     42  C   GLY A  14       1.785   0.065   1.351  0.00  0.00           C  
ATOM     43  O   GLY A  14       0.764   0.046   2.019  0.00  0.00           O  
ATOM     43  N   LEU A  15       2.153   1.141   0.669  0.00  0.00           N  
ATOM     44  CA  LEU A  15       1.359   2.363   0.679  0.00  0.00           C  
ATOM     45  C   LEU A  15      -0.021   2.132   0.083  0.00  0.00           C  
ATOM     46  O   LEU A  15      -1.038   2.277   0.742  0.00  0.00           O  
ATOM     46  N   ARG A  16      -0.061   1.764  -1.189  0.00  0.00           N  
ATOM     47  CA  ARG A  16      -1.322   1.512  -1.875  0.00  0.00           C  
ATOM     48  C   ARG A  16      -2.076   0.353  -1.240  0.00  0.00           C  
ATOM     49  O   ARG A  16      -3.172   0.504  -0.726  0.00  0.00           O  
ATOM     49  N   ALA A  17      -1.479  -0.830  -1.276  0.00  0.00           N  
ATOM     50  CA  ALA A  17      -2.098  -2.018  -0.702  0.00  0.00           C  
ATOM     51  C   ALA A  17      -2.300  -1.868   0.798  0.00  0.00           C  
ATOM     52  O   ALA A  17      -3.410  -1.881   1.303  0.00  0.00           O  
ATOM     52  N   ILE A  18      -1.201  -1.724   1.526  0.00  0.00           N  
ATOM     53  CA  ILE A  18      -1.253  -1.570   2.975  0.00  0.00           C  
ATOM     54  C   ILE A  18      -2.004  -0.299   3.360  0.00  0.00           C  
ATOM     55  O   ILE A  18      -3.037  -0.335   4.007  0.00  0.00           O  
ATOM     55  N   ASN A  19      -1.475   0.846   2.953  0.00  0.00           N  
ATOM     56  CA  ASN A  19      -2.093   2.131   3.254  0.00  0.00           C  
ATOM     57  C   ASN A  19      -3.476   2.263   2.634  0.00  0.00           C  
ATOM     58  O   ASN A  19      -4.478   2.400   3.316  0.00  0.00           O  
ATOM     58  N   ILE A  20      -3.532   2.222   1.310  0.00  0.00           N  
ATOM     59  CA  ILE A  20      -4.793   2.337   0.588  0.00  0.00           C  
ATOM     60  C   ILE A  20      -5.725   1.180   0.936  0.00  0.00           C  
ATOM     61  O   ILE A  20      -6.801   1.362   1.480  0.00  0.00           O  
ATOM     61  N   ALA A  21      -5.299  -0.033   0.613  0.00  0.00           N  
ATOM     62  CA  ALA A  21      -6.091  -1.226   0.889  0.00  0.00           C  
ATOM     63  C   ALA A  21      -6.309  -1.412   2.383  0.00  0.00           C  
ATOM     64  O   ALA A  21      -7.424  -1.389   2.878  0.00  0.00           O  
ATOM     64  N   GLY A  22      -5.221  -1.601   3.116  0.00  0.00           N  
ATOM     65  CA  GLY A  22      -5.293  -1.792   4.549  0.00  0.00           C  
ATOM     66  C   GLY A  22      -5.865  -0.586   5.269  0.00  0.00           C  
ATOM     67  O   GLY A  22      -6.904  -0.651   5.905  0.00  0.00           O  
ATOM     67  N   THR A  23      -5.175   0.542   5.171  0.00  0.00           N  
ATOM     68  CA  THR A  23      -5.616   1.773   5.816  0.00  0.00           C  
ATOM     69  C   THR A  23      -6.957   2.236   5.267  0.00  0.00           C  
ATOM     70  O   THR A  23      -7.948   2.315   5.974  0.00  0.00           O  
ATOM     70  N   THR A  24      -6.992   2.548   3.979  0.00  0.00           N  
ATOM     71  CA  THR A  24      -8.217   3.005   3.334  0.00  0.00           C  
ATOM     72  C   THR A  24      -9.297   1.936   3.377  0.00  0.00           C  
ATOM     73  O   THR A  24     -10.352   2.109   3.965  0.00  0.00           O  
ATOM     73  N   HIS A  25      -9.029   0.805   2.739  0.00  0.00           N  
ATOM     74  CA  HIS A  25      -9.980  -0.299   2.703  0.00  0.00           C  
ATOM     75  C   HIS A  25     -10.254  -0.840   4.099  0.00  0.00           C  
ATOM     76  O   HIS A  25     -11.366  -0.795   4.598  0.00  0.00           O  
ATOM     76  N   ASP A  26      -9.220  -1.362   4.743  0.00  0.00           N  
ATOM     77  CA  ASP A  26      -9.352  -1.913   6.086  0.00  0.00           C  
ATOM     78  C   ASP A  26      -9.776  -0.842   7.087  0.00  0.00           C  
ATOM     79  O   ASP A  26     -10.832  -0.910   7.693  0.00  0.00           O  
ATOM     79  N   VAL A  27      -8.932   0.165   7.261  0.00  0.00           N  
ATOM     80  CA  VAL A  27      -9.218   1.253   8.188  0.00  0.00           C  
ATOM     81  C   VAL A  27     -10.471   2.011   7.759  0.00  0.00           C  
ATOM     82  O   VAL A  27     -11.468   2.055   8.460  0.00  0.00           O  
ATOM     82  N   VAL A  28     -10.416   2.618   6.582  0.00  0.00           N  
ATOM     83  CA  VAL A  28     -11.544   3.375   6.056  0.00  0.00           C  
ATOM     84  C   VAL A  28     -12.750   2.465   5.842  0.00  0.00           C  
ATOM     85  O   VAL A  28     -13.795   2.629   6.451  0.00  0.00           O  
ATOM     85  N   SER A  29     -12.603   1.487   4.960  0.00  0.00           N  
ATOM     86  CA  SER A  29     -13.681   0.550   4.667  0.00  0.00           C  
ATOM     87  C   SER A  29     -14.063  -0.258   5.897  0.00  0.00           C  
ATOM     88  O   SER A  29     -15.176  -0.189   6.391  0.00  0.00           O  
ATOM     88  N   PHE A  30     -13.121  -1.041   6.406  0.00  0.00           N  
ATOM     89  CA  PHE A  30     -13.363  -1.865   7.583  0.00  0.00           C  
ATOM     90  C   PHE A  30     -13.683  -1.011   8.801  0.00  0.00           C  
ENDMDL                                                                          
MODEL        0     
ATOM      1  N   VAL A   1      14.339  -2.784  -8.118  0.00  0.00           N  
ATOM      2  CA  VAL A   1      14.276  -3.101  -6.697  0.00  0.00           C  
ATOM      3  C   VAL A   1      13.754  -1.907  -5.902  0.00  0.00           C  
ATOM      4  O   VAL A   1      12.714  -1.964  -5.267  0.00  0.00           O  
ATOM      4  N   LYS A   2      14.490  -0.806  -5.938  0.00  0.00           N  
ATOM      5  CA  LYS A   2      14.099   0.401  -5.221  0.00  0.00           C  
ATOM      6  C   LYS A   2      12.772   0.949  -5.737  0.00  0.00           C  
ATOM      7  O   LYS A   2      11.786   1.029  -5.023  0.00  0.00           O  
ATOM      7  N   ALA A   3      12.750   1.335  -7.006  0.00  0.00           N  
ATOM      8  CA  ALA A   3      11.545   1.876  -7.621  0.00  0.00           C  
ATOM      9  C   ALA A   3      10.421   0.851  -7.634  0.00  0.00           C  
ATOM     10  O   ALA A   3       9.374   1.036  -7.036  0.00  0.00           O  
ATOM     10  N   ILE A   4      10.643  -0.254  -8.331  0.00  0.00           N  
ATOM     11  CA  ILE A   4       9.650  -1.317  -8.427  0.00  0.00           C  
ATOM     12  C   ILE A   4       9.359  -1.913  -7.052  0.00  0.00           C  
ATOM     13  O   ILE A   4       8.251  -1.852  -6.547  0.00  0.00           O  
ATOM     13  N   LYS A   5      10.376  -2.501  -6.437  0.00  0.00           N  
ATOM     14  CA  LYS A   5      10.227  -3.109  -5.121  0.00  0.00           C  
ATOM     15  C   LYS A   5       9.842  -2.071  -4.070  0.00  0.00           C  
ATOM     16  O   LYS A   5       8.786  -2.131  -3.462  0.00  0.00           O  
ATOM     16  N   GLN A   6      10.720  -1.101  -3.855  0.00  0.00           N  
ATOM     17  CA  GLN A   6      10.477  -0.046  -2.879  0.00  0.00           C  
ATOM     18  C   GLN A   6       9.255   0.781  -3.248  0.00  0.00           C  
ATOM     19  O   GLN A   6       8.271   0.831  -2.529  0.00  0.00           O  
ATOM     19  N   ALA A   7       9.319   1.443  -4.395  0.00  0.00           N  
ATOM     20  CA  ALA A   7       8.215   2.271  -4.864  0.00  0.00           C  
ATOM     21  C   ALA A   7       6.964   1.441  -5.105  0.00  0.00           C  
ATOM     22  O   ALA A   7       5.936   1.629  -4.475  0.00  0.00           O  
ATOM     22  N   GLY A   8       7.051   0.503  -6.037  0.00  0.00           N  
ATOM     23  CA  GLY A   8       5.931  -0.354  -6.362  0.00  0.00           C  
ATOM     24  C   GLY A   8       5.496  -1.213  -5.191  0.00  0.00           C  
ATOM     25  O   GLY A   8       4.384  -1.112  -4.699  0.00  0.00           O  
ATOM     25  N   LYS A   9       6.388  -2.079  -4.730  0.00  0.00           N  
ATOM     26  CA  LYS A   9       6.091  -2.960  -3.608  0.00  0.00           C  
ATOM     27  C   LYS A   9       5.806  -2.166  -2.336  0.00  0.00           C  
ATOM     28  O   LYS A   9       4.724  -2.214  -1.775  0.00  0.00           O  
ATOM     28  N   VAL A  10       6.801  -1.420  -1.876  0.00  0.00           N  
ATOM     29  CA  VAL A  10       6.659  -0.613  -0.670  0.00  0.00           C  
ATOM     30  C   VAL A  10       5.577   0.447  -0.856  0.00  0.00           C  
ATOM     31  O   VAL A  10       4.569   0.466  -0.170  0.00  0.00           O  
ATOM     31  N   ILE A  11       5.794   1.347  -1.806  0.00  0.00           N  
ATOM     32  CA  ILE A  11       4.839   2.412  -2.085  0.00  0.00           C  
ATOM     33  C   ILE A  11       3.505   1.836  -2.549  0.00  0.00           C  
ATOM     34  O   ILE A  11       2.475   2.007  -1.917  0.00  0.00           O  
ATOM     34  N   GLY A  12       3.526   1.141  -3.677  0.00  0.00           N  
ATOM     35  CA  GLY A  12       2.327   0.543  -4.226  0.00  0.00           C  
ATOM     36  C   GLY A  12       1.724  -0.501  -3.306  0.00  0.00           C  
ATOM     37  O   GLY A  12       0.608  -0.371  -2.831  0.00  0.00           O  
ATOM     37  N   LYS A  13       2.474  -1.563  -3.045  0.00  0.00           N  
ATOM     38  CA  LYS A  13       2.008  -2.635  -2.175  0.00  0.00           C  
ATOM     39  C   LYS A  13       1.755  -2.131  -0.758  0.00  0.00           C  
ATOM     40  O   LYS A  13       0.646  -2.165  -0.250  0.00  0.00           O  
ATOM     40  N   GLY A  14       2.808  -1.656  -0.108  0.00  0.00           N  
ATOM     41  CA  GLY A  14       2.703  -1.147   1.244  0.00  0.00           C  
ATOM     42  C   GLY A  14       1.788   0.058   1.343  0.00  0.00           C  
ATOM     43  O   GLY A  14       0.767   0.037   2.011  0.00  0.00           O  
ATOM     43  N   LEU A  15       2.156   1.136   0.665  0.00  0.00           N  
ATOM     44  CA  LEU A  15       1.362   2.358   0.678  0.00  0.00           C  
ATOM     45  C   LEU A  15      -0.019   2.129   0.085  0.00  0.00           C  
ATOM     46  O   LEU A  15      -1.034   2.274   0.745  0.00  0.00           O  
ATOM     46  N   ARG A  16      -0.061   1.762  -1.189  0.00  0.00           N  
ATOM     47  CA  ARG A  16      -1.323   1.511  -1.873  0.00  0.00           C  
ATOM     48  C   ARG A  16      -2.078   0.354  -1.237  0.00  0.00           C  
ATOM     49  O   ARG A  16      -3.174   0.507  -0.723  0.00  0.00           O  
ATOM     49  N   ALA A  17      -1.482  -0.830  -1.270  0.00  0.00           N  
ATOM     50  CA  ALA A  17      -2.101  -2.017  -0.695  0.00  0.00           C  
ATOM     51  C   ALA A  17      -2.306  -1.863   0.805  0.00  0.00           C  
ATOM     52  O   ALA A  17      -3.417  -1.876   1.308  0.00  0.00           O  
ATOM     52  N   ILE A  18      -1.209  -1.715   1.535  0.00  0.00           N  
ATOM     53  CA  ILE A  18      -1.263  -1.558   2.983  0.00  0.00           C  
ATOM     54  C   ILE A  18      -2.019  -0.288   3.363  0.00  0.00           C  
ATOM     55  O   ILE A  18      -3.053  -0.325   4.011  0.00  0.00           O  
ATOM     55  N   ASN A  19      -1.494   0.858   2.952  0.00  0.00           N  
ATOM     56  CA  ASN A  19      -2.118   2.141   3.249  0.00  0.00           C  
ATOM     57  C   ASN A  19      -3.502   2.265   2.630  0.00  0.00           C  
ATOM     58  O   ASN A  19      -4.503   2.402   3.314  0.00  0.00           O  
ATOM     58  N   ILE A  20      -3.560   2.216   1.307  0.00  0.00           N  
ATOM     59  CA  ILE A  20      -4.822   2.323   0.586  0.00  0.00           C  
ATOM     60  C   ILE A  20      -5.751   1.166   0.944  0.00  0.00           C  
ATOM     61  O   ILE A  20      -6.828   1.349   1.488  0.00  0.00           O  
ATOM     61  N   ALA A  21      -5.322  -0.049   0.632  0.00  0.00           N  
ATOM     62  CA  ALA A  21      -6.110  -1.241   0.918  0.00  0.00           C  
ATOM     63  C   ALA A  21      -6.329  -1.415   2.413  0.00  0.00           C  
ATOM     64  O   ALA A  21      -7.444  -1.392   2.907  0.00  0.00           O  
ATOM     64  N   GLY A  22      -5.241  -1.591   3.149  0.00  0.00           N  
ATOM     65  CA  GLY A  22      -5.313  -1.768   4.585  0.00  0.00           C  
ATOM     66  C   GLY A  22      -5.894  -0.560   5.292  0.00  0.00           C  
ATOM     67  O   GLY A  22      -6.933  -0.626   5.928  0.00  0.00           O  
ATOM     67  N   THR A  23      -5.213   0.573   5.182  0.00  0.00           N  
ATOM     68  CA  THR A  23      -5.664   1.806   5.814  0.00  0.00           C  
ATOM     69  C   THR A  23      -7.009   2.252   5.262  0.00  0.00           C  
ATOM     70  O   THR A  23      -7.999   2.333   5.971  0.00  0.00           O  
ATOM     70  N   THR A  24      -7.049   2.548   3.971  0.00  0.00           N  
ATOM     71  CA  THR A  24      -8.278   2.988   3.323  0.00  0.00           C  
ATOM     72  C   THR A  24      -9.351   1.911   3.383  0.00  0.00           C  
ATOM     73  O   THR A  24     -10.407   2.086   3.970  0.00  0.00           O  
ATOM     73  N   HIS A  25      -9.076   0.773   2.762  0.00  0.00           N  
ATOM     74  CA  HIS A  25     -10.020  -0.338   2.744  0.00  0.00           C  
ATOM     75  C   HIS A  25     -10.290  -0.858   4.148  0.00  0.00           C  
ATOM     76  O   HIS A  25     -11.402  -0.815   4.646  0.00  0.00           O  
ATOM     76  N   ASP A  26      -9.251  -1.360   4.802  0.00  0.00           N  
ATOM     77  CA  ASP A  26      -9.380  -1.890   6.153  0.00  0.00           C  
ATOM     78  C   ASP A  26      -9.816  -0.807   7.136  0.00  0.00           C  
ATOM     79  O   ASP A  26     -10.871  -0.876   7.743  0.00  0.00           O  
ATOM     79  N   VAL A  27      -8.984   0.213   7.292  0.00  0.00           N  
ATOM     80  CA  VAL A  27      -9.282   1.313   8.200  0.00  0.00           C  
ATOM     81  C   VAL A  27     -10.545   2.048   7.760  0.00  0.00           C  
ATOM     82  O   VAL A  27     -11.541   2.093   8.462  0.00  0.00           O  
ATOM     82  N   VAL A  28     -10.499   2.633   6.571  0.00  0.00           N  
ATOM     83  CA  VAL A  28     -11.638   3.367   6.034  0.00  0.00           C  
ATOM     84  C   VAL A  28     -12.834   2.439   5.843  0.00  0.00           C  
ATOM     85  O   VAL A  28     -13.879   2.605   6.450  0.00  0.00           O  
ATOM     85  N   SER A  29     -12.677   1.443   4.982  0.00  0.00           N  
ATOM     86  CA  SER A  29     -13.745   0.489   4.711  0.00  0.00           C  
ATOM     87  C   SER A  29     -14.118  -0.295   5.960  0.00  0.00           C  
ATOM     88  O   SER A  29     -15.232  -0.228   6.452  0.00  0.00           O  
ATOM     88  N   PHE A  30     -13.167  -1.054   6.487  0.00  0.00           N  
ATOM     89  CA  PHE A  30     -13.399  -1.853   7.683  0.00  0.00           C  
ATOM     90  C   PHE A  30     -13.732  -0.975   8.880  0.00  0.00           C  
ENDMDL                                                                          
MODEL        0     
ATOM      1  N   VAL A   1      14.387  -2.779  -8.206  0.00  0.00           N  
ATOM      2  CA  VAL A   1      14.315  -3.130  -6.794  0.00  0.00           C  
ATOM      3  C   VAL A   1      13.804  -1.950  -5.971  0.00  0.00           C  
ATOM      4  O   VAL A   1      12.762  -2.010  -5.340  0.00  0.00           O  
ATOM      4  N   LYS A   2      14.554  -0.857  -5.979  0.00  0.00           N  
ATOM      5  CA  LYS A   2      14.176   0.337  -5.234  0.00  0.00           C  
ATOM      6  C   LYS A   2      12.855   0.912  -5.739  0.00  0.00           C  
ATOM      7  O   LYS A   2      11.870   0.987  -5.023  0.00  0.00           O  
ATOM      7  N   ALA A   3      12.838   1.325  -6.998  0.00  0.00           N  
ATOM      8  CA  ALA A   3      11.639   1.894  -7.602  0.00  0.00           C  
ATOM      9  C   ALA A   3      10.503   0.884  -7.635  0.00  0.00           C  
ATOM     10  O   ALA A   3       9.458   1.070  -7.034  0.00  0.00           O  
ATOM     10  N   ILE A   4      10.711  -0.211  -8.353  0.00  0.00           N  
ATOM     11  CA  ILE A   4       9.705  -1.259  -8.470  0.00  0.00           C  
ATOM     12  C   ILE A   4       9.405  -1.876  -7.107  0.00  0.00           C  
ATOM     13  O   ILE A   4       8.296  -1.812  -6.603  0.00  0.00           O  
ATOM     13  N   LYS A   5      10.413  -2.486  -6.500  0.00  0.00           N  
ATOM     14  CA  LYS A   5      10.254  -3.116  -5.195  0.00  0.00           C  
ATOM     15  C   LYS A   5       9.876  -2.093  -4.127  0.00  0.00           C  
ATOM     16  O   LYS A   5       8.818  -2.155  -3.523  0.00  0.00           O  
ATOM     16  N   GLN A   6      10.760  -1.134  -3.893  0.00  0.00           N  
ATOM     17  CA  GLN A   6      10.524  -0.094  -2.900  0.00  0.00           C  
ATOM     18  C   GLN A   6       9.308   0.747  -3.256  0.00  0.00           C  
ATOM     19  O   GLN A   6       8.324   0.794  -2.537  0.00  0.00           O  
ATOM     19  N   ALA A   7       9.377   1.427  -4.393  0.00  0.00           N  
ATOM     20  CA  ALA A   7       8.280   2.270  -4.849  0.00  0.00           C  
ATOM     21  C   ALA A   7       7.021   1.454  -5.100  0.00  0.00           C  
ATOM     22  O   ALA A   7       5.995   1.642  -4.467  0.00  0.00           O  
ATOM     22  N   GLY A   8       7.101   0.527  -6.044  0.00  0.00           N  
ATOM     23  CA  GLY A   8       5.974  -0.317  -6.380  0.00  0.00           C  
ATOM     24  C   GLY A   8       5.530  -1.185  -5.219  0.00  0.00           C  
ATOM     25  O   GLY A   8       4.418  -1.082  -4.728  0.00  0.00           O  
ATOM     25  N   LYS A   9       6.415  -2.062  -4.765  0.00  0.00           N  
ATOM     26  CA  LYS A   9       6.109  -2.954  -3.653  0.00  0.00           C  
ATOM     27  C   LYS A   9       5.826  -2.171  -2.375  0.00  0.00           C  
ATOM     28  O   LYS A   9       4.742  -2.220  -1.816  0.00  0.00           O  
ATOM     28  N   VAL A  10       6.823  -1.434  -1.905  0.00  0.00           N  
ATOM     29  CA  VAL A  10       6.682  -0.639  -0.691  0.00  0.00           C  
ATOM     30  C   VAL A  10       5.604   0.426  -0.868  0.00  0.00           C  
ATOM     31  O   VAL A  10       4.595   0.442  -0.181  0.00  0.00           O  
ATOM     31  N   ILE A  11       5.823   1.333  -1.809  0.00  0.00           N  
ATOM     32  CA  ILE A  11       4.872   2.404  -2.079  0.00  0.00           C  
ATOM     33  C   ILE A  11       3.534   1.837  -2.545  0.00  0.00           C  
ATOM     34  O   ILE A  11       2.506   2.007  -1.911  0.00  0.00           O  
ATOM     34  N   GLY A  12       3.552   1.148  -3.678  0.00  0.00           N  
ATOM     35  CA  GLY A  12       2.350   0.558  -4.229  0.00  0.00           C  
ATOM     36  C   GLY A  12       1.742  -0.487  -3.314  0.00  0.00           C  
ATOM     37  O   GLY A  12       0.626  -0.354  -2.840  0.00  0.00           O  
ATOM     37  N   LYS A  13       2.488  -1.552  -3.057  0.00  0.00           N  
ATOM     38  CA  LYS A  13       2.017  -2.627  -2.192  0.00  0.00           C  
ATOM     39  C   LYS A  13       1.762  -2.127  -0.773  0.00  0.00           C  
ATOM     40  O   LYS A  13       0.652  -2.161  -0.268  0.00  0.00           O  
ATOM     40  N   GLY A  14       2.814  -1.655  -0.120  0.00  0.00           N  
ATOM     41  CA  GLY A  14       2.707  -1.150   1.233  0.00  0.00           C  
ATOM     42  C   GLY A  14       1.791   0.054   1.334  0.00  0.00           C  
ATOM     43  O   GLY A  14       0.771   0.031   2.002  0.00  0.00           O  
ATOM     43  N   LEU A  15       2.159   1.134   0.659  0.00  0.00           N  
ATOM     44  CA  LEU A  15       1.364   2.356   0.675  0.00  0.00           C  
ATOM     45  C   LEU A  15      -0.018   2.125   0.083  0.00  0.00           C  
ATOM     46  O   LEU A  15      -1.033   2.271   0.744  0.00  0.00           O  
ATOM     46  N   ARG A  16      -0.062   1.758  -1.190  0.00  0.00           N  
ATOM     47  CA  ARG A  16      -1.325   1.506  -1.873  0.00  0.00           C  
ATOM     48  C   ARG A  16      -2.080   0.351  -1.233  0.00  0.00           C  
ATOM     49  O   ARG A  16      -3.176   0.506  -0.720  0.00  0.00           O  
ATOM     49  N   ALA A  17      -1.484  -0.833  -1.263  0.00  0.00           N  
ATOM     50  CA  ALA A  17      -2.104  -2.018  -0.684  0.00  0.00           C  
ATOM     51  C   ALA A  17      -2.311  -1.859   0.814  0.00  0.00           C  
ATOM     52  O   ALA A  17      -3.423  -1.872   1.316  0.00  0.00           O  
ATOM     52  N   ILE A  18      -1.216  -1.705   1.545  0.00  0.00           N  
ATOM     53  CA  ILE A  18      -1.272  -1.542   2.993  0.00  0.00           C  
ATOM     54  C   ILE A  18      -2.034  -0.274   3.367  0.00  0.00           C  
ATOM     55  O   ILE A  18      -3.067  -0.313   4.015  0.00  0.00           O  
ATOM     55  N   ASN A  19      -1.514   0.872   2.950  0.00  0.00           N  
ATOM     56  CA  ASN A  19      -2.144   2.154   3.241  0.00  0.00           C  
ATOM     57  C   ASN A  19      -3.529   2.268   2.624  0.00  0.00           C  
ATOM     58  O   ASN A  19      -4.530   2.405   3.308  0.00  0.00           O  
ATOM     58  N   ILE A  20      -3.589   2.209   1.301  0.00  0.00           N  
ATOM     59  CA  ILE A  20      -4.854   2.305   0.582  0.00  0.00           C  
ATOM     60  C   ILE A  20      -5.777   1.148   0.952  0.00  0.00           C  
ATOM     61  O   ILE A  20      -6.855   1.332   1.494  0.00  0.00           O  
ATOM     61  N   ALA A  21      -5.344  -0.068   0.651  0.00  0.00           N  
ATOM     62  CA  ALA A  21      -6.127  -1.260   0.949  0.00  0.00           C  
ATOM     63  C   ALA A  21      -6.347  -1.419   2.446  0.00  0.00           C  
ATOM     64  O   ALA A  21      -7.463  -1.397   2.939  0.00  0.00           O  
ATOM     64  N   GLY A  22      -5.259  -1.581   3.185  0.00  0.00           N  
ATOM     65  CA  GLY A  22      -5.332  -1.742   4.622  0.00  0.00           C  
ATOM     66  C   GLY A  22      -5.923  -0.531   5.315  0.00  0.00           C  
ATOM     67  O   GLY A  22      -6.961  -0.598   5.952  0.00  0.00           O  
ATOM     67  N   THR A  23      -5.252   0.606   5.192  0.00  0.00           N  
ATOM     68  CA  THR A  23      -5.712   1.843   5.810  0.00  0.00           C  
ATOM     69  C   THR A  23      -7.062   2.270   5.255  0.00  0.00           C  
ATOM     70  O   THR A  23      -8.052   2.352   5.964  0.00  0.00           O  
ATOM     70  N   THR A  24      -7.107   2.548   3.959  0.00  0.00           N  
ATOM     71  CA  THR A  24      -8.342   2.968   3.308  0.00  0.00           C  
ATOM     72  C   THR A  24      -9.406   1.885   3.387  0.00  0.00           C  
ATOM     73  O   THR A  24     -10.462   2.061   3.973  0.00  0.00           O  
ATOM     73  N   HIS A  25      -9.123   0.738   2.785  0.00  0.00           N  
ATOM     74  CA  HIS A  25     -10.058  -0.380   2.787  0.00  0.00           C  
ATOM     75  C   HIS A  25     -10.324  -0.877   4.200  0.00  0.00           C  
ATOM     76  O   HIS A  25     -11.437  -0.835   4.697  0.00  0.00           O  
ATOM     76  N   ASP A  26      -9.281  -1.358   4.863  0.00  0.00           N  
ATOM     77  CA  ASP A  26      -9.406  -1.865   6.224  0.00  0.00           C  
ATOM     78  C   ASP A  26      -9.855  -0.769   7.186  0.00  0.00           C  
ATOM     79  O   ASP A  26     -10.910  -0.839   7.795  0.00  0.00           O  
ATOM     79  N   VAL A  27      -9.035   0.264   7.323  0.00  0.00           N  
ATOM     80  CA  VAL A  27      -9.347   1.377   8.211  0.00  0.00           C  
ATOM     81  C   VAL A  27     -10.620   2.086   7.758  0.00  0.00           C  
ATOM     82  O   VAL A  27     -11.615   2.134   8.462  0.00  0.00           O  
ATOM     82  N   VAL A  28     -10.584   2.648   6.558  0.00  0.00           N  
ATOM     83  CA  VAL A  28     -11.733   3.356   6.008  0.00  0.00           C  
ATOM     84  C   VAL A  28     -12.918   2.410   5.841  0.00  0.00           C  
ATOM     85  O   VAL A  28     -13.964   2.577   6.447  0.00  0.00           O  
ATOM     85  N   SER A  29     -12.752   1.396   5.003  0.00  0.00           N  
ATOM     86  CA  SER A  29     -13.809   0.423   4.757  0.00  0.00           C  
ATOM     87  C   SER A  29     -14.171  -0.334   6.025  0.00  0.00           C  
ATOM     88  O   SER A  29     -15.287  -0.269   6.515  0.00  0.00           O  
ATOM     88  N   PHE A  30     -13.211  -1.067   6.570  0.00  0.00           N  
ATOM     89  CA  PHE A  30     -13.433  -1.839   7.787  0.00  0.00           C  
ATOM     90  C   PHE A  30     -13.780  -0.936   8.960  0.00  0.00           C  
ENDMDL                                                                          
MODEL        0     
ATOM      1  N   VAL A   1      14.433  -2.773  -8.298  0.00  0.00           N  
ATOM      2  CA  VAL A   1      14.350  -3.159  -6.895  0.00  0.00           C  
ATOM      3  C   VAL A   1      13.853  -1.994  -6.044  0.00  0.00           C  
ATOM      4  O   VAL A   1      12.809  -2.057  -5.417  0.00  0.00           O  
ATOM      4  N   LYS A   2      14.617  -0.911  -6.022  0.00  0.00           N  
ATOM      5  CA  LYS A   2      14.252   0.269  -5.247  0.00  0.00           C  
ATOM      6  C   LYS A   2      12.939   0.872  -5.738  0.00  0.00           C  
ATOM      7  O   LYS A   2      11.954   0.942  -5.021  0.00  0.00           O  
ATOM      7  N   ALA A   3      12.927   1.315  -6.987  0.00  0.00           N  
ATOM      8  CA  ALA A   3      11.736   1.912  -7.578  0.00  0.00           C  
ATOM      9  C   ALA A   3      10.586   0.918  -7.632  0.00  0.00           C  
ATOM     10  O   ALA A   3       9.543   1.106  -7.028  0.00  0.00           O  
ATOM     10  N   ILE A   4      10.781  -0.164  -8.373  0.00  0.00           N  
ATOM     11  CA  ILE A   4       9.761  -1.196  -8.512  0.00  0.00           C  
ATOM     12  C   ILE A   4       9.450  -1.836  -7.163  0.00  0.00           C  
ATOM     13  O   ILE A   4       8.340  -1.768  -6.660  0.00  0.00           O  
ATOM     13  N   LYS A   5      10.449  -2.470  -6.565  0.00  0.00           N  
ATOM     14  CA  LYS A   5      10.279  -3.122  -5.272  0.00  0.00           C  
ATOM     15  C   LYS A   5       9.907  -2.116  -4.187  0.00  0.00           C  
ATOM     16  O   LYS A   5       8.847  -2.179  -3.586  0.00  0.00           O  
ATOM     16  N   GLN A   6      10.800  -1.170  -3.933  0.00  0.00           N  
ATOM     17  CA  GLN A   6      10.571  -0.146  -2.921  0.00  0.00           C  
ATOM     18  C   GLN A   6       9.362   0.711  -3.263  0.00  0.00           C  
ATOM     19  O   GLN A   6       8.378   0.753  -2.543  0.00  0.00           O  
ATOM     19  N   ALA A   7       9.436   1.409  -4.387  0.00  0.00           N  
ATOM     20  CA  ALA A   7       8.346   2.269  -4.829  0.00  0.00           C  
ATOM     21  C   ALA A   7       7.080   1.468  -5.092  0.00  0.00           C  
ATOM     22  O   ALA A   7       6.056   1.656  -4.456  0.00  0.00           O  
ATOM     22  N   GLY A   8       7.152   0.554  -6.049  0.00  0.00           N  
ATOM     23  CA  GLY A   8       6.017  -0.275  -6.397  0.00  0.00           C  
ATOM     24  C   GLY A   8       5.564  -1.154  -5.247  0.00  0.00           C  
ATOM     25  O   GLY A   8       4.452  -1.048  -4.757  0.00  0.00           O  
ATOM     25  N   LYS A   9       6.440  -2.044  -4.803  0.00  0.00           N  
ATOM     26  CA  LYS A   9       6.125  -2.947  -3.703  0.00  0.00           C  
ATOM     27  C   LYS A   9       5.843  -2.177  -2.416  0.00  0.00           C  
ATOM     28  O   LYS A   9       4.758  -2.227  -1.861  0.00  0.00           O  
ATOM     28  N   VAL A  10       6.843  -1.451  -1.935  0.00  0.00           N  
ATOM     29  CA  VAL A  10       6.704  -0.670  -0.713  0.00  0.00           C  
ATOM     30  C   VAL A  10       5.630   0.401  -0.878  0.00  0.00           C  
ATOM     31  O   VAL A  10       4.622   0.414  -0.191  0.00  0.00           O  
ATOM     31  N   ILE A  11       5.853   1.317  -1.810  0.00  0.00           N  
ATOM     32  CA  ILE A  11       4.906   2.395  -2.069  0.00  0.00           C  
ATOM     33  C   ILE A  11       3.566   1.838  -2.539  0.00  0.00           C  
ATOM     34  O   ILE A  11       2.539   2.008  -1.903  0.00  0.00           O  
ATOM     34  N   GLY A  12       3.579   1.158  -3.677  0.00  0.00           N  
ATOM     35  CA  GLY A  12       2.374   0.578  -4.231  0.00  0.00           C  
ATOM     36  C   GLY A  12       1.761  -0.470  -3.323  0.00  0.00           C  
ATOM     37  O   GLY A  12       0.644  -0.335  -2.849  0.00  0.00           O  
ATOM     37  N   LYS A  13       2.501  -1.540  -3.071  0.00  0.00           N  
ATOM     38  CA  LYS A  13       2.024  -2.617  -2.212  0.00  0.00           C  
ATOM     39  C   LYS A  13       1.767  -2.123  -0.792  0.00  0.00           C  
ATOM     40  O   LYS A  13       0.656  -2.157  -0.289  0.00  0.00           O  
ATOM     40  N   GLY A  14       2.819  -1.656  -0.134  0.00  0.00           N  
ATOM     41  CA  GLY A  14       2.710  -1.157   1.221  0.00  0.00           C  
ATOM     42  C   GLY A  14       1.794   0.047   1.326  0.00  0.00           C  
ATOM     43  O   GLY A  14       0.774   0.021   1.994  0.00  0.00           O  
ATOM     43  N   LEU A  15       2.162   1.129   0.654  0.00  0.00           N  
ATOM     44  CA  LEU A  15       1.367   2.350   0.675  0.00  0.00           C  
ATOM     45  C   LEU A  15      -0.016   2.122   0.084  0.00  0.00           C  
ATOM     46  O   LEU A  15      -1.029   2.268   0.747  0.00  0.00           O  
ATOM     46  N   ARG A  16      -0.061   1.755  -1.189  0.00  0.00           N  
ATOM     47  CA  ARG A  16      -1.325   1.506  -1.870  0.00  0.00           C  
ATOM     48  C   ARG A  16      -2.081   0.352  -1.229  0.00  0.00           C  
ATOM     49  O   ARG A  16      -3.178   0.508  -0.717  0.00  0.00           O  
ATOM     49  N   ALA A  17      -1.486  -0.832  -1.257  0.00  0.00           N  
ATOM     50  CA  ALA A  17      -2.108  -2.016  -0.677  0.00  0.00           C  
ATOM     51  C   ALA A  17      -2.318  -1.854   0.821  0.00  0.00           C  
ATOM     52  O   ALA A  17      -3.431  -1.868   1.320  0.00  0.00           O  
ATOM     52  N   ILE A  18      -1.224  -1.696   1.553  0.00  0.00           N  
ATOM     53  CA  ILE A  18      -1.283  -1.530   3.000  0.00  0.00           C  
ATOM     54  C   ILE A  18      -2.050  -0.264   3.370  0.00  0.00           C  
ATOM     55  O   ILE A  18      -3.082  -0.304   4.018  0.00  0.00           O  
ATOM     55  N   ASN A  19      -1.534   0.883   2.950  0.00  0.00           N  
ATOM     56  CA  ASN A  19      -2.168   2.164   3.236  0.00  0.00           C  
ATOM     57  C   ASN A  19      -3.555   2.269   2.620  0.00  0.00           C  
ATOM     58  O   ASN A  19      -4.555   2.407   3.306  0.00  0.00           O  
ATOM     58  N   ILE A  20      -3.617   2.202   1.298  0.00  0.00           N  
ATOM     59  CA  ILE A  20      -4.883   2.290   0.581  0.00  0.00           C  
ATOM     60  C   ILE A  20      -5.803   1.134   0.960  0.00  0.00           C  
ATOM     61  O   ILE A  20      -6.881   1.319   1.502  0.00  0.00           O  
ATOM     61  N   ALA A  21      -5.366  -0.084   0.670  0.00  0.00           N  
ATOM     62  CA  ALA A  21      -6.146  -1.276   0.978  0.00  0.00           C  
ATOM     63  C   ALA A  21      -6.367  -1.421   2.476  0.00  0.00           C  
ATOM     64  O   ALA A  21      -7.483  -1.401   2.967  0.00  0.00           O  
ATOM     64  N   GLY A  22      -5.279  -1.571   3.218  0.00  0.00           N  
ATOM     65  CA  GLY A  22      -5.352  -1.719   4.656  0.00  0.00           C  
ATOM     66  C   GLY A  22      -5.952  -0.505   5.337  0.00  0.00           C  
ATOM     67  O   GLY A  22      -6.990  -0.573   5.975  0.00  0.00           O  
ATOM     67  N   THR A  23      -5.290   0.636   5.202  0.00  0.00           N  
ATOM     68  CA  THR A  23      -5.760   1.876   5.807  0.00  0.00           C  
ATOM     69  C   THR A  23      -7.114   2.285   5.250  0.00  0.00           C  
ATOM     70  O   THR A  23      -8.103   2.369   5.960  0.00  0.00           O  
ATOM     70  N   THR A  24      -7.164   2.547   3.951  0.00  0.00           N  
ATOM     71  CA  THR A  24      -8.403   2.949   3.297  0.00  0.00           C  
ATOM     72  C   THR A  24      -9.460   1.860   3.394  0.00  0.00           C  
ATOM     73  O   THR A  24     -10.516   2.038   3.978  0.00  0.00           O  
ATOM     73  N   HIS A  25      -9.169   0.707   2.809  0.00  0.00           N  
ATOM     74  CA  HIS A  25     -10.096  -0.418   2.829  0.00  0.00           C  
ATOM     75  C   HIS A  25     -10.359  -0.894   4.250  0.00  0.00           C  
ATOM     76  O   HIS A  25     -11.473  -0.854   4.745  0.00  0.00           O  
ATOM     76  N   ASP A  26      -9.313  -1.355   4.921  0.00  0.00           N  
ATOM     77  CA  ASP A  26      -9.434  -1.840   6.290  0.00  0.00           C  
ATOM     78  C   ASP A  26      -9.895  -0.733   7.233  0.00  0.00           C  
ATOM     79  O   ASP A  26     -10.949  -0.805   7.843  0.00  0.00           O  
ATOM     79  N   VAL A  27      -9.087   0.311   7.353  0.00  0.00           N  
ATOM     80  CA  VAL A  27      -9.411   1.436   8.221  0.00  0.00           C  
ATOM     81  C   VAL A  27     -10.694   2.121   7.758  0.00  0.00           C  
ATOM     82  O   VAL A  27     -11.688   2.170   8.463  0.00  0.00           O  
ATOM     82  N   VAL A  28     -10.667   2.660   6.547  0.00  0.00           N  
ATOM     83  CA  VAL A  28     -11.826   3.344   5.987  0.00  0.00           C  
ATOM     84  C   VAL A  28     -13.001   2.381   5.843  0.00  0.00           C  
ATOM     85  O   VAL A  28     -14.047   2.551   6.447  0.00  0.00           O  
ATOM     85  N   SER A  29     -12.824   1.352   5.027  0.00  0.00           N  
ATOM     86  CA  SER A  29     -13.871   0.362   4.804  0.00  0.00           C  
ATOM     87  C   SER A  29     -14.225  -0.369   6.090  0.00  0.00           C  
ATOM     88  O   SER A  29     -15.341  -0.307   6.578  0.00  0.00           O  
ATOM     88  N   PHE A  30     -13.256  -1.078   6.652  0.00  0.00           N  
ATOM     89  CA  PHE A  30     -13.468  -1.824   7.886  0.00  0.00           C  
ATOM     90  C   PHE A  30     -13.829  -0.898   9.037  0.00  0.00           C  
ENDMDL                                                                          
MODEL        0     
ATOM      1  N   VAL A   1      14.480  -2.765  -8.386  0.00  0.00           N  
ATOM      2  CA  VAL A   1      14.388  -3.185  -6.993  0.00  0.00           C  
ATOM      3  C   VAL A   1      13.903  -2.035  -6.115  0.00  0.00           C  
ATOM      4  O   VAL A   1      12.856  -2.100  -5.492  0.00  0.00           O  
ATOM      4  N   LYS A   2      14.679  -0.962  -6.066  0.00  0.00           N  
ATOM      5  CA  LYS A   2      14.326   0.203  -5.263  0.00  0.00           C  
ATOM      6  C   LYS A   2      13.020   0.832  -5.740  0.00  0.00           C  
ATOM      7  O   LYS A   2      12.037   0.898  -5.022  0.00  0.00           O  
ATOM      7  N   ALA A   3      13.014   1.303  -6.980  0.00  0.00           N  
ATOM      8  CA  ALA A   3      11.830   1.928  -7.556  0.00  0.00           C  
ATOM      9  C   ALA A   3      10.668   0.949  -7.631  0.00  0.00           C  
ATOM     10  O   ALA A   3       9.627   1.138  -7.024  0.00  0.00           O  
ATOM     10  N   ILE A   4      10.850  -0.121  -8.393  0.00  0.00           N  
ATOM     11  CA  ILE A   4       9.818  -1.137  -8.553  0.00  0.00           C  
ATOM     12  C   ILE A   4       9.496  -1.798  -7.215  0.00  0.00           C  
ATOM     13  O   ILE A   4       8.385  -1.727  -6.715  0.00  0.00           O  
ATOM     13  N   LYS A   5      10.486  -2.453  -6.627  0.00  0.00           N  
ATOM     14  CA  LYS A   5      10.306  -3.127  -5.347  0.00  0.00           C  
ATOM     15  C   LYS A   5       9.940  -2.137  -4.245  0.00  0.00           C  
ATOM     16  O   LYS A   5       8.878  -2.202  -3.647  0.00  0.00           O  
ATOM     16  N   GLN A   6      10.840  -1.202  -3.972  0.00  0.00           N  
ATOM     17  CA  GLN A   6      10.617  -0.195  -2.943  0.00  0.00           C  
ATOM     18  C   GLN A   6       9.414   0.676  -3.272  0.00  0.00           C  
ATOM     19  O   GLN A   6       8.431   0.715  -2.551  0.00  0.00           O  
ATOM     19  N   ALA A   7       9.494   1.391  -4.385  0.00  0.00           N  
ATOM     20  CA  ALA A   7       8.410   2.267  -4.813  0.00  0.00           C  
ATOM     21  C   ALA A   7       7.137   1.479  -5.086  0.00  0.00           C  
ATOM     22  O   ALA A   7       6.115   1.667  -4.448  0.00  0.00           O  
ATOM     22  N   GLY A   8       7.201   0.577  -6.055  0.00  0.00           N  
ATOM     23  CA  GLY A   8       6.060  -0.238  -6.413  0.00  0.00           C  
ATOM     24  C   GLY A   8       5.598  -1.126  -5.274  0.00  0.00           C  
ATOM     25  O   GLY A   8       4.486  -1.017  -4.785  0.00  0.00           O  
ATOM     25  N   LYS A   9       6.467  -2.027  -4.838  0.00  0.00           N  
ATOM     26  CA  LYS A   9       6.144  -2.940  -3.749  0.00  0.00           C  
ATOM     27  C   LYS A   9       5.862  -2.182  -2.455  0.00  0.00           C  
ATOM     28  O   LYS A   9       4.776  -2.233  -1.902  0.00  0.00           O  
ATOM     28  N   VAL A  10       6.864  -1.466  -1.964  0.00  0.00           N  
ATOM     29  CA  VAL A  10       6.726  -0.696  -0.734  0.00  0.00           C  
ATOM     30  C   VAL A  10       5.656   0.380  -0.890  0.00  0.00           C  
ATOM     31  O   VAL A  10       4.648   0.390  -0.203  0.00  0.00           O  
ATOM     31  N   ILE A  11       5.882   1.303  -1.814  0.00  0.00           N  
ATOM     32  CA  ILE A  11       4.939   2.386  -2.062  0.00  0.00           C  
ATOM     33  C   ILE A  11       3.595   1.837  -2.535  0.00  0.00           C  
ATOM     34  O   ILE A  11       2.570   2.008  -1.897  0.00  0.00           O  
ATOM     34  N   GLY A  12       3.605   1.165  -3.677  0.00  0.00           N  
ATOM     35  CA  GLY A  12       2.398   0.593  -4.235  0.00  0.00           C  
ATOM     36  C   GLY A  12       1.779  -0.456  -3.331  0.00  0.00           C  
ATOM     37  O   GLY A  12       0.663  -0.318  -2.858  0.00  0.00           O  
ATOM     37  N   LYS A  13       2.515  -1.530  -3.082  0.00  0.00           N  
ATOM     38  CA  LYS A  13       2.033  -2.609  -2.229  0.00  0.00           C  
ATOM     39  C   LYS A  13       1.774  -2.119  -0.807  0.00  0.00           C  
ATOM     40  O   LYS A  13       0.662  -2.153  -0.307  0.00  0.00           O  
ATOM     40  N   GLY A  14       2.825  -1.655  -0.146  0.00  0.00           N  
ATOM     41  CA  GLY A  14       2.714  -1.161   1.210  0.00  0.00           C  
ATOM     42  C   GLY A  14       1.798   0.043   1.318  0.00  0.00           C  
ATOM     43  O   GLY A  14       0.777   0.015   1.986  0.00  0.00           O  
ATOM     43  N   LEU A  15       2.164   1.126   0.648  0.00  0.00           N  
ATOM     44  CA  LEU A  15       1.369   2.347   0.672  0.00  0.00           C  
ATOM     45  C   LEU A  15      -0.015   2.118   0.083  0.00  0.00           C  
ATOM     46  O   LEU A  15      -1.028   2.265   0.747  0.00  0.00           O  
ATOM     46  N   ARG A  16      -0.062   1.751  -1.190  0.00  0.00           N  
ATOM     47  CA  ARG A  16      -1.327   1.501  -1.870  0.00  0.00           C  
ATOM     48  C   ARG A  16      -2.083   0.350  -1.226  0.00  0.00           C  
ATOM     49  O   ARG A  16      -3.180   0.507  -0.714  0.00  0.00           O  
ATOM     49  N   ALA A  17      -1.488  -0.835  -1.250  0.00  0.00           N  
ATOM     50  CA  ALA A  17      -2.110  -2.017  -0.666  0.00  0.00           C  
ATOM     51  C   ALA A  17      -2.323  -1.849   0.830  0.00  0.00           C  
ATOM     52  O   ALA A  17      -3.436  -1.864   1.328  0.00  0.00           O  
ATOM     52  N   ILE A  18      -1.230  -1.687   1.564  0.00  0.00           N  
ATOM     53  CA  ILE A  18      -1.292  -1.515   3.010  0.00  0.00           C  
ATOM     54  C   ILE A  18      -2.064  -0.250   3.374  0.00  0.00           C  
ATOM     55  O   ILE A  18      -3.097  -0.293   4.022  0.00  0.00           O  
ATOM     55  N   ASN A  19      -1.554   0.897   2.948  0.00  0.00           N  
ATOM     56  CA  ASN A  19      -2.194   2.176   3.228  0.00  0.00           C  
ATOM     57  C   ASN A  19      -3.582   2.271   2.614  0.00  0.00           C  
ATOM     58  O   ASN A  19      -4.582   2.410   3.300  0.00  0.00           O  
ATOM     58  N   ILE A  20      -3.646   2.195   1.292  0.00  0.00           N  
ATOM     59  CA  ILE A  20      -4.914   2.272   0.577  0.00  0.00           C  
ATOM     60  C   ILE A  20      -5.829   1.116   0.968  0.00  0.00           C  
ATOM     61  O   ILE A  20      -6.907   1.303   1.508  0.00  0.00           O  
ATOM     61  N   ALA A  21      -5.388  -0.102   0.689  0.00  0.00           N  
ATOM     62  CA  ALA A  21      -6.163  -1.294   1.009  0.00  0.00           C  
ATOM     63  C   ALA A  21      -6.385  -1.424   2.509  0.00  0.00           C  
ATOM     64  O   ALA A  21      -7.502  -1.405   2.998  0.00  0.00           O  
ATOM     64  N   GLY A  22      -5.297  -1.560   3.253  0.00  0.00           N  
ATOM     65  CA  GLY A  22      -5.371  -1.693   4.693  0.00  0.00           C  
ATOM     66  C   GLY A  22      -5.981  -0.476   5.360  0.00  0.00           C  
ATOM     67  O   GLY A  22      -7.018  -0.545   5.998  0.00  0.00           O  
ATOM     67  N   THR A  23      -5.328   0.669   5.212  0.00  0.00           N  
ATOM     68  CA  THR A  23      -5.808   1.912   5.802  0.00  0.00           C  
ATOM     69  C   THR A  23      -7.167   2.302   5.242  0.00  0.00           C  
ATOM     70  O   THR A  23      -8.155   2.387   5.953  0.00  0.00           O  
ATOM     70  N   THR A  24      -7.222   2.545   3.940  0.00  0.00           N  
ATOM     71  CA  THR A  24      -8.465   2.928   3.283  0.00  0.00           C  
ATOM     72  C   THR A  24      -9.514   1.833   3.399  0.00  0.00           C  
ATOM     73  O   THR A  24     -10.571   2.012   3.982  0.00  0.00           O  
ATOM     73  N   HIS A  25      -9.215   0.672   2.833  0.00  0.00           N  
ATOM     74  CA  HIS A  25     -10.134  -0.459   2.873  0.00  0.00           C  
ATOM     75  C   HIS A  25     -10.393  -0.912   4.302  0.00  0.00           C  
ATOM     76  O   HIS A  25     -11.507  -0.874   4.796  0.00  0.00           O  
ATOM     76  N   ASP A  26      -9.343  -1.351   4.981  0.00  0.00           N  
ATOM     77  CA  ASP A  26      -9.460  -1.813   6.359  0.00  0.00           C  
ATOM     78  C   ASP A  26      -9.935  -0.694   7.282  0.00  0.00           C  
ATOM     79  O   ASP A  26     -10.988  -0.768   7.893  0.00  0.00           O  
ATOM     79  N   VAL A  27      -9.139   0.362   7.381  0.00  0.00           N  
ATOM     80  CA  VAL A  27      -9.477   1.498   8.229  0.00  0.00           C  
ATOM     81  C   VAL A  27     -10.769   2.158   7.755  0.00  0.00           C  
ATOM     82  O   VAL A  27     -11.762   2.209   8.462  0.00  0.00           O  
ATOM     82  N   VAL A  28     -10.751   2.672   6.534  0.00  0.00           N  
ATOM     83  CA  VAL A  28     -11.920   3.330   5.962  0.00  0.00           C  
ATOM     84  C   VAL A  28     -13.084   2.351   5.843  0.00  0.00           C  
ATOM     85  O   VAL A  28     -14.131   2.521   6.445  0.00  0.00           O  
ATOM     85  N   SER A  29     -12.897   1.304   5.050  0.00  0.00           N  
ATOM     86  CA  SER A  29     -13.932   0.298   4.853  0.00  0.00           C  
ATOM     87  C   SER A  29     -14.277  -0.406   6.156  0.00  0.00           C  
ATOM     88  O   SER A  29     -15.394  -0.346   6.643  0.00  0.00           O  
ATOM     88  N   PHE A  30     -13.299  -1.088   6.736  0.00  0.00           N  
ATOM     89  CA  PHE A  30     -13.502  -1.806   7.988  0.00  0.00           C  
ATOM     90  C   PHE A  30     -13.877  -0.857   9.115  0.00  0.00           C  
ENDMDL                                                                          
MODEL        0     
ATOM      1  N   VAL A   1      14.528  -2.755  -8.473  0.00  0.00           N  
ATOM      2  CA  VAL A   1      14.425  -3.209  -7.092  0.00  0.00           C  
ATOM      3  C   VAL A   1      13.951  -2.075  -6.187  0.00  0.00           C  
ATOM      4  O   VAL A   1      12.902  -2.142  -5.568  0.00  0.00           O  
ATOM      4  N   LYS A   2      14.740  -1.012  -6.110  0.00  0.00           N  
ATOM      5  CA  LYS A   2      14.400   0.137  -5.280  0.00  0.00           C  
ATOM      6  C   LYS A   2      13.101   0.791  -5.744  0.00  0.00           C  
ATOM      7  O   LYS A   2      12.118   0.852  -5.024  0.00  0.00           O  
ATOM      7  N   ALA A   3      13.101   1.290  -6.972  0.00  0.00           N  
ATOM      8  CA  ALA A   3      11.925   1.941  -7.535  0.00  0.00           C  
ATOM      9  C   ALA A   3      10.751   0.979  -7.629  0.00  0.00           C  
ATOM     10  O   ALA A   3       9.712   1.168  -7.018  0.00  0.00           O  
ATOM     10  N   ILE A   4      10.919  -0.078  -8.412  0.00  0.00           N  
ATOM     11  CA  ILE A   4       9.875  -1.078  -8.592  0.00  0.00           C  
ATOM     12  C   ILE A   4       9.542  -1.759  -7.267  0.00  0.00           C  
ATOM     13  O   ILE A   4       8.431  -1.685  -6.768  0.00  0.00           O  
ATOM     13  N   LYS A   5      10.524  -2.436  -6.688  0.00  0.00           N  
ATOM     14  CA  LYS A   5      10.333  -3.130  -5.421  0.00  0.00           C  
ATOM     15  C   LYS A   5       9.972  -2.157  -4.303  0.00  0.00           C  
ATOM     16  O   LYS A   5       8.909  -2.223  -3.709  0.00  0.00           O  
ATOM     16  N   GLN A   6      10.879  -1.235  -4.012  0.00  0.00           N  
ATOM     17  CA  GLN A   6      10.662  -0.243  -2.966  0.00  0.00           C  
ATOM     18  C   GLN A   6       9.466   0.642  -3.281  0.00  0.00           C  
ATOM     19  O   GLN A   6       8.483   0.676  -2.559  0.00  0.00           O  
ATOM     19  N   ALA A   7       9.551   1.374  -4.383  0.00  0.00           N  
ATOM     20  CA  ALA A   7       8.474   2.263  -4.797  0.00  0.00           C  
ATOM     21  C   ALA A   7       7.195   1.490  -5.080  0.00  0.00           C  
ATOM     22  O   ALA A   7       6.174   1.678  -4.439  0.00  0.00           O  
ATOM     22  N   GLY A   8       7.251   0.600  -6.061  0.00  0.00           N  
ATOM     23  CA  GLY A   8       6.103  -0.201  -6.429  0.00  0.00           C  
ATOM     24  C   GLY A   8       5.633  -1.098  -5.301  0.00  0.00           C  
ATOM     25  O   GLY A   8       4.520  -0.986  -4.813  0.00  0.00           O  
ATOM     25  N   LYS A   9       6.494  -2.010  -4.873  0.00  0.00           N  
ATOM     26  CA  LYS A   9       6.162  -2.932  -3.795  0.00  0.00           C  
ATOM     27  C   LYS A   9       5.881  -2.187  -2.493  0.00  0.00           C  
ATOM     28  O   LYS A   9       4.794  -2.238  -1.943  0.00  0.00           O  
ATOM     28  N   VAL A  10       6.885  -1.480  -1.993  0.00  0.00           N  
ATOM     29  CA  VAL A  10       6.748  -0.723  -0.755  0.00  0.00           C  
ATOM     30  C   VAL A  10       5.681   0.358  -0.902  0.00  0.00           C  
ATOM     31  O   VAL A  10       4.673   0.365  -0.214  0.00  0.00           O  
ATOM     31  N   ILE A  11       5.911   1.289  -1.817  0.00  0.00           N  
ATOM     32  CA  ILE A  11       4.971   2.377  -2.056  0.00  0.00           C  
ATOM     33  C   ILE A  11       3.625   1.837  -2.531  0.00  0.00           C  
ATOM     34  O   ILE A  11       2.600   2.008  -1.891  0.00  0.00           O  
ATOM     34  N   GLY A  12       3.631   1.171  -3.677  0.00  0.00           N  
ATOM     35  CA  GLY A  12       2.421   0.608  -4.238  0.00  0.00           C  
ATOM     36  C   GLY A  12       1.797  -0.442  -3.339  0.00  0.00           C  
ATOM     37  O   GLY A  12       0.681  -0.302  -2.867  0.00  0.00           O  
ATOM     37  N   LYS A  13       2.529  -1.520  -3.094  0.00  0.00           N  
ATOM     38  CA  LYS A  13       2.042  -2.600  -2.246  0.00  0.00           C  
ATOM     39  C   LYS A  13       1.781  -2.115  -0.823  0.00  0.00           C  
ATOM     40  O   LYS A  13       0.668  -2.150  -0.325  0.00  0.00           O  
ATOM     40  N   GLY A  14       2.831  -1.654  -0.158  0.00  0.00           N  
ATOM     41  CA  GLY A  14       2.718  -1.164   1.200  0.00  0.00           C  
ATOM     42  C   GLY A  14       1.801   0.038   1.310  0.00  0.00           C  
ATOM     43  O   GLY A  14       0.780   0.009   1.978  0.00  0.00           O  
ATOM     43  N   LEU A  15       2.167   1.123   0.643  0.00  0.00           N  
ATOM     44  CA  LEU A  15       1.371   2.344   0.668  0.00  0.00           C  
ATOM     45  C   LEU A  15      -0.014   2.115   0.081  0.00  0.00           C  
ATOM     46  O   LEU A  15      -1.026   2.262   0.747  0.00  0.00           O  
ATOM     46  N   ARG A  16      -0.062   1.747  -1.191  0.00  0.00           N  
ATOM     47  CA  ARG A  16      -1.328   1.497  -1.869  0.00  0.00           C  
ATOM     48  C   ARG A  16      -2.085   0.347  -1.222  0.00  0.00           C  
ATOM     49  O   ARG A  16      -3.182   0.506  -0.711  0.00  0.00           O  
ATOM     49  N   ALA A  17      -1.490  -0.838  -1.243  0.00  0.00           N  
ATOM     50  CA  ALA A  17      -2.112  -2.018  -0.656  0.00  0.00           C  
ATOM     51  C   ALA A  17      -2.328  -1.845   0.840  0.00  0.00           C  
ATOM     52  O   ALA A  17      -3.442  -1.860   1.336  0.00  0.00           O  
ATOM     52  N   ILE A  18      -1.237  -1.677   1.574  0.00  0.00           N  
ATOM     53  CA  ILE A  18      -1.301  -1.500   3.020  0.00  0.00           C  
ATOM     54  C   ILE A  18      -2.079  -0.237   3.377  0.00  0.00           C  
ATOM     55  O   ILE A  18      -3.112  -0.281   4.026  0.00  0.00           O  
ATOM     55  N   ASN A  19      -1.574   0.910   2.946  0.00  0.00           N  
ATOM     56  CA  ASN A  19      -2.220   2.188   3.220  0.00  0.00           C  
ATOM     57  C   ASN A  19      -3.610   2.273   2.608  0.00  0.00           C  
ATOM     58  O   ASN A  19      -4.608   2.413   3.295  0.00  0.00           O  
ATOM     58  N   ILE A  20      -3.675   2.187   1.287  0.00  0.00           N  
ATOM     59  CA  ILE A  20      -4.944   2.254   0.573  0.00  0.00           C  
ATOM     60  C   ILE A  20      -5.856   1.098   0.976  0.00  0.00           C  
ATOM     61  O   ILE A  20      -6.934   1.286   1.514  0.00  0.00           O  
ATOM     61  N   ALA A  21      -5.410  -0.121   0.708  0.00  0.00           N  
ATOM     62  CA  ALA A  21      -6.181  -1.313   1.041  0.00  0.00           C  
ATOM     63  C   ALA A  21      -6.403  -1.428   2.541  0.00  0.00           C  
ATOM     64  O   ALA A  21      -7.521  -1.410   3.030  0.00  0.00           O  
ATOM     64  N   GLY A  22      -5.315  -1.549   3.289  0.00  0.00           N  
ATOM     65  CA  GLY A  22      -5.390  -1.666   4.730  0.00  0.00           C  
ATOM     66  C   GLY A  22      -6.010  -0.446   5.382  0.00  0.00           C  
ATOM     67  O   GLY A  22      -7.047  -0.517   6.022  0.00  0.00           O  
ATOM     67  N   THR A  23      -5.367   0.701   5.220  0.00  0.00           N  
ATOM     68  CA  THR A  23      -5.857   1.947   5.796  0.00  0.00           C  
ATOM     69  C   THR A  23      -7.221   2.318   5.233  0.00  0.00           C  
ATOM     70  O   THR A  23      -8.207   2.405   5.946  0.00  0.00           O  
ATOM     70  N   THR A  24      -7.280   2.543   3.928  0.00  0.00           N  
ATOM     71  CA  THR A  24      -8.528   2.906   3.269  0.00  0.00           C  
ATOM     72  C   THR A  24      -9.567   1.805   3.405  0.00  0.00           C  
ATOM     73  O   THR A  24     -10.625   1.985   3.986  0.00  0.00           O  
ATOM     73  N   HIS A  25      -9.261   0.637   2.857  0.00  0.00           N  
ATOM     74  CA  HIS A  25     -10.170  -0.500   2.917  0.00  0.00           C  
ATOM     75  C   HIS A  25     -10.426  -0.930   4.354  0.00  0.00           C  
ATOM     76  O   HIS A  25     -11.541  -0.893   4.847  0.00  0.00           O  
ATOM     76  N   ASP A  26      -9.372  -1.347   5.042  0.00  0.00           N  
ATOM     77  CA  ASP A  26      -9.486  -1.785   6.427  0.00  0.00           C  
ATOM     78  C   ASP A  26      -9.974  -0.655   7.329  0.00  0.00           C  
ATOM     79  O   ASP A  26     -11.026  -0.729   7.943  0.00  0.00           O  
ATOM     79  N   VAL A  27      -9.192   0.412   7.409  0.00  0.00           N  
ATOM     80  CA  VAL A  27      -9.543   1.560   8.236  0.00  0.00           C  
ATOM     81  C   VAL A  27     -10.844   2.194   7.751  0.00  0.00           C  
ATOM     82  O   VAL A  27     -11.837   2.247   8.459  0.00  0.00           O  
ATOM     82  N   VAL A  28     -10.836   2.683   6.519  0.00  0.00           N  
ATOM     83  CA  VAL A  28     -12.014   3.314   5.937  0.00  0.00           C  
ATOM     84  C   VAL A  28     -13.167   2.319   5.843  0.00  0.00           C  
ATOM     85  O   VAL A  28     -14.215   2.491   6.443  0.00  0.00           O  
ATOM     85  N   SER A  29     -12.969   1.257   5.075  0.00  0.00           N  
ATOM     86  CA  SER A  29     -13.992   0.233   4.903  0.00  0.00           C  
ATOM     87  C   SER A  29     -14.328  -0.442   6.224  0.00  0.00           C  
ATOM     88  O   SER A  29     -15.446  -0.385   6.709  0.00  0.00           O  
ATOM     88  N   PHE A  30     -13.341  -1.097   6.820  0.00  0.00           N  
ATOM     89  CA  PHE A  30     -13.535  -1.786   8.089  0.00  0.00           C  
ATOM     90  C   PHE A  30     -13.926  -0.814   9.193  0.00  0.00           C  
ENDMDL                                                                          
MODEL        0     
ATOM      1  N   VAL A   1      14.574  -2.743  -8.564  0.00  0.00           N  
ATOM      2  CA  VAL A   1      14.459  -3.231  -7.195  0.00  0.00           C  
ATOM      3  C   VAL A   1      13.998  -2.115  -6.263  0.00  0.00           C  
ATOM      4  O   VAL A   1      12.946  -2.185  -5.648  0.00  0.00           O  
ATOM      4  N   LYS A   2      14.800  -1.065  -6.156  0.00  0.00           N  
ATOM      5  CA  LYS A   2      14.472   0.066  -5.298  0.00  0.00           C  
ATOM      6  C   LYS A   2      13.183   0.748  -5.745  0.00  0.00           C  
ATOM      7  O   LYS A   2      12.200   0.804  -5.024  0.00  0.00           O  
ATOM      7  N   ALA A   3      13.189   1.276  -6.961  0.00  0.00           N  
ATOM      8  CA  ALA A   3      12.021   1.955  -7.508  0.00  0.00           C  
ATOM      9  C   ALA A   3      10.835   1.010  -7.623  0.00  0.00           C  
ATOM     10  O   ALA A   3       9.798   1.201  -7.009  0.00  0.00           O  
ATOM     10  N   ILE A   4      10.990  -0.032  -8.428  0.00  0.00           N  
ATOM     11  CA  ILE A   4       9.932  -1.014  -8.630  0.00  0.00           C  
ATOM     12  C   ILE A   4       9.588  -1.717  -7.320  0.00  0.00           C  
ATOM     13  O   ILE A   4       8.477  -1.639  -6.822  0.00  0.00           O  
ATOM     13  N   LYS A   5      10.560  -2.416  -6.752  0.00  0.00           N  
ATOM     14  CA  LYS A   5      10.357  -3.133  -5.499  0.00  0.00           C  
ATOM     15  C   LYS A   5      10.003  -2.178  -4.363  0.00  0.00           C  
ATOM     16  O   LYS A   5       8.937  -2.246  -3.773  0.00  0.00           O  
ATOM     16  N   GLN A   6      10.918  -1.270  -4.054  0.00  0.00           N  
ATOM     17  CA  GLN A   6      10.707  -0.296  -2.989  0.00  0.00           C  
ATOM     18  C   GLN A   6       9.518   0.604  -3.288  0.00  0.00           C  
ATOM     19  O   GLN A   6       8.535   0.634  -2.567  0.00  0.00           O  
ATOM     19  N   ALA A   7       9.610   1.354  -4.378  0.00  0.00           N  
ATOM     20  CA  ALA A   7       8.540   2.260  -4.777  0.00  0.00           C  
ATOM     21  C   ALA A   7       7.254   1.502  -5.070  0.00  0.00           C  
ATOM     22  O   ALA A   7       6.235   1.691  -4.427  0.00  0.00           O  
ATOM     22  N   GLY A   8       7.302   0.627  -6.064  0.00  0.00           N  
ATOM     23  CA  GLY A   8       6.147  -0.158  -6.444  0.00  0.00           C  
ATOM     24  C   GLY A   8       5.667  -1.066  -5.328  0.00  0.00           C  
ATOM     25  O   GLY A   8       4.554  -0.951  -4.841  0.00  0.00           O  
ATOM     25  N   LYS A   9       6.520  -1.990  -4.911  0.00  0.00           N  
ATOM     26  CA  LYS A   9       6.178  -2.924  -3.844  0.00  0.00           C  
ATOM     27  C   LYS A   9       5.898  -2.192  -2.535  0.00  0.00           C  
ATOM     28  O   LYS A   9       4.809  -2.245  -1.988  0.00  0.00           O  
ATOM     28  N   VAL A  10       6.905  -1.498  -2.024  0.00  0.00           N  
ATOM     29  CA  VAL A  10       6.769  -0.754  -0.778  0.00  0.00           C  
ATOM     30  C   VAL A  10       5.707   0.333  -0.912  0.00  0.00           C  
ATOM     31  O   VAL A  10       4.699   0.337  -0.225  0.00  0.00           O  
ATOM     31  N   ILE A  11       5.940   1.272  -1.818  0.00  0.00           N  
ATOM     32  CA  ILE A  11       5.005   2.367  -2.045  0.00  0.00           C  
ATOM     33  C   ILE A  11       3.656   1.837  -2.524  0.00  0.00           C  
ATOM     34  O   ILE A  11       2.633   2.008  -1.882  0.00  0.00           O  
ATOM     34  N   GLY A  12       3.658   1.181  -3.675  0.00  0.00           N  
ATOM     35  CA  GLY A  12       2.445   0.628  -4.239  0.00  0.00           C  
ATOM     36  C   GLY A  12       1.815  -0.424  -3.348  0.00  0.00           C  
ATOM     37  O   GLY A  12       0.699  -0.282  -2.876  0.00  0.00           O  
ATOM     37  N   LYS A  13       2.542  -1.507  -3.108  0.00  0.00           N  
ATOM     38  CA  LYS A  13       2.049  -2.590  -2.266  0.00  0.00           C  
ATOM     39  C   LYS A  13       1.786  -2.111  -0.841  0.00  0.00           C  
ATOM     40  O   LYS A  13       0.672  -2.146  -0.346  0.00  0.00           O  
ATOM     40  N   GLY A  14       2.836  -1.655  -0.172  0.00  0.00           N  
ATOM     41  CA  GLY A  14       2.721  -1.172   1.187  0.00  0.00           C  
ATOM     42  C   GLY A  14       1.804   0.030   1.302  0.00  0.00           C  
ATOM     43  O   GLY A  14       0.783  -0.002   1.970  0.00  0.00           O  
ATOM     43  N   LEU A  15       2.170   1.118   0.639  0.00  0.00           N  
ATOM     44  CA  LEU A  15       1.374   2.338   0.669  0.00  0.00           C  
ATOM     45  C   LEU A  15      -0.011   2.111   0.083  0.00  0.00           C  
ATOM     46  O   LEU A  15      -1.022   2.258   0.750  0.00  0.00           O  
ATOM     46  N   ARG A  16      -0.062   1.745  -1.190  0.00  0.00           N  
ATOM     47  CA  ARG A  16      -1.328   1.496  -1.866  0.00  0.00           C  
ATOM     48  C   ARG A  16      -2.087   0.348  -1.218  0.00  0.00           C  
ATOM     49  O   ARG A  16      -3.183   0.509  -0.708  0.00  0.00           O  
ATOM     49  N   ALA A  17      -1.493  -0.837  -1.237  0.00  0.00           N  
ATOM     50  CA  ALA A  17      -2.116  -2.016  -0.649  0.00  0.00           C  
ATOM     51  C   ALA A  17      -2.334  -1.840   0.846  0.00  0.00           C  
ATOM     52  O   ALA A  17      -3.449  -1.856   1.340  0.00  0.00           O  
ATOM     52  N   ILE A  18      -1.245  -1.669   1.582  0.00  0.00           N  
ATOM     53  CA  ILE A  18      -1.312  -1.489   3.027  0.00  0.00           C  
ATOM     54  C   ILE A  18      -2.095  -0.227   3.380  0.00  0.00           C  
ATOM     55  O   ILE A  18      -3.127  -0.273   4.029  0.00  0.00           O  
ATOM     55  N   ASN A  19      -1.593   0.920   2.945  0.00  0.00           N  
ATOM     56  CA  ASN A  19      -2.244   2.196   3.215  0.00  0.00           C  
ATOM     57  C   ASN A  19      -3.635   2.274   2.605  0.00  0.00           C  
ATOM     58  O   ASN A  19      -4.633   2.414   3.293  0.00  0.00           O  
ATOM     58  N   ILE A  20      -3.703   2.180   1.284  0.00  0.00           N  
ATOM     59  CA  ILE A  20      -4.973   2.239   0.572  0.00  0.00           C  
ATOM     60  C   ILE A  20      -5.881   1.084   0.985  0.00  0.00           C  
ATOM     61  O   ILE A  20      -6.959   1.273   1.523  0.00  0.00           O  
ATOM     61  N   ALA A  21      -5.432  -0.136   0.727  0.00  0.00           N  
ATOM     62  CA  ALA A  21      -6.199  -1.328   1.070  0.00  0.00           C  
ATOM     63  C   ALA A  21      -6.423  -1.430   2.571  0.00  0.00           C  
ATOM     64  O   ALA A  21      -7.541  -1.413   3.058  0.00  0.00           O  
ATOM     64  N   GLY A  22      -5.335  -1.538   3.321  0.00  0.00           N  
ATOM     65  CA  GLY A  22      -5.411  -1.643   4.763  0.00  0.00           C  
ATOM     66  C   GLY A  22      -6.040  -0.421   5.403  0.00  0.00           C  
ATOM     67  O   GLY A  22      -7.076  -0.493   6.043  0.00  0.00           O  
ATOM     67  N   THR A  23      -5.405   0.730   5.229  0.00  0.00           N  
ATOM     68  CA  THR A  23      -5.905   1.978   5.792  0.00  0.00           C  
ATOM     69  C   THR A  23      -7.272   2.332   5.228  0.00  0.00           C  
ATOM     70  O   THR A  23      -8.258   2.420   5.941  0.00  0.00           O  
ATOM     70  N   THR A  24      -7.336   2.540   3.920  0.00  0.00           N  
ATOM     71  CA  THR A  24      -8.588   2.886   3.259  0.00  0.00           C  
ATOM     72  C   THR A  24      -9.620   1.779   3.413  0.00  0.00           C  
ATOM     73  O   THR A  24     -10.678   1.961   3.993  0.00  0.00           O  
ATOM     73  N   HIS A  25      -9.305   0.606   2.883  0.00  0.00           N  
ATOM     74  CA  HIS A  25     -10.207  -0.537   2.961  0.00  0.00           C  
ATOM     75  C   HIS A  25     -10.460  -0.945   4.404  0.00  0.00           C  
ATOM     76  O   HIS A  25     -11.576  -0.910   4.895  0.00  0.00           O  
ATOM     76  N   ASP A  26      -9.403  -1.341   5.099  0.00  0.00           N  
ATOM     77  CA  ASP A  26      -9.514  -1.758   6.492  0.00  0.00           C  
ATOM     78  C   ASP A  26     -10.015  -0.618   7.374  0.00  0.00           C  
ATOM     79  O   ASP A  26     -11.066  -0.694   7.989  0.00  0.00           O  
ATOM     79  N   VAL A  27      -9.245   0.459   7.436  0.00  0.00           N  
ATOM     80  CA  VAL A  27      -9.609   1.617   8.243  0.00  0.00           C  
ATOM     81  C   VAL A  27     -10.919   2.226   7.750  0.00  0.00           C  
ATOM     82  O   VAL A  27     -11.910   2.281   8.458  0.00  0.00           O  
ATOM     82  N   VAL A  28     -10.919   2.692   6.508  0.00  0.00           N  
ATOM     83  CA  VAL A  28     -12.105   3.298   5.917  0.00  0.00           C  
ATOM     84  C   VAL A  28     -13.247   2.288   5.847  0.00  0.00           C  
ATOM     85  O   VAL A  28     -14.296   2.462   6.445  0.00  0.00           O  
ATOM     85  N   SER A  29     -13.039   1.212   5.102  0.00  0.00           N  
ATOM     86  CA  SER A  29     -14.051   0.174   4.954  0.00  0.00           C  
ATOM     87  C   SER A  29     -14.379  -0.475   6.290  0.00  0.00           C  
ATOM     88  O   SER A  29     -15.498  -0.420   6.774  0.00  0.00           O  
ATOM     88  N   PHE A  30     -13.385  -1.103   6.901  0.00  0.00           N  
ATOM     89  CA  PHE A  30     -13.571  -1.765   8.186  0.00  0.00           C  
ATOM     90  C   PHE A  30     -13.976  -0.773   9.266  0.00  0.00           C  
ENDMDL                                                                          
MODEL        0     
ATOM      1  N   VAL A   1      14.621  -2.730  -8.651  0.00  0.00           N  
ATOM      2  CA  VAL A   1      14.495  -3.251  -7.295  0.00  0.00           C  
ATOM      3  C   VAL A   1      14.045  -2.152  -6.336  0.00  0.00           C  
ATOM      4  O   VAL A   1      12.991  -2.224  -5.726  0.00  0.00           O  
ATOM      4  N   LYS A   2      14.860  -1.115  -6.202  0.00  0.00           N  
ATOM      5  CA  LYS A   2      14.544  -0.001  -5.317  0.00  0.00           C  
ATOM      6  C   LYS A   2      13.262   0.705  -5.749  0.00  0.00           C  
ATOM      7  O   LYS A   2      12.280   0.756  -5.027  0.00  0.00           O  
ATOM      7  N   ALA A   3      13.275   1.261  -6.953  0.00  0.00           N  
ATOM      8  CA  ALA A   3      12.115   1.965  -7.485  0.00  0.00           C  
ATOM      9  C   ALA A   3      10.917   1.038  -7.619  0.00  0.00           C  
ATOM     10  O   ALA A   3       9.882   1.229  -7.002  0.00  0.00           O  
ATOM     10  N   ILE A   4      11.060   0.011  -8.445  0.00  0.00           N  
ATOM     11  CA  ILE A   4       9.990  -0.954  -8.666  0.00  0.00           C  
ATOM     12  C   ILE A   4       9.635  -1.677  -7.370  0.00  0.00           C  
ATOM     13  O   ILE A   4       8.523  -1.595  -6.874  0.00  0.00           O  
ATOM     13  N   LYS A   5      10.597  -2.398  -6.812  0.00  0.00           N  
ATOM     14  CA  LYS A   5      10.383  -3.135  -5.573  0.00  0.00           C  
ATOM     15  C   LYS A   5      10.034  -2.196  -4.422  0.00  0.00           C  
ATOM     16  O   LYS A   5       8.967  -2.266  -3.835  0.00  0.00           O  
ATOM     16  N   GLN A   6      10.956  -1.302  -4.094  0.00  0.00           N  
ATOM     17  CA  GLN A   6      10.752  -0.345  -3.013  0.00  0.00           C  
ATOM     18  C   GLN A   6       9.569   0.568  -3.298  0.00  0.00           C  
ATOM     19  O   GLN A   6       8.587   0.594  -2.576  0.00  0.00           O  
ATOM     19  N   ALA A   7       9.667   1.335  -4.375  0.00  0.00           N  
ATOM     20  CA  ALA A   7       8.604   2.255  -4.760  0.00  0.00           C  
ATOM     21  C   ALA A   7       7.311   1.512  -5.063  0.00  0.00           C  
ATOM     22  O   ALA A   7       6.294   1.700  -4.417  0.00  0.00           O  
ATOM     22  N   GLY A   8       7.352   0.649  -6.068  0.00  0.00           N  
ATOM     23  CA  GLY A   8       6.190  -0.121  -6.458  0.00  0.00           C  
ATOM     24  C   GLY A   8       5.701  -1.037  -5.354  0.00  0.00           C  
ATOM     25  O   GLY A   8       4.589  -0.920  -4.867  0.00  0.00           O  
ATOM     25  N   LYS A   9       6.547  -1.973  -4.945  0.00  0.00           N  
ATOM     26  CA  LYS A   9       6.196  -2.915  -3.890  0.00  0.00           C  
ATOM     27  C   LYS A   9       5.917  -2.197  -2.573  0.00  0.00           C  
ATOM     28  O   LYS A   9       4.826  -2.249  -2.029  0.00  0.00           O  
ATOM     28  N   VAL A  10       6.926  -1.512  -2.053  0.00  0.00           N  
ATOM     29  CA  VAL A  10       6.791  -0.781  -0.799  0.00  0.00           C  
ATOM     30  C   VAL A  10       5.732   0.311  -0.924  0.00  0.00           C  
ATOM     31  O   VAL A  10       4.724   0.312  -0.237  0.00  0.00           O  
ATOM     31  N   ILE A  11       5.969   1.258  -1.821  0.00  0.00           N  
ATOM     32  CA  ILE A  11       5.037   2.357  -2.039  0.00  0.00           C  
ATOM     33  C   ILE A  11       3.686   1.836  -2.519  0.00  0.00           C  
ATOM     34  O   ILE A  11       2.664   2.008  -1.876  0.00  0.00           O  
ATOM     34  N   GLY A  12       3.684   1.187  -3.675  0.00  0.00           N  
ATOM     35  CA  GLY A  12       2.468   0.643  -4.242  0.00  0.00           C  
ATOM     36  C   GLY A  12       1.833  -0.410  -3.355  0.00  0.00           C  
ATOM     37  O   GLY A  12       0.717  -0.266  -2.884  0.00  0.00           O  
ATOM     37  N   LYS A  13       2.556  -1.497  -3.119  0.00  0.00           N  
ATOM     38  CA  LYS A  13       2.057  -2.581  -2.283  0.00  0.00           C  
ATOM     39  C   LYS A  13       1.793  -2.107  -0.857  0.00  0.00           C  
ATOM     40  O   LYS A  13       0.677  -2.142  -0.363  0.00  0.00           O  
ATOM     40  N   GLY A  14       2.842  -1.655  -0.184  0.00  0.00           N  
ATOM     41  CA  GLY A  14       2.724  -1.176   1.177  0.00  0.00           C  
ATOM     42  C   GLY A  14       1.807   0.026   1.294  0.00  0.00           C  
ATOM     43  O   GLY A  14       0.787  -0.008   1.962  0.00  0.00           O  
ATOM     43  N   LEU A  15       2.172   1.115   0.633  0.00  0.00           N  
ATOM     44  CA  LEU A  15       1.376   2.335   0.666  0.00  0.00           C  
ATOM     45  C   LEU A  15      -0.010   2.107   0.082  0.00  0.00           C  
ATOM     46  O   LEU A  15      -1.020   2.254   0.750  0.00  0.00           O  
ATOM     46  N   ARG A  16      -0.062   1.740  -1.191  0.00  0.00           N  
ATOM     47  CA  ARG A  16      -1.330   1.492  -1.865  0.00  0.00           C  
ATOM     48  C   ARG A  16      -2.089   0.345  -1.214  0.00  0.00           C  
ATOM     49  O   ARG A  16      -3.185   0.508  -0.705  0.00  0.00           O  
ATOM     49  N   ALA A  17      -1.495  -0.840  -1.230  0.00  0.00           N  
ATOM     50  CA  ALA A  17      -2.118  -2.017  -0.639  0.00  0.00           C  
ATOM     51  C   ALA A  17      -2.339  -1.836   0.855  0.00  0.00           C  
ATOM     52  O   ALA A  17      -3.455  -1.853   1.348  0.00  0.00           O  
ATOM     52  N   ILE A  18      -1.252  -1.659   1.592  0.00  0.00           N  
ATOM     53  CA  ILE A  18      -1.321  -1.474   3.036  0.00  0.00           C  
ATOM     54  C   ILE A  18      -2.109  -0.214   3.384  0.00  0.00           C  
ATOM     55  O   ILE A  18      -3.141  -0.261   4.033  0.00  0.00           O  
ATOM     55  N   ASN A  19      -1.613   0.933   2.943  0.00  0.00           N  
ATOM     56  CA  ASN A  19      -2.269   2.208   3.207  0.00  0.00           C  
ATOM     57  C   ASN A  19      -3.662   2.275   2.599  0.00  0.00           C  
ATOM     58  O   ASN A  19      -4.659   2.416   3.287  0.00  0.00           O  
ATOM     58  N   ILE A  20      -3.732   2.172   1.279  0.00  0.00           N  
ATOM     59  CA  ILE A  20      -5.003   2.220   0.568  0.00  0.00           C  
ATOM     60  C   ILE A  20      -5.907   1.066   0.993  0.00  0.00           C  
ATOM     61  O   ILE A  20      -6.986   1.257   1.529  0.00  0.00           O  
ATOM     61  N   ALA A  21      -5.453  -0.155   0.747  0.00  0.00           N  
ATOM     62  CA  ALA A  21      -6.216  -1.346   1.102  0.00  0.00           C  
ATOM     63  C   ALA A  21      -6.441  -1.433   2.603  0.00  0.00           C  
ATOM     64  O   ALA A  21      -7.560  -1.417   3.089  0.00  0.00           O  
ATOM     64  N   GLY A  22      -5.353  -1.527   3.355  0.00  0.00           N  
ATOM     65  CA  GLY A  22      -5.430  -1.616   4.798  0.00  0.00           C  
ATOM     66  C   GLY A  22      -6.069  -0.392   5.424  0.00  0.00           C  
ATOM     67  O   GLY A  22      -7.104  -0.465   6.066  0.00  0.00           O  
ATOM     67  N   THR A  23      -5.444   0.762   5.237  0.00  0.00           N  
ATOM     68  CA  THR A  23      -5.954   2.012   5.786  0.00  0.00           C  
ATOM     69  C   THR A  23      -7.325   2.347   5.220  0.00  0.00           C  
ATOM     70  O   THR A  23      -8.311   2.437   5.933  0.00  0.00           O  
ATOM     70  N   THR A  24      -7.393   2.536   3.909  0.00  0.00           N  
ATOM     71  CA  THR A  24      -8.649   2.863   3.246  0.00  0.00           C  
ATOM     72  C   THR A  24      -9.672   1.751   3.419  0.00  0.00           C  
ATOM     73  O   THR A  24     -10.731   1.934   3.997  0.00  0.00           O  
ATOM     73  N   HIS A  25      -9.350   0.571   2.908  0.00  0.00           N  
ATOM     74  CA  HIS A  25     -10.242  -0.577   3.006  0.00  0.00           C  
ATOM     75  C   HIS A  25     -10.492  -0.962   4.456  0.00  0.00           C  
ATOM     76  O   HIS A  25     -11.609  -0.928   4.947  0.00  0.00           O  
ATOM     76  N   ASP A  26      -9.433  -1.335   5.160  0.00  0.00           N  
ATOM     77  CA  ASP A  26      -9.541  -1.728   6.559  0.00  0.00           C  
ATOM     78  C   ASP A  26     -10.055  -0.578   7.420  0.00  0.00           C  
ATOM     79  O   ASP A  26     -11.105  -0.656   8.037  0.00  0.00           O  
ATOM     79  N   VAL A  27      -9.298   0.509   7.461  0.00  0.00           N  
ATOM     80  CA  VAL A  27      -9.676   1.677   8.247  0.00  0.00           C  
ATOM     81  C   VAL A  27     -10.995   2.260   7.744  0.00  0.00           C  
ATOM     82  O   VAL A  27     -11.985   2.317   8.454  0.00  0.00           O  
ATOM     82  N   VAL A  28     -11.003   2.700   6.494  0.00  0.00           N  
ATOM     83  CA  VAL A  28     -12.198   3.279   5.893  0.00  0.00           C  
ATOM     84  C   VAL A  28     -13.328   2.254   5.849  0.00  0.00           C  
ATOM     85  O   VAL A  28     -14.378   2.430   6.445  0.00  0.00           O  
ATOM     85  N   SER A  29     -13.109   1.163   5.128  0.00  0.00           N  
ATOM     86  CA  SER A  29     -14.109   0.111   5.007  0.00  0.00           C  
ATOM     87  C   SER A  29     -14.429  -0.509   6.359  0.00  0.00           C  
ATOM     88  O   SER A  29     -15.548  -0.456   6.841  0.00  0.00           O  
ATOM     88  N   PHE A  30     -13.426  -1.109   6.985  0.00  0.00           N  
ATOM     89  CA  PHE A  30     -13.604  -1.740   8.287  0.00  0.00           C  
ATOM     90  C   PHE A  30     -14.025  -0.728   9.341  0.00  0.00           C  
ENDMDL                                                                          
MODEL        0     
ATOM      1  N   VAL A   1      14.667  -2.715  -8.740  0.00  0.00           N  
ATOM      2  CA  VAL A   1      14.528  -3.269  -7.399  0.00  0.00           C  
ATOM      3  C   VAL A   1      14.090  -2.190  -6.413  0.00  0.00           C  
ATOM      4  O   VAL A   1      13.034  -2.264  -5.807  0.00  0.00           O  
ATOM      4  N   LYS A   2      14.918  -1.168  -6.250  0.00  0.00           N  
ATOM      5  CA  LYS A   2      14.614  -0.073  -5.337  0.00  0.00           C  
ATOM      6  C   LYS A   2      13.342   0.660  -5.752  0.00  0.00           C  
ATOM      7  O   LYS A   2      12.360   0.706  -5.029  0.00  0.00           O  
ATOM      7  N   ALA A   3      13.362   1.244  -6.942  0.00  0.00           N  
ATOM      8  CA  ALA A   3      12.212   1.976  -7.457  0.00  0.00           C  
ATOM      9  C   ALA A   3      11.002   1.067  -7.612  0.00  0.00           C  
ATOM     10  O   ALA A   3       9.969   1.259  -6.991  0.00  0.00           O  
ATOM     10  N   ILE A   4      11.131   0.056  -8.459  0.00  0.00           N  
ATOM     11  CA  ILE A   4      10.049  -0.889  -8.702  0.00  0.00           C  
ATOM     12  C   ILE A   4       9.681  -1.633  -7.421  0.00  0.00           C  
ATOM     13  O   ILE A   4       8.569  -1.548  -6.926  0.00  0.00           O  
ATOM     13  N   LYS A   5      10.634  -2.376  -6.875  0.00  0.00           N  
ATOM     14  CA  LYS A   5      10.407  -3.135  -5.652  0.00  0.00           C  
ATOM     15  C   LYS A   5      10.064  -2.216  -4.483  0.00  0.00           C  
ATOM     16  O   LYS A   5       8.995  -2.286  -3.900  0.00  0.00           O  
ATOM     16  N   GLN A   6      10.994  -1.336  -4.136  0.00  0.00           N  
ATOM     17  CA  GLN A   6      10.795  -0.399  -3.038  0.00  0.00           C  
ATOM     18  C   GLN A   6       9.621   0.530  -3.307  0.00  0.00           C  
ATOM     19  O   GLN A   6       8.638   0.551  -2.584  0.00  0.00           O  
ATOM     19  N   ALA A   7       9.725   1.314  -4.370  0.00  0.00           N  
ATOM     20  CA  ALA A   7       8.669   2.250  -4.739  0.00  0.00           C  
ATOM     21  C   ALA A   7       7.370   1.523  -5.053  0.00  0.00           C  
ATOM     22  O   ALA A   7       6.354   1.711  -4.404  0.00  0.00           O  
ATOM     22  N   GLY A   8       7.403   0.675  -6.071  0.00  0.00           N  
ATOM     23  CA  GLY A   8       6.234  -0.079  -6.472  0.00  0.00           C  
ATOM     24  C   GLY A   8       5.736  -1.005  -5.380  0.00  0.00           C  
ATOM     25  O   GLY A   8       4.623  -0.885  -4.894  0.00  0.00           O  
ATOM     25  N   LYS A   9       6.573  -1.953  -4.982  0.00  0.00           N  
ATOM     26  CA  LYS A   9       6.212  -2.906  -3.939  0.00  0.00           C  
ATOM     27  C   LYS A   9       5.934  -2.202  -2.614  0.00  0.00           C  
ATOM     28  O   LYS A   9       4.842  -2.255  -2.073  0.00  0.00           O  
ATOM     28  N   VAL A  10       6.946  -1.529  -2.084  0.00  0.00           N  
ATOM     29  CA  VAL A  10       6.812  -0.812  -0.822  0.00  0.00           C  
ATOM     30  C   VAL A  10       5.758   0.285  -0.935  0.00  0.00           C  
ATOM     31  O   VAL A  10       4.750   0.283  -0.248  0.00  0.00           O  
ATOM     31  N   ILE A  11       5.998   1.241  -1.822  0.00  0.00           N  
ATOM     32  CA  ILE A  11       5.071   2.346  -2.028  0.00  0.00           C  
ATOM     33  C   ILE A  11       3.717   1.836  -2.512  0.00  0.00           C  
ATOM     34  O   ILE A  11       2.696   2.007  -1.866  0.00  0.00           O  
ATOM     34  N   GLY A  12       3.712   1.196  -3.673  0.00  0.00           N  
ATOM     35  CA  GLY A  12       2.492   0.663  -4.243  0.00  0.00           C  
ATOM     36  C   GLY A  12       1.852  -0.393  -3.363  0.00  0.00           C  
ATOM     37  O   GLY A  12       0.736  -0.246  -2.893  0.00  0.00           O  
ATOM     37  N   LYS A  13       2.569  -1.484  -3.133  0.00  0.00           N  
ATOM     38  CA  LYS A  13       2.064  -2.571  -2.303  0.00  0.00           C  
ATOM     39  C   LYS A  13       1.797  -2.103  -0.876  0.00  0.00           C  
ATOM     40  O   LYS A  13       0.681  -2.139  -0.384  0.00  0.00           O  
ATOM     40  N   GLY A  14       2.846  -1.656  -0.199  0.00  0.00           N  
ATOM     41  CA  GLY A  14       2.727  -1.184   1.165  0.00  0.00           C  
ATOM     42  C   GLY A  14       1.810   0.017   1.287  0.00  0.00           C  
ATOM     43  O   GLY A  14       0.790  -0.019   1.954  0.00  0.00           O  
ATOM     43  N   LEU A  15       2.176   1.109   0.629  0.00  0.00           N  
ATOM     44  CA  LEU A  15       1.379   2.329   0.666  0.00  0.00           C  
ATOM     45  C   LEU A  15      -0.008   2.103   0.084  0.00  0.00           C  
ATOM     46  O   LEU A  15      -1.017   2.251   0.754  0.00  0.00           O  
ATOM     46  N   ARG A  16      -0.061   1.738  -1.189  0.00  0.00           N  
ATOM     47  CA  ARG A  16      -1.330   1.491  -1.863  0.00  0.00           C  
ATOM     48  C   ARG A  16      -2.090   0.346  -1.210  0.00  0.00           C  
ATOM     49  O   ARG A  16      -3.187   0.510  -0.702  0.00  0.00           O  
ATOM     49  N   ALA A  17      -1.497  -0.839  -1.224  0.00  0.00           N  
ATOM     50  CA  ALA A  17      -2.122  -2.016  -0.632  0.00  0.00           C  
ATOM     51  C   ALA A  17      -2.346  -1.831   0.861  0.00  0.00           C  
ATOM     52  O   ALA A  17      -3.463  -1.849   1.352  0.00  0.00           O  
ATOM     52  N   ILE A  18      -1.260  -1.651   1.600  0.00  0.00           N  
ATOM     53  CA  ILE A  18      -1.332  -1.463   3.043  0.00  0.00           C  
ATOM     54  C   ILE A  18      -2.125  -0.205   3.387  0.00  0.00           C  
ATOM     55  O   ILE A  18      -3.156  -0.253   4.036  0.00  0.00           O  
ATOM     55  N   ASN A  19      -1.633   0.943   2.942  0.00  0.00           N  
ATOM     56  CA  ASN A  19      -2.294   2.216   3.202  0.00  0.00           C  
ATOM     57  C   ASN A  19      -3.687   2.275   2.596  0.00  0.00           C  
ATOM     58  O   ASN A  19      -4.684   2.417   3.285  0.00  0.00           O  
ATOM     58  N   ILE A  20      -3.759   2.164   1.277  0.00  0.00           N  
ATOM     59  CA  ILE A  20      -5.032   2.205   0.568  0.00  0.00           C  
ATOM     60  C   ILE A  20      -5.931   1.052   1.002  0.00  0.00           C  
ATOM     61  O   ILE A  20      -7.011   1.243   1.537  0.00  0.00           O  
ATOM     61  N   ALA A  21      -5.475  -0.170   0.766  0.00  0.00           N  
ATOM     62  CA  ALA A  21      -6.233  -1.360   1.131  0.00  0.00           C  
ATOM     63  C   ALA A  21      -6.460  -1.434   2.633  0.00  0.00           C  
ATOM     64  O   ALA A  21      -7.579  -1.419   3.117  0.00  0.00           O  
ATOM     64  N   GLY A  22      -5.372  -1.516   3.387  0.00  0.00           N  
ATOM     65  CA  GLY A  22      -5.451  -1.592   4.831  0.00  0.00           C  
ATOM     66  C   GLY A  22      -6.099  -0.366   5.444  0.00  0.00           C  
ATOM     67  O   GLY A  22      -7.134  -0.441   6.087  0.00  0.00           O  
ATOM     67  N   THR A  23      -5.483   0.790   5.245  0.00  0.00           N  
ATOM     68  CA  THR A  23      -6.002   2.042   5.781  0.00  0.00           C  
ATOM     69  C   THR A  23      -7.377   2.360   5.214  0.00  0.00           C  
ATOM     70  O   THR A  23      -8.361   2.451   5.928  0.00  0.00           O  
ATOM     70  N   THR A  24      -7.449   2.532   3.901  0.00  0.00           N  
ATOM     71  CA  THR A  24      -8.709   2.841   3.237  0.00  0.00           C  
ATOM     72  C   THR A  24      -9.724   1.725   3.428  0.00  0.00           C  
ATOM     73  O   THR A  24     -10.783   1.910   4.004  0.00  0.00           O  
ATOM     73  N   HIS A  25      -9.394   0.540   2.934  0.00  0.00           N  
ATOM     74  CA  HIS A  25     -10.278  -0.613   3.051  0.00  0.00           C  
ATOM     75  C   HIS A  25     -10.526  -0.976   4.507  0.00  0.00           C  
ATOM     76  O   HIS A  25     -11.643  -0.944   4.996  0.00  0.00           O  
ATOM     76  N   ASP A  26      -9.463  -1.329   5.217  0.00  0.00           N  
ATOM     77  CA  ASP A  26      -9.569  -1.699   6.622  0.00  0.00           C  
ATOM     78  C   ASP A  26     -10.097  -0.541   7.464  0.00  0.00           C  
ATOM     79  O   ASP A  26     -11.146  -0.620   8.082  0.00  0.00           O  
ATOM     79  N   VAL A  27      -9.352   0.556   7.486  0.00  0.00           N  
ATOM     80  CA  VAL A  27      -9.743   1.733   8.251  0.00  0.00           C  
ATOM     81  C   VAL A  27     -11.069   2.290   7.741  0.00  0.00           C  
ATOM     82  O   VAL A  27     -12.059   2.349   8.452  0.00  0.00           O  
ATOM     82  N   VAL A  28     -11.086   2.706   6.483  0.00  0.00           N  
ATOM     83  CA  VAL A  28     -12.289   3.259   5.874  0.00  0.00           C  
ATOM     84  C   VAL A  28     -13.408   2.222   5.854  0.00  0.00           C  
ATOM     85  O   VAL A  28     -14.459   2.399   6.448  0.00  0.00           O  
ATOM     85  N   SER A  29     -13.177   1.118   5.157  0.00  0.00           N  
ATOM     86  CA  SER A  29     -14.166   0.052   5.060  0.00  0.00           C  
ATOM     87  C   SER A  29     -14.479  -0.540   6.426  0.00  0.00           C  
ATOM     88  O   SER A  29     -15.599  -0.490   6.907  0.00  0.00           O  
ATOM     88  N   PHE A  30     -13.469  -1.112   7.067  0.00  0.00           N  
ATOM     89  CA  PHE A  30     -13.640  -1.716   8.382  0.00  0.00           C  
ATOM     90  C   PHE A  30     -14.076  -0.685   9.412  0.00  0.00           C  
ENDMDL                                                                          
MODEL        0     
ATOM      1  N   VAL A   1      14.715  -2.699  -8.826  0.00  0.00           N  
ATOM      2  CA  VAL A   1      14.563  -3.285  -7.500  0.00  0.00           C  
ATOM      3  C   VAL A   1      14.136  -2.225  -6.489  0.00  0.00           C  
ATOM      4  O   VAL A   1      13.077  -2.301  -5.887  0.00  0.00           O  
ATOM      4  N   LYS A   2      14.976  -1.217  -6.299  0.00  0.00           N  
ATOM      5  CA  LYS A   2      14.683  -0.141  -5.360  0.00  0.00           C  
ATOM      6  C   LYS A   2      13.419   0.615  -5.758  0.00  0.00           C  
ATOM      7  O   LYS A   2      12.438   0.656  -5.035  0.00  0.00           O  
ATOM      7  N   ALA A   3      13.447   1.226  -6.934  0.00  0.00           N  
ATOM      8  CA  ALA A   3      12.306   1.983  -7.432  0.00  0.00           C  
ATOM      9  C   ALA A   3      11.084   1.093  -7.606  0.00  0.00           C  
ATOM     10  O   ALA A   3      10.054   1.285  -6.982  0.00  0.00           O  
ATOM     10  N   ILE A   4      11.202   0.098  -8.473  0.00  0.00           N  
ATOM     11  CA  ILE A   4      10.108  -0.829  -8.735  0.00  0.00           C  
ATOM     12  C   ILE A   4       9.729  -1.592  -7.469  0.00  0.00           C  
ATOM     13  O   ILE A   4       8.617  -1.504  -6.975  0.00  0.00           O  
ATOM     13  N   LYS A   5      10.671  -2.356  -6.935  0.00  0.00           N  
ATOM     14  CA  LYS A   5      10.433  -3.134  -5.726  0.00  0.00           C  
ATOM     15  C   LYS A   5      10.096  -2.233  -4.542  0.00  0.00           C  
ATOM     16  O   LYS A   5       9.024  -2.305  -3.963  0.00  0.00           O  
ATOM     16  N   GLN A   6      11.031  -1.367  -4.178  0.00  0.00           N  
ATOM     17  CA  GLN A   6      10.838  -0.448  -3.063  0.00  0.00           C  
ATOM     18  C   GLN A   6       9.671   0.493  -3.318  0.00  0.00           C  
ATOM     19  O   GLN A   6       8.688   0.511  -2.595  0.00  0.00           O  
ATOM     19  N   ALA A   7       9.781   1.294  -4.368  0.00  0.00           N  
ATOM     20  CA  ALA A   7       8.733   2.243  -4.722  0.00  0.00           C  
ATOM     21  C   ALA A   7       7.427   1.532  -5.045  0.00  0.00           C  
ATOM     22  O   ALA A   7       6.413   1.720  -4.393  0.00  0.00           O  
ATOM     22  N   GLY A   8       7.453   0.697  -6.074  0.00  0.00           N  
ATOM     23  CA  GLY A   8       6.278  -0.042  -6.485  0.00  0.00           C  
ATOM     24  C   GLY A   8       5.771  -0.977  -5.404  0.00  0.00           C  
ATOM     25  O   GLY A   8       4.658  -0.853  -4.919  0.00  0.00           O  
ATOM     25  N   LYS A   9       6.600  -1.935  -5.015  0.00  0.00           N  
ATOM     26  CA  LYS A   9       6.230  -2.897  -3.985  0.00  0.00           C  
ATOM     27  C   LYS A   9       5.953  -2.205  -2.653  0.00  0.00           C  
ATOM     28  O   LYS A   9       4.859  -2.259  -2.115  0.00  0.00           O  
ATOM     28  N   VAL A  10       6.966  -1.543  -2.113  0.00  0.00           N  
ATOM     29  CA  VAL A  10       6.833  -0.839  -0.844  0.00  0.00           C  
ATOM     30  C   VAL A  10       5.783   0.263  -0.947  0.00  0.00           C  
ATOM     31  O   VAL A  10       4.775   0.258  -0.260  0.00  0.00           O  
ATOM     31  N   ILE A  11       6.026   1.226  -1.825  0.00  0.00           N  
ATOM     32  CA  ILE A  11       5.103   2.336  -2.021  0.00  0.00           C  
ATOM     33  C   ILE A  11       3.746   1.835  -2.507  0.00  0.00           C  
ATOM     34  O   ILE A  11       2.727   2.006  -1.860  0.00  0.00           O  
ATOM     34  N   GLY A  12       3.738   1.203  -3.673  0.00  0.00           N  
ATOM     35  CA  GLY A  12       2.516   0.678  -4.245  0.00  0.00           C  
ATOM     36  C   GLY A  12       1.870  -0.379  -3.371  0.00  0.00           C  
ATOM     37  O   GLY A  12       0.754  -0.230  -2.901  0.00  0.00           O  
ATOM     37  N   LYS A  13       2.582  -1.474  -3.144  0.00  0.00           N  
ATOM     38  CA  LYS A  13       2.073  -2.563  -2.320  0.00  0.00           C  
ATOM     39  C   LYS A  13       1.804  -2.099  -0.891  0.00  0.00           C  
ATOM     40  O   LYS A  13       0.687  -2.135  -0.402  0.00  0.00           O  
ATOM     40  N   GLY A  14       2.852  -1.656  -0.211  0.00  0.00           N  
ATOM     41  CA  GLY A  14       2.731  -1.188   1.154  0.00  0.00           C  
ATOM     42  C   GLY A  14       1.813   0.012   1.279  0.00  0.00           C  
ATOM     43  O   GLY A  14       0.793  -0.026   1.946  0.00  0.00           O  
ATOM     43  N   LEU A  15       2.178   1.106   0.624  0.00  0.00           N  
ATOM     44  CA  LEU A  15       1.381   2.325   0.663  0.00  0.00           C  
ATOM     45  C   LEU A  15      -0.006   2.099   0.083  0.00  0.00           C  
ATOM     46  O   LEU A  15      -1.015   2.247   0.754  0.00  0.00           O  
ATOM     46  N   ARG A  16      -0.062   1.734  -1.190  0.00  0.00           N  
ATOM     47  CA  ARG A  16      -1.332   1.487  -1.862  0.00  0.00           C  
ATOM     48  C   ARG A  16      -2.092   0.344  -1.207  0.00  0.00           C  
ATOM     49  O   ARG A  16      -3.189   0.509  -0.699  0.00  0.00           O  
ATOM     49  N   ALA A  17      -1.499  -0.842  -1.217  0.00  0.00           N  
ATOM     50  CA  ALA A  17      -2.124  -2.017  -0.622  0.00  0.00           C  
ATOM     51  C   ALA A  17      -2.351  -1.827   0.870  0.00  0.00           C  
ATOM     52  O   ALA A  17      -3.468  -1.845   1.360  0.00  0.00           O  
ATOM     52  N   ILE A  18      -1.266  -1.642   1.610  0.00  0.00           N  
ATOM     53  CA  ILE A  18      -1.341  -1.448   3.052  0.00  0.00           C  
ATOM     54  C   ILE A  18      -2.139  -0.192   3.390  0.00  0.00           C  
ATOM     55  O   ILE A  18      -3.171  -0.242   4.040  0.00  0.00           O  
ATOM     55  N   ASN A  19      -1.653   0.956   2.940  0.00  0.00           N  
ATOM     56  CA  ASN A  19      -2.319   2.227   3.194  0.00  0.00           C  
ATOM     57  C   ASN A  19      -3.714   2.276   2.590  0.00  0.00           C  
ATOM     58  O   ASN A  19      -4.710   2.419   3.279  0.00  0.00           O  
ATOM     58  N   ILE A  20      -3.787   2.156   1.271  0.00  0.00           N  
ATOM     59  CA  ILE A  20      -5.061   2.186   0.565  0.00  0.00           C  
ATOM     60  C   ILE A  20      -5.957   1.034   1.011  0.00  0.00           C  
ATOM     61  O   ILE A  20      -7.037   1.227   1.544  0.00  0.00           O  
ATOM     61  N   ALA A  21      -5.496  -0.189   0.786  0.00  0.00           N  
ATOM     62  CA  ALA A  21      -6.250  -1.378   1.162  0.00  0.00           C  
ATOM     63  C   ALA A  21      -6.477  -1.437   2.665  0.00  0.00           C  
ATOM     64  O   ALA A  21      -7.598  -1.423   3.148  0.00  0.00           O  
ATOM     64  N   GLY A  22      -5.390  -1.504   3.421  0.00  0.00           N  
ATOM     65  CA  GLY A  22      -5.470  -1.565   4.865  0.00  0.00           C  
ATOM     66  C   GLY A  22      -6.129  -0.338   5.465  0.00  0.00           C  
ATOM     67  O   GLY A  22      -7.162  -0.413   6.108  0.00  0.00           O  
ATOM     67  N   THR A  23      -5.522   0.822   5.252  0.00  0.00           N  
ATOM     68  CA  THR A  23      -6.051   2.075   5.774  0.00  0.00           C  
ATOM     69  C   THR A  23      -7.430   2.374   5.205  0.00  0.00           C  
ATOM     70  O   THR A  23      -8.414   2.467   5.920  0.00  0.00           O  
ATOM     70  N   THR A  24      -7.506   2.527   3.890  0.00  0.00           N  
ATOM     71  CA  THR A  24      -8.769   2.816   3.224  0.00  0.00           C  
ATOM     72  C   THR A  24      -9.776   1.696   3.435  0.00  0.00           C  
ATOM     73  O   THR A  24     -10.836   1.882   4.010  0.00  0.00           O  
ATOM     73  N   HIS A  25      -9.437   0.505   2.961  0.00  0.00           N  
ATOM     74  CA  HIS A  25     -10.312  -0.652   3.097  0.00  0.00           C  
ATOM     75  C   HIS A  25     -10.558  -0.991   4.560  0.00  0.00           C  
ATOM     76  O   HIS A  25     -11.676  -0.961   5.047  0.00  0.00           O  
ATOM     76  N   ASP A  26      -9.492  -1.321   5.276  0.00  0.00           N  
ATOM     77  CA  ASP A  26      -9.596  -1.667   6.688  0.00  0.00           C  
ATOM     78  C   ASP A  26     -10.137  -0.500   7.508  0.00  0.00           C  
ATOM     79  O   ASP A  26     -11.185  -0.580   8.128  0.00  0.00           O  
ATOM     79  N   VAL A  27      -9.406   0.605   7.510  0.00  0.00           N  
ATOM     80  CA  VAL A  27      -9.811   1.792   8.253  0.00  0.00           C  
ATOM     81  C   VAL A  27     -11.145   2.322   7.735  0.00  0.00           C  
ATOM     82  O   VAL A  27     -12.134   2.383   8.447  0.00  0.00           O  
ATOM     82  N   VAL A  28     -11.170   2.711   6.468  0.00  0.00           N  
ATOM     83  CA  VAL A  28     -12.381   3.237   5.851  0.00  0.00           C  
ATOM     84  C   VAL A  28     -13.488   2.186   5.857  0.00  0.00           C  
ATOM     85  O   VAL A  28     -14.540   2.365   6.449  0.00  0.00           O  
ATOM     85  N   SER A  29     -13.245   1.069   5.186  0.00  0.00           N  
ATOM     86  CA  SER A  29     -14.222  -0.010   5.116  0.00  0.00           C  
ATOM     87  C   SER A  29     -14.527  -0.572   6.496  0.00  0.00           C  
ATOM     88  O   SER A  29     -15.648  -0.525   6.975  0.00  0.00           O  
ATOM     88  N   PHE A  30     -13.510  -1.115   7.151  0.00  0.00           N  
ATOM     89  CA  PHE A  30     -13.673  -1.687   8.481  0.00  0.00           C  
ATOM     90  C   PHE A  30     -14.125  -0.637   9.484  0.00  0.00           C  
ENDMDL                                                                          
MODEL        0     
ATOM      1  N   VAL A   1      14.763  -2.681  -8.911  0.00  0.00           N  
ATOM      2  CA  VAL A   1      14.598  -3.298  -7.601  0.00  0.00           C  
ATOM      3  C   VAL A   1      14.181  -2.258  -6.565  0.00  0.00           C  
ATOM      4  O   VAL A   1      13.120  -2.336  -5.968  0.00  0.00           O  
ATOM      4  N   LYS A   2      15.033  -1.266  -6.348  0.00  0.00           N  
ATOM      5  CA  LYS A   2      14.751  -0.210  -5.383  0.00  0.00           C  
ATOM      6  C   LYS A   2      13.497   0.570  -5.765  0.00  0.00           C  
ATOM      7  O   LYS A   2      12.515   0.606  -5.041  0.00  0.00           O  
ATOM      7  N   ALA A   3      13.532   1.207  -6.927  0.00  0.00           N  
ATOM      8  CA  ALA A   3      12.400   1.989  -7.408  0.00  0.00           C  
ATOM      9  C   ALA A   3      11.167   1.118  -7.599  0.00  0.00           C  
ATOM     10  O   ALA A   3      10.139   1.310  -6.972  0.00  0.00           O  
ATOM     10  N   ILE A   4      11.273   0.138  -8.487  0.00  0.00           N  
ATOM     11  CA  ILE A   4      10.168  -0.769  -8.767  0.00  0.00           C  
ATOM     12  C   ILE A   4       9.777  -1.551  -7.516  0.00  0.00           C  
ATOM     13  O   ILE A   4       8.665  -1.459  -7.023  0.00  0.00           O  
ATOM     13  N   LYS A   5      10.709  -2.335  -6.994  0.00  0.00           N  
ATOM     14  CA  LYS A   5      10.459  -3.133  -5.800  0.00  0.00           C  
ATOM     15  C   LYS A   5      10.127  -2.249  -4.601  0.00  0.00           C  
ATOM     16  O   LYS A   5       9.053  -2.322  -4.026  0.00  0.00           O  
ATOM     16  N   GLN A   6      11.069  -1.398  -4.219  0.00  0.00           N  
ATOM     17  CA  GLN A   6      10.881  -0.497  -3.089  0.00  0.00           C  
ATOM     18  C   GLN A   6       9.721   0.457  -3.329  0.00  0.00           C  
ATOM     19  O   GLN A   6       8.738   0.470  -2.606  0.00  0.00           O  
ATOM     19  N   ALA A   7       9.837   1.274  -4.366  0.00  0.00           N  
ATOM     20  CA  ALA A   7       8.796   2.236  -4.705  0.00  0.00           C  
ATOM     21  C   ALA A   7       7.485   1.540  -5.037  0.00  0.00           C  
ATOM     22  O   ALA A   7       6.472   1.727  -4.383  0.00  0.00           O  
ATOM     22  N   GLY A   8       7.504   0.718  -6.077  0.00  0.00           N  
ATOM     23  CA  GLY A   8       6.322  -0.005  -6.498  0.00  0.00           C  
ATOM     24  C   GLY A   8       5.806  -0.948  -5.429  0.00  0.00           C  
ATOM     25  O   GLY A   8       4.693  -0.822  -4.943  0.00  0.00           O  
ATOM     25  N   LYS A   9       6.627  -1.917  -5.049  0.00  0.00           N  
ATOM     26  CA  LYS A   9       6.248  -2.888  -4.030  0.00  0.00           C  
ATOM     27  C   LYS A   9       5.971  -2.209  -2.692  0.00  0.00           C  
ATOM     28  O   LYS A   9       4.876  -2.263  -2.156  0.00  0.00           O  
ATOM     28  N   VAL A  10       6.987  -1.557  -2.143  0.00  0.00           N  
ATOM     29  CA  VAL A  10       6.854  -0.866  -0.866  0.00  0.00           C  
ATOM     30  C   VAL A  10       5.807   0.240  -0.959  0.00  0.00           C  
ATOM     31  O   VAL A  10       4.799   0.233  -0.272  0.00  0.00           O  
ATOM     31  N   ILE A  11       6.054   1.210  -1.829  0.00  0.00           N  
ATOM     32  CA  ILE A  11       5.135   2.326  -2.014  0.00  0.00           C  
ATOM     33  C   ILE A  11       3.776   1.833  -2.503  0.00  0.00           C  
ATOM     34  O   ILE A  11       2.757   2.005  -1.853  0.00  0.00           O  
ATOM     34  N   GLY A  12       3.764   1.209  -3.672  0.00  0.00           N  
ATOM     35  CA  GLY A  12       2.539   0.693  -4.247  0.00  0.00           C  
ATOM     36  C   GLY A  12       1.888  -0.365  -3.378  0.00  0.00           C  
ATOM     37  O   GLY A  12       0.772  -0.214  -2.909  0.00  0.00           O  
ATOM     37  N   LYS A  13       2.596  -1.464  -3.155  0.00  0.00           N  
ATOM     38  CA  LYS A  13       2.082  -2.554  -2.336  0.00  0.00           C  
ATOM     39  C   LYS A  13       1.811  -2.096  -0.907  0.00  0.00           C  
ATOM     40  O   LYS A  13       0.692  -2.131  -0.420  0.00  0.00           O  
ATOM     40  N   GLY A  14       2.858  -1.656  -0.223  0.00  0.00           N  
ATOM     41  CA  GLY A  14       2.735  -1.192   1.143  0.00  0.00           C  
ATOM     42  C   GLY A  14       1.816   0.007   1.271  0.00  0.00           C  
ATOM     43  O   GLY A  14       0.796  -0.033   1.938  0.00  0.00           O  
ATOM     43  N   LEU A  15       2.181   1.102   0.618  0.00  0.00           N  
ATOM     44  CA  LEU A  15       1.383   2.321   0.661  0.00  0.00           C  
ATOM     45  C   LEU A  15      -0.005   2.095   0.082  0.00  0.00           C  
ATOM     46  O   LEU A  15      -1.013   2.243   0.754  0.00  0.00           O  
ATOM     46  N   ARG A  16      -0.062   1.729  -1.191  0.00  0.00           N  
ATOM     47  CA  ARG A  16      -1.333   1.482  -1.861  0.00  0.00           C  
ATOM     48  C   ARG A  16      -2.094   0.341  -1.203  0.00  0.00           C  
ATOM     49  O   ARG A  16      -3.191   0.508  -0.696  0.00  0.00           O  
ATOM     49  N   ALA A  17      -1.501  -0.845  -1.210  0.00  0.00           N  
ATOM     50  CA  ALA A  17      -2.127  -2.018  -0.612  0.00  0.00           C  
ATOM     51  C   ALA A  17      -2.356  -1.823   0.879  0.00  0.00           C  
ATOM     52  O   ALA A  17      -3.474  -1.842   1.367  0.00  0.00           O  
ATOM     52  N   ILE A  18      -1.273  -1.633   1.620  0.00  0.00           N  
ATOM     53  CA  ILE A  18      -1.350  -1.434   3.061  0.00  0.00           C  
ATOM     54  C   ILE A  18      -2.154  -0.180   3.394  0.00  0.00           C  
ATOM     55  O   ILE A  18      -3.185  -0.231   4.044  0.00  0.00           O  
ATOM     55  N   ASN A  19      -1.673   0.968   2.938  0.00  0.00           N  
ATOM     56  CA  ASN A  19      -2.345   2.238   3.186  0.00  0.00           C  
ATOM     57  C   ASN A  19      -3.741   2.277   2.583  0.00  0.00           C  
ATOM     58  O   ASN A  19      -4.736   2.421   3.274  0.00  0.00           O  
ATOM     58  N   ILE A  20      -3.816   2.147   1.266  0.00  0.00           N  
ATOM     59  CA  ILE A  20      -5.091   2.167   0.562  0.00  0.00           C  
ATOM     60  C   ILE A  20      -5.982   1.016   1.019  0.00  0.00           C  
ATOM     61  O   ILE A  20      -7.063   1.210   1.551  0.00  0.00           O  
ATOM     61  N   ALA A  21      -5.517  -0.207   0.806  0.00  0.00           N  
ATOM     62  CA  ALA A  21      -6.266  -1.395   1.194  0.00  0.00           C  
ATOM     63  C   ALA A  21      -6.495  -1.439   2.697  0.00  0.00           C  
ATOM     64  O   ALA A  21      -7.616  -1.427   3.179  0.00  0.00           O  
ATOM     64  N   GLY A  22      -5.409  -1.492   3.455  0.00  0.00           N  
ATOM     65  CA  GLY A  22      -5.489  -1.538   4.900  0.00  0.00           C  
ATOM     66  C   GLY A  22      -6.158  -0.309   5.485  0.00  0.00           C  
ATOM     67  O   GLY A  22      -7.191  -0.385   6.130  0.00  0.00           O  
ATOM     67  N   THR A  23      -5.561   0.853   5.259  0.00  0.00           N  
ATOM     68  CA  THR A  23      -6.100   2.108   5.766  0.00  0.00           C  
ATOM     69  C   THR A  23      -7.483   2.387   5.196  0.00  0.00           C  
ATOM     70  O   THR A  23      -8.466   2.482   5.912  0.00  0.00           O  
ATOM     70  N   THR A  24      -7.563   2.522   3.879  0.00  0.00           N  
ATOM     71  CA  THR A  24      -8.830   2.791   3.212  0.00  0.00           C  
ATOM     72  C   THR A  24      -9.828   1.666   3.443  0.00  0.00           C  
ATOM     73  O   THR A  24     -10.888   1.854   4.015  0.00  0.00           O  
ATOM     73  N   HIS A  25      -9.480   0.471   2.988  0.00  0.00           N  
ATOM     74  CA  HIS A  25     -10.346  -0.691   3.145  0.00  0.00           C  
ATOM     75  C   HIS A  25     -10.589  -1.006   4.613  0.00  0.00           C  
ATOM     76  O   HIS A  25     -11.708  -0.978   5.099  0.00  0.00           O  
ATOM     76  N   ASP A  26      -9.521  -1.313   5.336  0.00  0.00           N  
ATOM     77  CA  ASP A  26      -9.622  -1.635   6.754  0.00  0.00           C  
ATOM     78  C   ASP A  26     -10.178  -0.459   7.552  0.00  0.00           C  
ATOM     79  O   ASP A  26     -11.225  -0.540   8.174  0.00  0.00           O  
ATOM     79  N   VAL A  27      -9.460   0.655   7.532  0.00  0.00           N  
ATOM     80  CA  VAL A  27      -9.880   1.850   8.254  0.00  0.00           C  
ATOM     81  C   VAL A  27     -11.222   2.353   7.728  0.00  0.00           C  
ATOM     82  O   VAL A  27     -12.209   2.416   8.441  0.00  0.00           O  
ATOM     82  N   VAL A  28     -11.254   2.716   6.453  0.00  0.00           N  
ATOM     83  CA  VAL A  28     -12.473   3.213   5.828  0.00  0.00           C  
ATOM     84  C   VAL A  28     -13.567   2.150   5.861  0.00  0.00           C  
ATOM     85  O   VAL A  28     -14.620   2.330   6.451  0.00  0.00           O  
ATOM     85  N   SER A  29     -13.312   1.020   5.216  0.00  0.00           N  
ATOM     86  CA  SER A  29     -14.277  -0.072   5.173  0.00  0.00           C  
ATOM     87  C   SER A  29     -14.575  -0.603   6.567  0.00  0.00           C  
ATOM     88  O   SER A  29     -15.696  -0.559   7.045  0.00  0.00           O  
ATOM     88  N   PHE A  30     -13.551  -1.116   7.235  0.00  0.00           N  
ATOM     89  CA  PHE A  30     -13.707  -1.657   8.579  0.00  0.00           C  
ATOM     90  C   PHE A  30     -14.175  -0.589   9.555  0.00  0.00           C  
ENDMDL                                                                          
MODEL        0     
ATOM      1  N   VAL A   1      14.810  -2.660  -8.998  0.00  0.00           N  
ATOM      2  CA  VAL A   1      14.631  -3.309  -7.706  0.00  0.00           C  
ATOM      3  C   VAL A   1      14.225  -2.292  -6.644  0.00  0.00           C  
ATOM      4  O   VAL A   1      13.161  -2.371  -6.052  0.00  0.00           O  
ATOM      4  N   LYS A   2      15.089  -1.317  -6.399  0.00  0.00           N  
ATOM      5  CA  LYS A   2      14.818  -0.283  -5.408  0.00  0.00           C  
ATOM      6  C   LYS A   2      13.574   0.522  -5.770  0.00  0.00           C  
ATOM      7  O   LYS A   2      12.593   0.552  -5.046  0.00  0.00           O  
ATOM      7  N   ALA A   3      13.618   1.187  -6.916  0.00  0.00           N  
ATOM      8  CA  ALA A   3      12.496   1.994  -7.378  0.00  0.00           C  
ATOM      9  C   ALA A   3      11.252   1.144  -7.589  0.00  0.00           C  
ATOM     10  O   ALA A   3      10.226   1.336  -6.958  0.00  0.00           O  
ATOM     10  N   ILE A   4      11.345   0.183  -8.497  0.00  0.00           N  
ATOM     11  CA  ILE A   4      10.228  -0.704  -8.798  0.00  0.00           C  
ATOM     12  C   ILE A   4       9.824  -1.505  -7.564  0.00  0.00           C  
ATOM     13  O   ILE A   4       8.712  -1.410  -7.071  0.00  0.00           O  
ATOM     13  N   LYS A   5      10.746  -2.311  -7.055  0.00  0.00           N  
ATOM     14  CA  LYS A   5      10.483  -3.129  -5.878  0.00  0.00           C  
ATOM     15  C   LYS A   5      10.156  -2.266  -4.663  0.00  0.00           C  
ATOM     16  O   LYS A   5       9.080  -2.340  -4.092  0.00  0.00           O  
ATOM     16  N   GLN A   6      11.105  -1.431  -4.263  0.00  0.00           N  
ATOM     17  CA  GLN A   6      10.923  -0.550  -3.116  0.00  0.00           C  
ATOM     18  C   GLN A   6       9.770   0.417  -3.339  0.00  0.00           C  
ATOM     19  O   GLN A   6       8.788   0.425  -2.616  0.00  0.00           O  
ATOM     19  N   ALA A   7       9.894   1.251  -4.362  0.00  0.00           N  
ATOM     20  CA  ALA A   7       8.861   2.228  -4.683  0.00  0.00           C  
ATOM     21  C   ALA A   7       7.544   1.549  -5.026  0.00  0.00           C  
ATOM     22  O   ALA A   7       6.533   1.736  -4.368  0.00  0.00           O  
ATOM     22  N   GLY A   8       7.555   0.743  -6.078  0.00  0.00           N  
ATOM     23  CA  GLY A   8       6.367   0.036  -6.509  0.00  0.00           C  
ATOM     24  C   GLY A   8       5.841  -0.916  -5.453  0.00  0.00           C  
ATOM     25  O   GLY A   8       4.728  -0.786  -4.968  0.00  0.00           O  
ATOM     25  N   LYS A   9       6.653  -1.897  -5.085  0.00  0.00           N  
ATOM     26  CA  LYS A   9       6.264  -2.877  -4.079  0.00  0.00           C  
ATOM     27  C   LYS A   9       5.988  -2.213  -2.733  0.00  0.00           C  
ATOM     28  O   LYS A   9       4.891  -2.267  -2.201  0.00  0.00           O  
ATOM     28  N   VAL A  10       7.006  -1.573  -2.174  0.00  0.00           N  
ATOM     29  CA  VAL A  10       6.874  -0.897  -0.890  0.00  0.00           C  
ATOM     30  C   VAL A  10       5.832   0.215  -0.971  0.00  0.00           C  
ATOM     31  O   VAL A  10       4.824   0.204  -0.284  0.00  0.00           O  
ATOM     31  N   ILE A  11       6.083   1.193  -1.830  0.00  0.00           N  
ATOM     32  CA  ILE A  11       5.169   2.314  -2.003  0.00  0.00           C  
ATOM     33  C   ILE A  11       3.807   1.832  -2.495  0.00  0.00           C  
ATOM     34  O   ILE A  11       2.790   2.003  -1.843  0.00  0.00           O  
ATOM     34  N   GLY A  12       3.791   1.217  -3.669  0.00  0.00           N  
ATOM     35  CA  GLY A  12       2.563   0.712  -4.247  0.00  0.00           C  
ATOM     36  C   GLY A  12       1.907  -0.348  -3.386  0.00  0.00           C  
ATOM     37  O   GLY A  12       0.791  -0.194  -2.917  0.00  0.00           O  
ATOM     37  N   LYS A  13       2.609  -1.451  -3.168  0.00  0.00           N  
ATOM     38  CA  LYS A  13       2.088  -2.544  -2.357  0.00  0.00           C  
ATOM     39  C   LYS A  13       1.815  -2.092  -0.925  0.00  0.00           C  
ATOM     40  O   LYS A  13       0.696  -2.128  -0.441  0.00  0.00           O  
ATOM     40  N   GLY A  14       2.862  -1.658  -0.237  0.00  0.00           N  
ATOM     41  CA  GLY A  14       2.737  -1.200   1.131  0.00  0.00           C  
ATOM     42  C   GLY A  14       1.819  -0.001   1.263  0.00  0.00           C  
ATOM     43  O   GLY A  14       0.799  -0.044   1.930  0.00  0.00           O  
ATOM     43  N   LEU A  15       2.184   1.096   0.614  0.00  0.00           N  
ATOM     44  CA  LEU A  15       1.387   2.315   0.662  0.00  0.00           C  
ATOM     45  C   LEU A  15      -0.003   2.091   0.084  0.00  0.00           C  
ATOM     46  O   LEU A  15      -1.009   2.239   0.757  0.00  0.00           O  
ATOM     46  N   ARG A  16      -0.061   1.726  -1.189  0.00  0.00           N  
ATOM     47  CA  ARG A  16      -1.333   1.481  -1.858  0.00  0.00           C  
ATOM     48  C   ARG A  16      -2.095   0.342  -1.199  0.00  0.00           C  
ATOM     49  O   ARG A  16      -3.192   0.511  -0.693  0.00  0.00           O  
ATOM     49  N   ALA A  17      -1.504  -0.845  -1.204  0.00  0.00           N  
ATOM     50  CA  ALA A  17      -2.131  -2.016  -0.605  0.00  0.00           C  
ATOM     51  C   ALA A  17      -2.362  -1.819   0.885  0.00  0.00           C  
ATOM     52  O   ALA A  17      -3.481  -1.838   1.371  0.00  0.00           O  
ATOM     52  N   ILE A  18      -1.281  -1.625   1.627  0.00  0.00           N  
ATOM     53  CA  ILE A  18      -1.361  -1.423   3.068  0.00  0.00           C  
ATOM     54  C   ILE A  18      -2.169  -0.171   3.396  0.00  0.00           C  
ATOM     55  O   ILE A  18      -3.200  -0.224   4.047  0.00  0.00           O  
ATOM     55  N   ASN A  19      -1.692   0.977   2.937  0.00  0.00           N  
ATOM     56  CA  ASN A  19      -2.368   2.245   3.181  0.00  0.00           C  
ATOM     57  C   ASN A  19      -3.766   2.277   2.580  0.00  0.00           C  
ATOM     58  O   ASN A  19      -4.760   2.421   3.272  0.00  0.00           O  
ATOM     58  N   ILE A  20      -3.842   2.139   1.264  0.00  0.00           N  
ATOM     59  CA  ILE A  20      -5.119   2.151   0.561  0.00  0.00           C  
ATOM     60  C   ILE A  20      -6.006   1.001   1.029  0.00  0.00           C  
ATOM     61  O   ILE A  20      -7.087   1.196   1.559  0.00  0.00           O  
ATOM     61  N   ALA A  21      -5.537  -0.222   0.826  0.00  0.00           N  
ATOM     62  CA  ALA A  21      -6.284  -1.409   1.224  0.00  0.00           C  
ATOM     63  C   ALA A  21      -6.514  -1.441   2.727  0.00  0.00           C  
ATOM     64  O   ALA A  21      -7.635  -1.430   3.207  0.00  0.00           O  
ATOM     64  N   GLY A  22      -5.428  -1.480   3.486  0.00  0.00           N  
ATOM     65  CA  GLY A  22      -5.510  -1.513   4.931  0.00  0.00           C  
ATOM     66  C   GLY A  22      -6.188  -0.284   5.504  0.00  0.00           C  
ATOM     67  O   GLY A  22      -7.220  -0.361   6.150  0.00  0.00           O  
ATOM     67  N   THR A  23      -5.600   0.880   5.266  0.00  0.00           N  
ATOM     68  CA  THR A  23      -6.149   2.137   5.760  0.00  0.00           C  
ATOM     69  C   THR A  23      -7.534   2.398   5.189  0.00  0.00           C  
ATOM     70  O   THR A  23      -8.516   2.494   5.907  0.00  0.00           O  
ATOM     70  N   THR A  24      -7.618   2.516   3.872  0.00  0.00           N  
ATOM     71  CA  THR A  24      -8.888   2.767   3.204  0.00  0.00           C  
ATOM     72  C   THR A  24      -9.878   1.639   3.453  0.00  0.00           C  
ATOM     73  O   THR A  24     -10.939   1.828   4.023  0.00  0.00           O  
ATOM     73  N   HIS A  25      -9.522   0.439   3.015  0.00  0.00           N  
ATOM     74  CA  HIS A  25     -10.380  -0.726   3.191  0.00  0.00           C  
ATOM     75  C   HIS A  25     -10.622  -1.019   4.663  0.00  0.00           C  
ATOM     76  O   HIS A  25     -11.741  -0.993   5.149  0.00  0.00           O  
ATOM     76  N   ASP A  26      -9.552  -1.305   5.392  0.00  0.00           N  
ATOM     77  CA  ASP A  26      -9.651  -1.604   6.815  0.00  0.00           C  
ATOM     78  C   ASP A  26     -10.220  -0.421   7.593  0.00  0.00           C  
ATOM     79  O   ASP A  26     -11.265  -0.503   8.217  0.00  0.00           O  
ATOM     79  N   VAL A  27      -9.515   0.701   7.554  0.00  0.00           N  
ATOM     80  CA  VAL A  27      -9.948   1.903   8.255  0.00  0.00           C  
ATOM     81  C   VAL A  27     -11.297   2.380   7.723  0.00  0.00           C  
ATOM     82  O   VAL A  27     -12.284   2.446   8.437  0.00  0.00           O  
ATOM     82  N   VAL A  28     -11.336   2.718   6.442  0.00  0.00           N  
ATOM     83  CA  VAL A  28     -12.562   3.189   5.810  0.00  0.00           C  
ATOM     84  C   VAL A  28     -13.644   2.115   5.868  0.00  0.00           C  
ATOM     85  O   VAL A  28     -14.698   2.296   6.455  0.00  0.00           O  
ATOM     85  N   SER A  29     -13.378   0.974   5.247  0.00  0.00           N  
ATOM     86  CA  SER A  29     -14.331  -0.129   5.230  0.00  0.00           C  
ATOM     87  C   SER A  29     -14.622  -0.631   6.636  0.00  0.00           C  
ATOM     88  O   SER A  29     -15.745  -0.590   7.113  0.00  0.00           O  
ATOM     88  N   PHE A  30     -13.593  -1.115   7.316  0.00  0.00           N  
ATOM     89  CA  PHE A  30     -13.742  -1.627   8.673  0.00  0.00           C  
ATOM     90  C   PHE A  30     -14.227  -0.543   9.623  0.00  0.00           C  
ENDMDL                                                                          
MODEL        0     
ATOM      1  N   VAL A   1      14.858  -2.639  -9.082  0.00  0.00           N  
ATOM      2  CA  VAL A   1      14.665  -3.318  -7.807  0.00  0.00           C  
ATOM      3  C   VAL A   1      14.269  -2.322  -6.721  0.00  0.00           C  
ATOM      4  O   VAL A   1      13.203  -2.403  -6.134  0.00  0.00           O  
ATOM      4  N   LYS A   2      15.145  -1.365  -6.450  0.00  0.00           N  
ATOM      5  CA  LYS A   2      14.884  -0.352  -5.434  0.00  0.00           C  
ATOM      6  C   LYS A   2      13.649   0.475  -5.779  0.00  0.00           C  
ATOM      7  O   LYS A   2      12.668   0.500  -5.054  0.00  0.00           O  
ATOM      7  N   ALA A   3      13.702   1.166  -6.909  0.00  0.00           N  
ATOM      8  CA  ALA A   3      12.589   1.996  -7.352  0.00  0.00           C  
ATOM      9  C   ALA A   3      11.335   1.166  -7.581  0.00  0.00           C  
ATOM     10  O   ALA A   3      10.311   1.358  -6.946  0.00  0.00           O  
ATOM     10  N   ILE A   4      11.417   0.223  -8.508  0.00  0.00           N  
ATOM     11  CA  ILE A   4      10.289  -0.644  -8.827  0.00  0.00           C  
ATOM     12  C   ILE A   4       9.873  -1.463  -7.609  0.00  0.00           C  
ATOM     13  O   ILE A   4       8.761  -1.364  -7.117  0.00  0.00           O  
ATOM     13  N   LYS A   5      10.784  -2.289  -7.113  0.00  0.00           N  
ATOM     14  CA  LYS A   5      10.509  -3.125  -5.952  0.00  0.00           C  
ATOM     15  C   LYS A   5      10.186  -2.281  -4.723  0.00  0.00           C  
ATOM     16  O   LYS A   5       9.109  -2.355  -4.155  0.00  0.00           O  
ATOM     16  N   GLN A   6      11.141  -1.462  -4.305  0.00  0.00           N  
ATOM     17  CA  GLN A   6      10.964  -0.600  -3.144  0.00  0.00           C  
ATOM     18  C   GLN A   6       9.819   0.380  -3.351  0.00  0.00           C  
ATOM     19  O   GLN A   6       8.836   0.384  -2.628  0.00  0.00           O  
ATOM     19  N   ALA A   7       9.949   1.230  -4.360  0.00  0.00           N  
ATOM     20  CA  ALA A   7       8.923   2.219  -4.666  0.00  0.00           C  
ATOM     21  C   ALA A   7       7.601   1.556  -5.017  0.00  0.00           C  
ATOM     22  O   ALA A   7       6.592   1.742  -4.357  0.00  0.00           O  
ATOM     22  N   GLY A   8       7.605   0.764  -6.080  0.00  0.00           N  
ATOM     23  CA  GLY A   8       6.411   0.073  -6.520  0.00  0.00           C  
ATOM     24  C   GLY A   8       5.876  -0.887  -5.476  0.00  0.00           C  
ATOM     25  O   GLY A   8       4.764  -0.755  -4.992  0.00  0.00           O  
ATOM     25  N   LYS A   9       6.680  -1.878  -5.117  0.00  0.00           N  
ATOM     26  CA  LYS A   9       6.282  -2.867  -4.124  0.00  0.00           C  
ATOM     27  C   LYS A   9       6.006  -2.216  -2.771  0.00  0.00           C  
ATOM     28  O   LYS A   9       4.908  -2.270  -2.242  0.00  0.00           O  
ATOM     28  N   VAL A  10       7.026  -1.587  -2.204  0.00  0.00           N  
ATOM     29  CA  VAL A  10       6.895  -0.924  -0.912  0.00  0.00           C  
ATOM     30  C   VAL A  10       5.857   0.192  -0.983  0.00  0.00           C  
ATOM     31  O   VAL A  10       4.848   0.178  -0.297  0.00  0.00           O  
ATOM     31  N   ILE A  11       6.111   1.177  -1.833  0.00  0.00           N  
ATOM     32  CA  ILE A  11       5.200   2.303  -1.996  0.00  0.00           C  
ATOM     33  C   ILE A  11       3.836   1.830  -2.490  0.00  0.00           C  
ATOM     34  O   ILE A  11       2.820   2.001  -1.837  0.00  0.00           O  
ATOM     34  N   GLY A  12       3.817   1.223  -3.668  0.00  0.00           N  
ATOM     35  CA  GLY A  12       2.587   0.727  -4.249  0.00  0.00           C  
ATOM     36  C   GLY A  12       1.925  -0.334  -3.393  0.00  0.00           C  
ATOM     37  O   GLY A  12       0.809  -0.178  -2.924  0.00  0.00           O  
ATOM     37  N   LYS A  13       2.623  -1.441  -3.179  0.00  0.00           N  
ATOM     38  CA  LYS A  13       2.097  -2.535  -2.373  0.00  0.00           C  
ATOM     39  C   LYS A  13       1.822  -2.088  -0.941  0.00  0.00           C  
ATOM     40  O   LYS A  13       0.702  -2.124  -0.459  0.00  0.00           O  
ATOM     40  N   GLY A  14       2.868  -1.658  -0.249  0.00  0.00           N  
ATOM     41  CA  GLY A  14       2.741  -1.205   1.120  0.00  0.00           C  
ATOM     42  C   GLY A  14       1.822  -0.006   1.255  0.00  0.00           C  
ATOM     43  O   GLY A  14       0.802  -0.051   1.922  0.00  0.00           O  
ATOM     43  N   LEU A  15       2.186   1.092   0.609  0.00  0.00           N  
ATOM     44  CA  LEU A  15       1.389   2.311   0.659  0.00  0.00           C  
ATOM     45  C   LEU A  15      -0.002   2.087   0.084  0.00  0.00           C  
ATOM     46  O   LEU A  15      -1.007   2.235   0.758  0.00  0.00           O  
ATOM     46  N   ARG A  16      -0.062   1.722  -1.189  0.00  0.00           N  
ATOM     47  CA  ARG A  16      -1.334   1.477  -1.857  0.00  0.00           C  
ATOM     48  C   ARG A  16      -2.097   0.339  -1.195  0.00  0.00           C  
ATOM     49  O   ARG A  16      -3.194   0.509  -0.690  0.00  0.00           O  
ATOM     49  N   ALA A  17      -1.505  -0.848  -1.197  0.00  0.00           N  
ATOM     50  CA  ALA A  17      -2.133  -2.017  -0.595  0.00  0.00           C  
ATOM     51  C   ALA A  17      -2.367  -1.815   0.894  0.00  0.00           C  
ATOM     52  O   ALA A  17      -3.487  -1.835   1.378  0.00  0.00           O  
ATOM     52  N   ILE A  18      -1.287  -1.616   1.637  0.00  0.00           N  
ATOM     53  CA  ILE A  18      -1.370  -1.409   3.077  0.00  0.00           C  
ATOM     54  C   ILE A  18      -2.184  -0.159   3.399  0.00  0.00           C  
ATOM     55  O   ILE A  18      -3.215  -0.213   4.050  0.00  0.00           O  
ATOM     55  N   ASN A  19      -1.712   0.989   2.935  0.00  0.00           N  
ATOM     56  CA  ASN A  19      -2.394   2.255   3.173  0.00  0.00           C  
ATOM     57  C   ASN A  19      -3.792   2.277   2.574  0.00  0.00           C  
ATOM     58  O   ASN A  19      -4.786   2.423   3.266  0.00  0.00           O  
ATOM     58  N   ILE A  20      -3.870   2.129   1.259  0.00  0.00           N  
ATOM     59  CA  ILE A  20      -5.148   2.131   0.559  0.00  0.00           C  
ATOM     60  C   ILE A  20      -6.031   0.983   1.037  0.00  0.00           C  
ATOM     61  O   ILE A  20      -7.113   1.179   1.567  0.00  0.00           O  
ATOM     61  N   ALA A  21      -5.558  -0.241   0.846  0.00  0.00           N  
ATOM     62  CA  ALA A  21      -6.300  -1.427   1.256  0.00  0.00           C  
ATOM     63  C   ALA A  21      -6.531  -1.443   2.759  0.00  0.00           C  
ATOM     64  O   ALA A  21      -7.653  -1.434   3.238  0.00  0.00           O  
ATOM     64  N   GLY A  22      -5.446  -1.468   3.520  0.00  0.00           N  
ATOM     65  CA  GLY A  22      -5.530  -1.486   4.965  0.00  0.00           C  
ATOM     66  C   GLY A  22      -6.218  -0.255   5.524  0.00  0.00           C  
ATOM     67  O   GLY A  22      -7.249  -0.334   6.171  0.00  0.00           O  
ATOM     67  N   THR A  23      -5.639   0.911   5.271  0.00  0.00           N  
ATOM     68  CA  THR A  23      -6.198   2.168   5.751  0.00  0.00           C  
ATOM     69  C   THR A  23      -7.587   2.410   5.180  0.00  0.00           C  
ATOM     70  O   THR A  23      -8.568   2.509   5.898  0.00  0.00           O  
ATOM     70  N   THR A  24      -7.674   2.509   3.861  0.00  0.00           N  
ATOM     71  CA  THR A  24      -8.948   2.740   3.192  0.00  0.00           C  
ATOM     72  C   THR A  24      -9.929   1.609   3.461  0.00  0.00           C  
ATOM     73  O   THR A  24     -10.991   1.799   4.030  0.00  0.00           O  
ATOM     73  N   HIS A  25      -9.564   0.405   3.043  0.00  0.00           N  
ATOM     74  CA  HIS A  25     -10.413  -0.764   3.239  0.00  0.00           C  
ATOM     75  C   HIS A  25     -10.653  -1.033   4.717  0.00  0.00           C  
ATOM     76  O   HIS A  25     -11.773  -1.009   5.201  0.00  0.00           O  
ATOM     76  N   ASP A  26      -9.581  -1.295   5.451  0.00  0.00           N  
ATOM     77  CA  ASP A  26      -9.678  -1.569   6.879  0.00  0.00           C  
ATOM     78  C   ASP A  26     -10.261  -0.379   7.635  0.00  0.00           C  
ATOM     79  O   ASP A  26     -11.305  -0.463   8.260  0.00  0.00           O  
ATOM     79  N   VAL A  27      -9.570   0.750   7.575  0.00  0.00           N  
ATOM     80  CA  VAL A  27     -10.018   1.960   8.253  0.00  0.00           C  
ATOM     81  C   VAL A  27     -11.373   2.409   7.715  0.00  0.00           C  
ATOM     82  O   VAL A  27     -12.359   2.477   8.429  0.00  0.00           O  
ATOM     82  N   VAL A  28     -11.419   2.719   6.427  0.00  0.00           N  
ATOM     83  CA  VAL A  28     -12.653   3.162   5.789  0.00  0.00           C  
ATOM     84  C   VAL A  28     -13.722   2.077   5.874  0.00  0.00           C  
ATOM     85  O   VAL A  28     -14.777   2.260   6.459  0.00  0.00           O  
ATOM     85  N   SER A  29     -13.444   0.925   5.280  0.00  0.00           N  
ATOM     86  CA  SER A  29     -14.383  -0.189   5.290  0.00  0.00           C  
ATOM     87  C   SER A  29     -14.669  -0.660   6.708  0.00  0.00           C  
ATOM     88  O   SER A  29     -15.792  -0.622   7.183  0.00  0.00           O  
ATOM     88  N   PHE A  30     -13.633  -1.113   7.400  0.00  0.00           N  
ATOM     89  CA  PHE A  30     -13.776  -1.593   8.769  0.00  0.00           C  
ATOM     90  C   PHE A  30     -14.278  -0.492   9.691  0.00  0.00           C  
ENDMDL                                                                          
MODEL        0     
ATOM      1  N   VAL A   1      14.906  -2.617  -9.165  0.00  0.00           N  
ATOM      2  CA  VAL A   1      14.699  -3.325  -7.909  0.00  0.00           C  
ATOM      3  C   VAL A   1      14.312  -2.351  -6.799  0.00  0.00           C  
ATOM      4  O   VAL A   1      13.244  -2.433  -6.216  0.00  0.00           O  
ATOM      4  N   LYS A   2      15.199  -1.412  -6.503  0.00  0.00           N  
ATOM      5  CA  LYS A   2      14.949  -0.422  -5.462  0.00  0.00           C  
ATOM      6  C   LYS A   2      13.724   0.428  -5.788  0.00  0.00           C  
ATOM      7  O   LYS A   2      12.743   0.448  -5.063  0.00  0.00           O  
ATOM      7  N   ALA A   3      13.785   1.144  -6.902  0.00  0.00           N  
ATOM      8  CA  ALA A   3      12.682   1.997  -7.326  0.00  0.00           C  
ATOM      9  C   ALA A   3      11.418   1.188  -7.572  0.00  0.00           C  
ATOM     10  O   ALA A   3      10.397   1.380  -6.934  0.00  0.00           O  
ATOM     10  N   ILE A   4      11.489   0.262  -8.518  0.00  0.00           N  
ATOM     11  CA  ILE A   4      10.350  -0.584  -8.855  0.00  0.00           C  
ATOM     12  C   ILE A   4       9.922  -1.420  -7.653  0.00  0.00           C  
ATOM     13  O   ILE A   4       8.810  -1.317  -7.162  0.00  0.00           O  
ATOM     13  N   LYS A   5      10.822  -2.265  -7.171  0.00  0.00           N  
ATOM     14  CA  LYS A   5      10.535  -3.120  -6.025  0.00  0.00           C  
ATOM     15  C   LYS A   5      10.216  -2.295  -4.782  0.00  0.00           C  
ATOM     16  O   LYS A   5       9.137  -2.370  -4.219  0.00  0.00           O  
ATOM     16  N   GLN A   6      11.178  -1.492  -4.348  0.00  0.00           N  
ATOM     17  CA  GLN A   6      11.005  -0.649  -3.172  0.00  0.00           C  
ATOM     18  C   GLN A   6       9.868   0.343  -3.363  0.00  0.00           C  
ATOM     19  O   GLN A   6       8.884   0.342  -2.640  0.00  0.00           O  
ATOM     19  N   ALA A   7      10.004   1.208  -4.358  0.00  0.00           N  
ATOM     20  CA  ALA A   7       8.986   2.210  -4.648  0.00  0.00           C  
ATOM     21  C   ALA A   7       7.658   1.562  -5.008  0.00  0.00           C  
ATOM     22  O   ALA A   7       6.650   1.748  -4.345  0.00  0.00           O  
ATOM     22  N   GLY A   8       7.655   0.785  -6.082  0.00  0.00           N  
ATOM     23  CA  GLY A   8       6.456   0.110  -6.531  0.00  0.00           C  
ATOM     24  C   GLY A   8       5.911  -0.858  -5.499  0.00  0.00           C  
ATOM     25  O   GLY A   8       4.799  -0.723  -5.015  0.00  0.00           O  
ATOM     25  N   LYS A   9       6.707  -1.859  -5.150  0.00  0.00           N  
ATOM     26  CA  LYS A   9       6.300  -2.856  -4.168  0.00  0.00           C  
ATOM     27  C   LYS A   9       6.024  -2.218  -2.810  0.00  0.00           C  
ATOM     28  O   LYS A   9       4.925  -2.273  -2.284  0.00  0.00           O  
ATOM     28  N   VAL A  10       7.046  -1.601  -2.233  0.00  0.00           N  
ATOM     29  CA  VAL A  10       6.915  -0.951  -0.935  0.00  0.00           C  
ATOM     30  C   VAL A  10       5.881   0.169  -0.996  0.00  0.00           C  
ATOM     31  O   VAL A  10       4.872   0.152  -0.309  0.00  0.00           O  
ATOM     31  N   ILE A  11       6.139   1.161  -1.836  0.00  0.00           N  
ATOM     32  CA  ILE A  11       5.232   2.292  -1.989  0.00  0.00           C  
ATOM     33  C   ILE A  11       3.865   1.828  -2.485  0.00  0.00           C  
ATOM     34  O   ILE A  11       2.850   1.999  -1.830  0.00  0.00           O  
ATOM     34  N   GLY A  12       3.843   1.229  -3.667  0.00  0.00           N  
ATOM     35  CA  GLY A  12       2.610   0.742  -4.250  0.00  0.00           C  
ATOM     36  C   GLY A  12       1.943  -0.321  -3.399  0.00  0.00           C  
ATOM     37  O   GLY A  12       0.828  -0.162  -2.932  0.00  0.00           O  
ATOM     37  N   LYS A  13       2.637  -1.431  -3.190  0.00  0.00           N  
ATOM     38  CA  LYS A  13       2.106  -2.527  -2.390  0.00  0.00           C  
ATOM     39  C   LYS A  13       1.828  -2.084  -0.956  0.00  0.00           C  
ATOM     40  O   LYS A  13       0.707  -2.121  -0.476  0.00  0.00           O  
ATOM     40  N   GLY A  14       2.873  -1.658  -0.261  0.00  0.00           N  
ATOM     41  CA  GLY A  14       2.745  -1.210   1.110  0.00  0.00           C  
ATOM     42  C   GLY A  14       1.825  -0.012   1.247  0.00  0.00           C  
ATOM     43  O   GLY A  14       0.805  -0.058   1.914  0.00  0.00           O  
ATOM     43  N   LEU A  15       2.189   1.089   0.604  0.00  0.00           N  
ATOM     44  CA  LEU A  15       1.390   2.307   0.656  0.00  0.00           C  
ATOM     45  C   LEU A  15      -0.000   2.083   0.083  0.00  0.00           C  
ATOM     46  O   LEU A  15      -1.005   2.231   0.758  0.00  0.00           O  
ATOM     46  N   ARG A  16      -0.062   1.717  -1.190  0.00  0.00           N  
ATOM     47  CA  ARG A  16      -1.336   1.472  -1.856  0.00  0.00           C  
ATOM     48  C   ARG A  16      -2.098   0.336  -1.192  0.00  0.00           C  
ATOM     49  O   ARG A  16      -3.196   0.508  -0.687  0.00  0.00           O  
ATOM     49  N   ALA A  17      -1.507  -0.851  -1.190  0.00  0.00           N  
ATOM     50  CA  ALA A  17      -2.135  -2.019  -0.585  0.00  0.00           C  
ATOM     51  C   ALA A  17      -2.372  -1.811   0.903  0.00  0.00           C  
ATOM     52  O   ALA A  17      -3.493  -1.832   1.386  0.00  0.00           O  
ATOM     52  N   ILE A  18      -1.294  -1.607   1.647  0.00  0.00           N  
ATOM     53  CA  ILE A  18      -1.380  -1.395   3.086  0.00  0.00           C  
ATOM     54  C   ILE A  18      -2.199  -0.147   3.403  0.00  0.00           C  
ATOM     55  O   ILE A  18      -3.229  -0.203   4.054  0.00  0.00           O  
ATOM     55  N   ASN A  19      -1.732   1.001   2.932  0.00  0.00           N  
ATOM     56  CA  ASN A  19      -2.419   2.265   3.164  0.00  0.00           C  
ATOM     57  C   ASN A  19      -3.819   2.277   2.568  0.00  0.00           C  
ATOM     58  O   ASN A  19      -4.812   2.424   3.261  0.00  0.00           O  
ATOM     58  N   ILE A  20      -3.898   2.120   1.254  0.00  0.00           N  
ATOM     59  CA  ILE A  20      -5.178   2.112   0.556  0.00  0.00           C  
ATOM     60  C   ILE A  20      -6.056   0.964   1.046  0.00  0.00           C  
ATOM     61  O   ILE A  20      -7.138   1.162   1.574  0.00  0.00           O  
ATOM     61  N   ALA A  21      -5.578  -0.259   0.866  0.00  0.00           N  
ATOM     62  CA  ALA A  21      -6.315  -1.444   1.288  0.00  0.00           C  
ATOM     63  C   ALA A  21      -6.549  -1.445   2.791  0.00  0.00           C  
ATOM     64  O   ALA A  21      -7.671  -1.437   3.268  0.00  0.00           O  
ATOM     64  N   GLY A  22      -5.464  -1.455   3.553  0.00  0.00           N  
ATOM     65  CA  GLY A  22      -5.549  -1.458   4.999  0.00  0.00           C  
ATOM     66  C   GLY A  22      -6.247  -0.227   5.543  0.00  0.00           C  
ATOM     67  O   GLY A  22      -7.277  -0.306   6.191  0.00  0.00           O  
ATOM     67  N   THR A  23      -5.678   0.941   5.277  0.00  0.00           N  
ATOM     68  CA  THR A  23      -6.248   2.199   5.742  0.00  0.00           C  
ATOM     69  C   THR A  23      -7.640   2.422   5.170  0.00  0.00           C  
ATOM     70  O   THR A  23      -8.621   2.522   5.889  0.00  0.00           O  
ATOM     70  N   THR A  24      -7.730   2.501   3.850  0.00  0.00           N  
ATOM     71  CA  THR A  24      -9.008   2.713   3.181  0.00  0.00           C  
ATOM     72  C   THR A  24      -9.979   1.579   3.470  0.00  0.00           C  
ATOM     73  O   THR A  24     -11.042   1.770   4.037  0.00  0.00           O  
ATOM     73  N   HIS A  25      -9.606   0.371   3.072  0.00  0.00           N  
ATOM     74  CA  HIS A  25     -10.446  -0.801   3.288  0.00  0.00           C  
ATOM     75  C   HIS A  25     -10.684  -1.046   4.770  0.00  0.00           C  
ATOM     76  O   HIS A  25     -11.804  -1.024   5.253  0.00  0.00           O  
ATOM     76  N   ASP A  26      -9.609  -1.284   5.509  0.00  0.00           N  
ATOM     77  CA  ASP A  26      -9.705  -1.534   6.942  0.00  0.00           C  
ATOM     78  C   ASP A  26     -10.302  -0.337   7.676  0.00  0.00           C  
ATOM     79  O   ASP A  26     -11.345  -0.422   8.304  0.00  0.00           O  
ATOM     79  N   VAL A  27      -9.625   0.799   7.594  0.00  0.00           N  
ATOM     80  CA  VAL A  27     -10.088   2.016   8.250  0.00  0.00           C  
ATOM     81  C   VAL A  27     -11.450   2.436   7.706  0.00  0.00           C  
ATOM     82  O   VAL A  27     -12.435   2.508   8.421  0.00  0.00           O  
ATOM     82  N   VAL A  28     -11.502   2.720   6.412  0.00  0.00           N  
ATOM     83  CA  VAL A  28     -12.743   3.134   5.768  0.00  0.00           C  
ATOM     84  C   VAL A  28     -13.799   2.038   5.881  0.00  0.00           C  
ATOM     85  O   VAL A  28     -14.856   2.222   6.463  0.00  0.00           O  
ATOM     85  N   SER A  29     -13.508   0.876   5.313  0.00  0.00           N  
ATOM     86  CA  SER A  29     -14.434  -0.249   5.351  0.00  0.00           C  
ATOM     87  C   SER A  29     -14.714  -0.687   6.780  0.00  0.00           C  
ATOM     88  O   SER A  29     -15.838  -0.653   7.255  0.00  0.00           O  
ATOM     88  N   PHE A  30     -13.672  -1.109   7.483  0.00  0.00           N  
ATOM     89  CA  PHE A  30     -13.810  -1.556   8.864  0.00  0.00           C  
ATOM     90  C   PHE A  30     -14.329  -0.441   9.758  0.00  0.00           C  
ENDMDL                                                                          
MODEL        0     
ATOM      1  N   VAL A   1      14.953  -2.591  -9.251  0.00  0.00           N  
ATOM      2  CA  VAL A   1      14.731  -3.330  -8.014  0.00  0.00           C  
ATOM      3  C   VAL A   1      14.354  -2.380  -6.880  0.00  0.00           C  
ATOM      4  O   VAL A   1      13.283  -2.463  -6.303  0.00  0.00           O  
ATOM      4  N   LYS A   2      15.253  -1.461  -6.557  0.00  0.00           N  
ATOM      5  CA  LYS A   2      15.012  -0.496  -5.491  0.00  0.00           C  
ATOM      6  C   LYS A   2      13.798   0.377  -5.796  0.00  0.00           C  
ATOM      7  O   LYS A   2      12.817   0.391  -5.071  0.00  0.00           O  
ATOM      7  N   ALA A   3      13.869   1.120  -6.892  0.00  0.00           N  
ATOM      8  CA  ALA A   3      12.778   1.997  -7.296  0.00  0.00           C  
ATOM      9  C   ALA A   3      11.503   1.210  -7.559  0.00  0.00           C  
ATOM     10  O   ALA A   3      10.484   1.401  -6.917  0.00  0.00           O  
ATOM     10  N   ILE A   4      11.562   0.304  -8.526  0.00  0.00           N  
ATOM     11  CA  ILE A   4      10.412  -0.518  -8.881  0.00  0.00           C  
ATOM     12  C   ILE A   4       9.971  -1.374  -7.697  0.00  0.00           C  
ATOM     13  O   ILE A   4       8.859  -1.267  -7.207  0.00  0.00           O  
ATOM     13  N   LYS A   5      10.859  -2.239  -7.230  0.00  0.00           N  
ATOM     14  CA  LYS A   5      10.559  -3.113  -6.103  0.00  0.00           C  
ATOM     15  C   LYS A   5      10.245  -2.309  -4.845  0.00  0.00           C  
ATOM     16  O   LYS A   5       9.163  -2.385  -4.285  0.00  0.00           O  
ATOM     16  N   GLN A   6      11.213  -1.524  -4.393  0.00  0.00           N  
ATOM     17  CA  GLN A   6      11.045  -0.702  -3.201  0.00  0.00           C  
ATOM     18  C   GLN A   6       9.916   0.302  -3.375  0.00  0.00           C  
ATOM     19  O   GLN A   6       8.933   0.297  -2.652  0.00  0.00           O  
ATOM     19  N   ALA A   7      10.060   1.183  -4.354  0.00  0.00           N  
ATOM     20  CA  ALA A   7       9.050   2.199  -4.626  0.00  0.00           C  
ATOM     21  C   ALA A   7       7.716   1.569  -4.996  0.00  0.00           C  
ATOM     22  O   ALA A   7       6.711   1.754  -4.330  0.00  0.00           O  
ATOM     22  N   GLY A   8       7.707   0.808  -6.081  0.00  0.00           N  
ATOM     23  CA  GLY A   8       6.501   0.151  -6.540  0.00  0.00           C  
ATOM     24  C   GLY A   8       5.946  -0.826  -5.521  0.00  0.00           C  
ATOM     25  O   GLY A   8       4.835  -0.688  -5.038  0.00  0.00           O  
ATOM     25  N   LYS A   9       6.733  -1.838  -5.185  0.00  0.00           N  
ATOM     26  CA  LYS A   9       6.316  -2.844  -4.217  0.00  0.00           C  
ATOM     27  C   LYS A   9       6.041  -2.222  -2.851  0.00  0.00           C  
ATOM     28  O   LYS A   9       4.940  -2.277  -2.328  0.00  0.00           O  
ATOM     28  N   VAL A  10       7.064  -1.617  -2.265  0.00  0.00           N  
ATOM     29  CA  VAL A  10       6.935  -0.982  -0.959  0.00  0.00           C  
ATOM     30  C   VAL A  10       5.905   0.143  -1.008  0.00  0.00           C  
ATOM     31  O   VAL A  10       4.896   0.123  -0.322  0.00  0.00           O  
ATOM     31  N   ILE A  11       6.167   1.143  -1.837  0.00  0.00           N  
ATOM     32  CA  ILE A  11       5.265   2.279  -1.978  0.00  0.00           C  
ATOM     33  C   ILE A  11       3.896   1.826  -2.477  0.00  0.00           C  
ATOM     34  O   ILE A  11       2.882   1.997  -1.820  0.00  0.00           O  
ATOM     34  N   GLY A  12       3.870   1.237  -3.664  0.00  0.00           N  
ATOM     35  CA  GLY A  12       2.634   0.761  -4.250  0.00  0.00           C  
ATOM     36  C   GLY A  12       1.961  -0.304  -3.406  0.00  0.00           C  
ATOM     37  O   GLY A  12       0.846  -0.143  -2.939  0.00  0.00           O  
ATOM     37  N   LYS A  13       2.649  -1.419  -3.203  0.00  0.00           N  
ATOM     38  CA  LYS A  13       2.112  -2.517  -2.409  0.00  0.00           C  
ATOM     39  C   LYS A  13       1.833  -2.080  -0.974  0.00  0.00           C  
ATOM     40  O   LYS A  13       0.711  -2.117  -0.497  0.00  0.00           O  
ATOM     40  N   GLY A  14       2.878  -1.659  -0.275  0.00  0.00           N  
ATOM     41  CA  GLY A  14       2.747  -1.218   1.098  0.00  0.00           C  
ATOM     42  C   GLY A  14       1.828  -0.021   1.239  0.00  0.00           C  
ATOM     43  O   GLY A  14       0.808  -0.069   1.906  0.00  0.00           O  
ATOM     43  N   LEU A  15       2.192   1.082   0.600  0.00  0.00           N  
ATOM     44  CA  LEU A  15       1.394   2.300   0.657  0.00  0.00           C  
ATOM     45  C   LEU A  15       0.002   2.078   0.085  0.00  0.00           C  
ATOM     46  O   LEU A  15      -1.002   2.227   0.762  0.00  0.00           O  
ATOM     46  N   ARG A  16      -0.061   1.714  -1.188  0.00  0.00           N  
ATOM     47  CA  ARG A  16      -1.335   1.471  -1.853  0.00  0.00           C  
ATOM     48  C   ARG A  16      -2.100   0.337  -1.188  0.00  0.00           C  
ATOM     49  O   ARG A  16      -3.197   0.510  -0.684  0.00  0.00           O  
ATOM     49  N   ALA A  17      -1.510  -0.851  -1.184  0.00  0.00           N  
ATOM     50  CA  ALA A  17      -2.139  -2.017  -0.578  0.00  0.00           C  
ATOM     51  C   ALA A  17      -2.379  -1.807   0.909  0.00  0.00           C  
ATOM     52  O   ALA A  17      -3.500  -1.829   1.390  0.00  0.00           O  
ATOM     52  N   ILE A  18      -1.302  -1.600   1.654  0.00  0.00           N  
ATOM     53  CA  ILE A  18      -1.390  -1.384   3.093  0.00  0.00           C  
ATOM     54  C   ILE A  18      -2.214  -0.138   3.405  0.00  0.00           C  
ATOM     55  O   ILE A  18      -3.244  -0.196   4.057  0.00  0.00           O  
ATOM     55  N   ASN A  19      -1.751   1.010   2.931  0.00  0.00           N  
ATOM     56  CA  ASN A  19      -2.443   2.272   3.159  0.00  0.00           C  
ATOM     57  C   ASN A  19      -3.843   2.276   2.565  0.00  0.00           C  
ATOM     58  O   ASN A  19      -4.836   2.424   3.259  0.00  0.00           O  
ATOM     58  N   ILE A  20      -3.925   2.111   1.253  0.00  0.00           N  
ATOM     59  CA  ILE A  20      -5.205   2.095   0.556  0.00  0.00           C  
ATOM     60  C   ILE A  20      -6.080   0.949   1.056  0.00  0.00           C  
ATOM     61  O   ILE A  20      -7.163   1.148   1.582  0.00  0.00           O  
ATOM     61  N   ALA A  21      -5.599  -0.274   0.886  0.00  0.00           N  
ATOM     62  CA  ALA A  21      -6.332  -1.457   1.318  0.00  0.00           C  
ATOM     63  C   ALA A  21      -6.567  -1.446   2.820  0.00  0.00           C  
ATOM     64  O   ALA A  21      -7.690  -1.439   3.296  0.00  0.00           O  
ATOM     64  N   GLY A  22      -5.484  -1.444   3.584  0.00  0.00           N  
ATOM     65  CA  GLY A  22      -5.571  -1.433   5.029  0.00  0.00           C  
ATOM     66  C   GLY A  22      -6.277  -0.201   5.561  0.00  0.00           C  
ATOM     67  O   GLY A  22      -7.307  -0.282   6.210  0.00  0.00           O  
ATOM     67  N   THR A  23      -5.717   0.967   5.283  0.00  0.00           N  
ATOM     68  CA  THR A  23      -6.296   2.226   5.735  0.00  0.00           C  
ATOM     69  C   THR A  23      -7.691   2.431   5.164  0.00  0.00           C  
ATOM     70  O   THR A  23      -8.671   2.534   5.883  0.00  0.00           O  
ATOM     70  N   THR A  24      -7.785   2.493   3.843  0.00  0.00           N  
ATOM     71  CA  THR A  24      -9.065   2.687   3.174  0.00  0.00           C  
ATOM     72  C   THR A  24     -10.028   1.551   3.481  0.00  0.00           C  
ATOM     73  O   THR A  24     -11.092   1.744   4.045  0.00  0.00           O  
ATOM     73  N   HIS A  25      -9.647   0.339   3.100  0.00  0.00           N  
ATOM     74  CA  HIS A  25     -10.478  -0.835   3.335  0.00  0.00           C  
ATOM     75  C   HIS A  25     -10.715  -1.057   4.821  0.00  0.00           C  
ATOM     76  O   HIS A  25     -11.836  -1.037   5.303  0.00  0.00           O  
ATOM     76  N   ASP A  26      -9.639  -1.274   5.565  0.00  0.00           N  
ATOM     77  CA  ASP A  26      -9.734  -1.501   7.002  0.00  0.00           C  
ATOM     78  C   ASP A  26     -10.345  -0.298   7.715  0.00  0.00           C  
ATOM     79  O   ASP A  26     -11.387  -0.384   8.344  0.00  0.00           O  
ATOM     79  N   VAL A  27      -9.681   0.844   7.614  0.00  0.00           N  
ATOM     80  CA  VAL A  27     -10.157   2.067   8.248  0.00  0.00           C  
ATOM     81  C   VAL A  27     -11.525   2.461   7.699  0.00  0.00           C  
ATOM     82  O   VAL A  27     -12.510   2.535   8.416  0.00  0.00           O  
ATOM     82  N   VAL A  28     -11.584   2.718   6.400  0.00  0.00           N  
ATOM     83  CA  VAL A  28     -12.830   3.105   5.751  0.00  0.00           C  
ATOM     84  C   VAL A  28     -13.875   2.001   5.890  0.00  0.00           C  
ATOM     85  O   VAL A  28     -14.932   2.186   6.469  0.00  0.00           O  
ATOM     85  N   SER A  29     -13.572   0.830   5.347  0.00  0.00           N  
ATOM     86  CA  SER A  29     -14.485  -0.304   5.412  0.00  0.00           C  
ATOM     87  C   SER A  29     -14.760  -0.712   6.851  0.00  0.00           C  
ATOM     88  O   SER A  29     -15.884  -0.681   7.324  0.00  0.00           O  
ATOM     88  N   PHE A  30     -13.713  -1.104   7.564  0.00  0.00           N  
ATOM     89  CA  PHE A  30     -13.846  -1.521   8.955  0.00  0.00           C  
ATOM     90  C   PHE A  30     -14.382  -0.392   9.822  0.00  0.00           C  
ENDMDL                                                                          
MODEL        0     
ATOM      1  N   VAL A   1      15.002  -2.565  -9.332  0.00  0.00           N  
ATOM      2  CA  VAL A   1      14.765  -3.332  -8.116  0.00  0.00           C  
ATOM      3  C   VAL A   1      14.397  -2.406  -6.960  0.00  0.00           C  
ATOM      4  O   VAL A   1      13.323  -2.490  -6.387  0.00  0.00           O  
ATOM      4  N   LYS A   2      15.306  -1.507  -6.611  0.00  0.00           N  
ATOM      5  CA  LYS A   2      15.075  -0.566  -5.522  0.00  0.00           C  
ATOM      6  C   LYS A   2      13.871   0.328  -5.807  0.00  0.00           C  
ATOM      7  O   LYS A   2      12.890   0.337  -5.082  0.00  0.00           O  
ATOM      7  N   ALA A   3      13.952   1.095  -6.886  0.00  0.00           N  
ATOM      8  CA  ALA A   3      12.871   1.994  -7.269  0.00  0.00           C  
ATOM      9  C   ALA A   3      11.586   1.229  -7.549  0.00  0.00           C  
ATOM     10  O   ALA A   3      10.569   1.420  -6.903  0.00  0.00           O  
ATOM     10  N   ILE A   4      11.634   0.343  -8.534  0.00  0.00           N  
ATOM     11  CA  ILE A   4      10.475  -0.458  -8.906  0.00  0.00           C  
ATOM     12  C   ILE A   4      10.020  -1.330  -7.739  0.00  0.00           C  
ATOM     13  O   ILE A   4       8.908  -1.220  -7.249  0.00  0.00           O  
ATOM     13  N   LYS A   5      10.898  -2.215  -7.286  0.00  0.00           N  
ATOM     14  CA  LYS A   5      10.585  -3.106  -6.176  0.00  0.00           C  
ATOM     15  C   LYS A   5      10.274  -2.322  -4.904  0.00  0.00           C  
ATOM     16  O   LYS A   5       9.191  -2.398  -4.349  0.00  0.00           O  
ATOM     16  N   GLN A   6      11.248  -1.553  -4.437  0.00  0.00           N  
ATOM     17  CA  GLN A   6      11.084  -0.752  -3.230  0.00  0.00           C  
ATOM     18  C   GLN A   6       9.963   0.264  -3.388  0.00  0.00           C  
ATOM     19  O   GLN A   6       8.980   0.254  -2.666  0.00  0.00           O  
ATOM     19  N   ALA A   7      10.114   1.160  -4.353  0.00  0.00           N  
ATOM     20  CA  ALA A   7       9.113   2.188  -4.609  0.00  0.00           C  
ATOM     21  C   ALA A   7       7.773   1.574  -4.986  0.00  0.00           C  
ATOM     22  O   ALA A   7       6.769   1.758  -4.317  0.00  0.00           O  
ATOM     22  N   GLY A   8       7.757   0.828  -6.082  0.00  0.00           N  
ATOM     23  CA  GLY A   8       6.546   0.187  -6.549  0.00  0.00           C  
ATOM     24  C   GLY A   8       5.982  -0.797  -5.543  0.00  0.00           C  
ATOM     25  O   GLY A   8       4.871  -0.656  -5.060  0.00  0.00           O  
ATOM     25  N   LYS A   9       6.761  -1.819  -5.217  0.00  0.00           N  
ATOM     26  CA  LYS A   9       6.333  -2.833  -4.261  0.00  0.00           C  
ATOM     27  C   LYS A   9       6.059  -2.224  -2.889  0.00  0.00           C  
ATOM     28  O   LYS A   9       4.956  -2.279  -2.369  0.00  0.00           O  
ATOM     28  N   VAL A  10       7.084  -1.631  -2.294  0.00  0.00           N  
ATOM     29  CA  VAL A  10       6.954  -1.009  -0.982  0.00  0.00           C  
ATOM     30  C   VAL A  10       5.929   0.120  -1.020  0.00  0.00           C  
ATOM     31  O   VAL A  10       4.920   0.097  -0.335  0.00  0.00           O  
ATOM     31  N   ILE A  11       6.195   1.127  -1.840  0.00  0.00           N  
ATOM     32  CA  ILE A  11       5.296   2.267  -1.970  0.00  0.00           C  
ATOM     33  C   ILE A  11       3.925   1.823  -2.471  0.00  0.00           C  
ATOM     34  O   ILE A  11       2.913   1.994  -1.812  0.00  0.00           O  
ATOM     34  N   GLY A  12       3.895   1.242  -3.663  0.00  0.00           N  
ATOM     35  CA  GLY A  12       2.658   0.776  -4.251  0.00  0.00           C  
ATOM     36  C   GLY A  12       1.980  -0.290  -3.413  0.00  0.00           C  
ATOM     37  O   GLY A  12       0.864  -0.127  -2.946  0.00  0.00           O  
ATOM     37  N   LYS A  13       2.663  -1.409  -3.214  0.00  0.00           N  
ATOM     38  CA  LYS A  13       2.121  -2.508  -2.426  0.00  0.00           C  
ATOM     39  C   LYS A  13       1.840  -2.077  -0.990  0.00  0.00           C  
ATOM     40  O   LYS A  13       0.716  -2.113  -0.514  0.00  0.00           O  
ATOM     40  N   GLY A  14       2.883  -1.660  -0.287  0.00  0.00           N  
ATOM     41  CA  GLY A  14       2.751  -1.223   1.087  0.00  0.00           C  
ATOM     42  C   GLY A  14       1.831  -0.026   1.232  0.00  0.00           C  
ATOM     43  O   GLY A  14       0.811  -0.077   1.899  0.00  0.00           O  
ATOM     43  N   LEU A  15       2.195   1.078   0.595  0.00  0.00           N  
ATOM     44  CA  LEU A  15       1.396   2.296   0.655  0.00  0.00           C  
ATOM     45  C   LEU A  15       0.004   2.074   0.084  0.00  0.00           C  
ATOM     46  O   LEU A  15      -1.000   2.222   0.762  0.00  0.00           O  
ATOM     46  N   ARG A  16      -0.062   1.710  -1.189  0.00  0.00           N  
ATOM     47  CA  ARG A  16      -1.337   1.466  -1.852  0.00  0.00           C  
ATOM     48  C   ARG A  16      -2.101   0.334  -1.184  0.00  0.00           C  
ATOM     49  O   ARG A  16      -3.199   0.509  -0.681  0.00  0.00           O  
ATOM     49  N   ALA A  17      -1.511  -0.854  -1.177  0.00  0.00           N  
ATOM     50  CA  ALA A  17      -2.141  -2.019  -0.568  0.00  0.00           C  
ATOM     51  C   ALA A  17      -2.384  -1.804   0.918  0.00  0.00           C  
ATOM     52  O   ALA A  17      -3.506  -1.826   1.397  0.00  0.00           O  
ATOM     52  N   ILE A  18      -1.309  -1.591   1.664  0.00  0.00           N  
ATOM     53  CA  ILE A  18      -1.400  -1.370   3.102  0.00  0.00           C  
ATOM     54  C   ILE A  18      -2.229  -0.126   3.408  0.00  0.00           C  
ATOM     55  O   ILE A  18      -3.258  -0.185   4.060  0.00  0.00           O  
ATOM     55  N   ASN A  19      -1.771   1.022   2.929  0.00  0.00           N  
ATOM     56  CA  ASN A  19      -2.468   2.282   3.151  0.00  0.00           C  
ATOM     57  C   ASN A  19      -3.870   2.276   2.559  0.00  0.00           C  
ATOM     58  O   ASN A  19      -4.862   2.424   3.253  0.00  0.00           O  
ATOM     58  N   ILE A  20      -3.952   2.101   1.248  0.00  0.00           N  
ATOM     59  CA  ILE A  20      -5.234   2.075   0.554  0.00  0.00           C  
ATOM     60  C   ILE A  20      -6.104   0.931   1.065  0.00  0.00           C  
ATOM     61  O   ILE A  20      -7.188   1.131   1.590  0.00  0.00           O  
ATOM     61  N   ALA A  21      -5.618  -0.292   0.907  0.00  0.00           N  
ATOM     62  CA  ALA A  21      -6.347  -1.474   1.350  0.00  0.00           C  
ATOM     63  C   ALA A  21      -6.584  -1.448   2.852  0.00  0.00           C  
ATOM     64  O   ALA A  21      -7.708  -1.443   3.327  0.00  0.00           O  
ATOM     64  N   GLY A  22      -5.502  -1.431   3.617  0.00  0.00           N  
ATOM     65  CA  GLY A  22      -5.590  -1.405   5.062  0.00  0.00           C  
ATOM     66  C   GLY A  22      -6.307  -0.173   5.579  0.00  0.00           C  
ATOM     67  O   GLY A  22      -7.336  -0.255   6.230  0.00  0.00           O  
ATOM     67  N   THR A  23      -5.757   0.997   5.287  0.00  0.00           N  
ATOM     68  CA  THR A  23      -6.346   2.256   5.725  0.00  0.00           C  
ATOM     69  C   THR A  23      -7.743   2.442   5.154  0.00  0.00           C  
ATOM     70  O   THR A  23      -8.723   2.546   5.873  0.00  0.00           O  
ATOM     70  N   THR A  24      -7.840   2.484   3.832  0.00  0.00           N  
ATOM     71  CA  THR A  24      -9.124   2.658   3.163  0.00  0.00           C  
ATOM     72  C   THR A  24     -10.078   1.520   3.490  0.00  0.00           C  
ATOM     73  O   THR A  24     -11.143   1.714   4.053  0.00  0.00           O  
ATOM     73  N   HIS A  25      -9.688   0.305   3.130  0.00  0.00           N  
ATOM     74  CA  HIS A  25     -10.509  -0.871   3.385  0.00  0.00           C  
ATOM     75  C   HIS A  25     -10.745  -1.069   4.875  0.00  0.00           C  
ATOM     76  O   HIS A  25     -11.867  -1.052   5.355  0.00  0.00           O  
ATOM     76  N   ASP A  26      -9.668  -1.262   5.623  0.00  0.00           N  
ATOM     77  CA  ASP A  26      -9.761  -1.464   7.063  0.00  0.00           C  
ATOM     78  C   ASP A  26     -10.387  -0.256   7.755  0.00  0.00           C  
ATOM     79  O   ASP A  26     -11.427  -0.342   8.386  0.00  0.00           O  
ATOM     79  N   VAL A  27      -9.737   0.893   7.631  0.00  0.00           N  
ATOM     80  CA  VAL A  27     -10.228   2.121   8.243  0.00  0.00           C  
ATOM     81  C   VAL A  27     -11.602   2.486   7.689  0.00  0.00           C  
ATOM     82  O   VAL A  27     -12.585   2.563   8.407  0.00  0.00           O  
ATOM     82  N   VAL A  28     -11.667   2.716   6.385  0.00  0.00           N  
ATOM     83  CA  VAL A  28     -12.919   3.074   5.732  0.00  0.00           C  
ATOM     84  C   VAL A  28     -13.950   1.961   5.898  0.00  0.00           C  
ATOM     85  O   VAL A  28     -15.009   2.147   6.475  0.00  0.00           O  
ATOM     85  N   SER A  29     -13.634   0.781   5.383  0.00  0.00           N  
ATOM     86  CA  SER A  29     -14.534  -0.362   5.476  0.00  0.00           C  
ATOM     87  C   SER A  29     -14.804  -0.738   6.925  0.00  0.00           C  
ATOM     88  O   SER A  29     -15.929  -0.709   7.397  0.00  0.00           O  
ATOM     88  N   PHE A  30     -13.753  -1.098   7.647  0.00  0.00           N  
ATOM     89  CA  PHE A  30     -13.880  -1.481   9.048  0.00  0.00           C  
ATOM     90  C   PHE A  30     -14.434  -0.339   9.886  0.00  0.00           C  
ENDMDL                                                                          
MODEL        0     
ATOM      1  N   VAL A   1      15.051  -2.538  -9.413  0.00  0.00           N  
ATOM      2  CA  VAL A   1      14.798  -3.332  -8.217  0.00  0.00           C  
ATOM      3  C   VAL A   1      14.439  -2.431  -7.039  0.00  0.00           C  
ATOM      4  O   VAL A   1      13.362  -2.515  -6.471  0.00  0.00           O  
ATOM      4  N   LYS A   2      15.358  -1.552  -6.666  0.00  0.00           N  
ATOM      5  CA  LYS A   2      15.136  -0.635  -5.555  0.00  0.00           C  
ATOM      6  C   LYS A   2      13.943   0.279  -5.819  0.00  0.00           C  
ATOM      7  O   LYS A   2      12.962   0.282  -5.095  0.00  0.00           O  
ATOM      7  N   ALA A   3      14.033   1.069  -6.879  0.00  0.00           N  
ATOM      8  CA  ALA A   3      12.963   1.990  -7.242  0.00  0.00           C  
ATOM      9  C   ALA A   3      11.670   1.247  -7.538  0.00  0.00           C  
ATOM     10  O   ALA A   3      10.655   1.437  -6.888  0.00  0.00           O  
ATOM     10  N   ILE A   4      11.707   0.380  -8.541  0.00  0.00           N  
ATOM     11  CA  ILE A   4      10.537  -0.398  -8.929  0.00  0.00           C  
ATOM     12  C   ILE A   4      10.070  -1.287  -7.780  0.00  0.00           C  
ATOM     13  O   ILE A   4       8.959  -1.172  -7.291  0.00  0.00           O  
ATOM     13  N   LYS A   5      10.936  -2.189  -7.342  0.00  0.00           N  
ATOM     14  CA  LYS A   5      10.610  -3.097  -6.249  0.00  0.00           C  
ATOM     15  C   LYS A   5      10.304  -2.333  -4.964  0.00  0.00           C  
ATOM     16  O   LYS A   5       9.218  -2.410  -4.413  0.00  0.00           O  
ATOM     16  N   GLN A   6      11.283  -1.582  -4.481  0.00  0.00           N  
ATOM     17  CA  GLN A   6      11.124  -0.801  -3.261  0.00  0.00           C  
ATOM     18  C   GLN A   6      10.010   0.226  -3.402  0.00  0.00           C  
ATOM     19  O   GLN A   6       9.026   0.212  -2.680  0.00  0.00           O  
ATOM     19  N   ALA A   7      10.168   1.136  -4.352  0.00  0.00           N  
ATOM     20  CA  ALA A   7       9.174   2.176  -4.591  0.00  0.00           C  
ATOM     21  C   ALA A   7       7.830   1.578  -4.976  0.00  0.00           C  
ATOM     22  O   ALA A   7       6.828   1.761  -4.305  0.00  0.00           O  
ATOM     22  N   GLY A   8       7.808   0.847  -6.082  0.00  0.00           N  
ATOM     23  CA  GLY A   8       6.591   0.223  -6.558  0.00  0.00           C  
ATOM     24  C   GLY A   8       6.018  -0.768  -5.564  0.00  0.00           C  
ATOM     25  O   GLY A   8       4.907  -0.624  -5.081  0.00  0.00           O  
ATOM     25  N   LYS A   9       6.788  -1.800  -5.248  0.00  0.00           N  
ATOM     26  CA  LYS A   9       6.351  -2.822  -4.305  0.00  0.00           C  
ATOM     27  C   LYS A   9       6.076  -2.226  -2.928  0.00  0.00           C  
ATOM     28  O   LYS A   9       4.973  -2.281  -2.411  0.00  0.00           O  
ATOM     28  N   VAL A  10       7.104  -1.644  -2.324  0.00  0.00           N  
ATOM     29  CA  VAL A  10       6.974  -1.036  -1.006  0.00  0.00           C  
ATOM     30  C   VAL A  10       5.952   0.096  -1.033  0.00  0.00           C  
ATOM     31  O   VAL A  10       4.943   0.071  -0.348  0.00  0.00           O  
ATOM     31  N   ILE A  11       6.222   1.110  -1.844  0.00  0.00           N  
ATOM     32  CA  ILE A  11       5.328   2.255  -1.963  0.00  0.00           C  
ATOM     33  C   ILE A  11       3.954   1.820  -2.466  0.00  0.00           C  
ATOM     34  O   ILE A  11       2.943   1.990  -1.805  0.00  0.00           O  
ATOM     34  N   GLY A  12       3.921   1.247  -3.661  0.00  0.00           N  
ATOM     35  CA  GLY A  12       2.681   0.790  -4.252  0.00  0.00           C  
ATOM     36  C   GLY A  12       1.998  -0.277  -3.419  0.00  0.00           C  
ATOM     37  O   GLY A  12       0.883  -0.112  -2.953  0.00  0.00           O  
ATOM     37  N   LYS A  13       2.677  -1.399  -3.225  0.00  0.00           N  
ATOM     38  CA  LYS A  13       2.130  -2.500  -2.442  0.00  0.00           C  
ATOM     39  C   LYS A  13       1.846  -2.073  -1.005  0.00  0.00           C  
ATOM     40  O   LYS A  13       0.722  -2.110  -0.532  0.00  0.00           O  
ATOM     40  N   GLY A  14       2.889  -1.660  -0.299  0.00  0.00           N  
ATOM     41  CA  GLY A  14       2.754  -1.228   1.077  0.00  0.00           C  
ATOM     42  C   GLY A  14       1.834  -0.032   1.224  0.00  0.00           C  
ATOM     43  O   GLY A  14       0.814  -0.085   1.891  0.00  0.00           O  
ATOM     43  N   LEU A  15       2.197   1.074   0.590  0.00  0.00           N  
ATOM     44  CA  LEU A  15       1.398   2.291   0.653  0.00  0.00           C  
ATOM     45  C   LEU A  15       0.005   2.069   0.084  0.00  0.00           C  
ATOM     46  O   LEU A  15      -0.998   2.218   0.763  0.00  0.00           O  
ATOM     46  N   ARG A  16      -0.062   1.705  -1.189  0.00  0.00           N  
ATOM     47  CA  ARG A  16      -1.338   1.461  -1.851  0.00  0.00           C  
ATOM     48  C   ARG A  16      -2.103   0.331  -1.180  0.00  0.00           C  
ATOM     49  O   ARG A  16      -3.201   0.507  -0.678  0.00  0.00           O  
ATOM     49  N   ALA A  17      -1.513  -0.857  -1.170  0.00  0.00           N  
ATOM     50  CA  ALA A  17      -2.143  -2.020  -0.558  0.00  0.00           C  
ATOM     51  C   ALA A  17      -2.389  -1.800   0.927  0.00  0.00           C  
ATOM     52  O   ALA A  17      -3.511  -1.823   1.404  0.00  0.00           O  
ATOM     52  N   ILE A  18      -1.315  -1.582   1.674  0.00  0.00           N  
ATOM     53  CA  ILE A  18      -1.409  -1.356   3.110  0.00  0.00           C  
ATOM     54  C   ILE A  18      -2.243  -0.115   3.411  0.00  0.00           C  
ATOM     55  O   ILE A  18      -3.273  -0.175   4.063  0.00  0.00           O  
ATOM     55  N   ASN A  19      -1.791   1.033   2.926  0.00  0.00           N  
ATOM     56  CA  ASN A  19      -2.494   2.291   3.142  0.00  0.00           C  
ATOM     57  C   ASN A  19      -3.896   2.276   2.553  0.00  0.00           C  
ATOM     58  O   ASN A  19      -4.888   2.425   3.248  0.00  0.00           O  
ATOM     58  N   ILE A  20      -3.980   2.091   1.243  0.00  0.00           N  
ATOM     59  CA  ILE A  20      -5.262   2.054   0.552  0.00  0.00           C  
ATOM     60  C   ILE A  20      -6.129   0.912   1.074  0.00  0.00           C  
ATOM     61  O   ILE A  20      -7.212   1.113   1.597  0.00  0.00           O  
ATOM     61  N   ALA A  21      -5.638  -0.311   0.928  0.00  0.00           N  
ATOM     62  CA  ALA A  21      -6.363  -1.491   1.383  0.00  0.00           C  
ATOM     63  C   ALA A  21      -6.601  -1.450   2.884  0.00  0.00           C  
ATOM     64  O   ALA A  21      -7.726  -1.446   3.358  0.00  0.00           O  
ATOM     64  N   GLY A  22      -5.520  -1.418   3.650  0.00  0.00           N  
ATOM     65  CA  GLY A  22      -5.610  -1.377   5.094  0.00  0.00           C  
ATOM     66  C   GLY A  22      -6.337  -0.145   5.598  0.00  0.00           C  
ATOM     67  O   GLY A  22      -7.365  -0.227   6.250  0.00  0.00           O  
ATOM     67  N   THR A  23      -5.796   1.026   5.291  0.00  0.00           N  
ATOM     68  CA  THR A  23      -6.396   2.286   5.714  0.00  0.00           C  
ATOM     69  C   THR A  23      -7.796   2.452   5.144  0.00  0.00           C  
ATOM     70  O   THR A  23      -8.775   2.558   5.864  0.00  0.00           O  
ATOM     70  N   THR A  24      -7.896   2.475   3.822  0.00  0.00           N  
ATOM     71  CA  THR A  24      -9.182   2.629   3.153  0.00  0.00           C  
ATOM     72  C   THR A  24     -10.127   1.489   3.500  0.00  0.00           C  
ATOM     73  O   THR A  24     -11.193   1.684   4.061  0.00  0.00           O  
ATOM     73  N   HIS A  25      -9.728   0.271   3.160  0.00  0.00           N  
ATOM     74  CA  HIS A  25     -10.540  -0.907   3.436  0.00  0.00           C  
ATOM     75  C   HIS A  25     -10.775  -1.081   4.929  0.00  0.00           C  
ATOM     76  O   HIS A  25     -11.897  -1.065   5.408  0.00  0.00           O  
ATOM     76  N   ASP A  26      -9.697  -1.249   5.681  0.00  0.00           N  
ATOM     77  CA  ASP A  26      -9.789  -1.426   7.124  0.00  0.00           C  
ATOM     78  C   ASP A  26     -10.429  -0.213   7.793  0.00  0.00           C  
ATOM     79  O   ASP A  26     -11.468  -0.301   8.427  0.00  0.00           O  
ATOM     79  N   VAL A  27      -9.793   0.941   7.648  0.00  0.00           N  
ATOM     80  CA  VAL A  27     -10.299   2.174   8.237  0.00  0.00           C  
ATOM     81  C   VAL A  27     -11.678   2.511   7.679  0.00  0.00           C  
ATOM     82  O   VAL A  27     -12.662   2.590   8.397  0.00  0.00           O  
ATOM     82  N   VAL A  28     -11.749   2.712   6.370  0.00  0.00           N  
ATOM     83  CA  VAL A  28     -13.008   3.041   5.713  0.00  0.00           C  
ATOM     84  C   VAL A  28     -14.025   1.920   5.907  0.00  0.00           C  
ATOM     85  O   VAL A  28     -15.085   2.108   6.481  0.00  0.00           O  
ATOM     85  N   SER A  29     -13.696   0.732   5.419  0.00  0.00           N  
ATOM     86  CA  SER A  29     -14.582  -0.419   5.541  0.00  0.00           C  
ATOM     87  C   SER A  29     -14.848  -0.762   6.999  0.00  0.00           C  
ATOM     88  O   SER A  29     -15.973  -0.737   7.470  0.00  0.00           O  
ATOM     88  N   PHE A  30     -13.792  -1.089   7.730  0.00  0.00           N  
ATOM     89  CA  PHE A  30     -13.914  -1.439   9.140  0.00  0.00           C  
ATOM     90  C   PHE A  30     -14.487  -0.285   9.949  0.00  0.00           C  
ENDMDL                                                                          
MODEL        0     
ATOM      1  N   VAL A   1      15.100  -2.510  -9.493  0.00  0.00           N  
ATOM      2  CA  VAL A   1      14.832  -3.330  -8.318  0.00  0.00           C  
ATOM      3  C   VAL A   1      14.481  -2.454  -7.119  0.00  0.00           C  
ATOM      4  O   VAL A   1      13.402  -2.539  -6.556  0.00  0.00           O  
ATOM      4  N   LYS A   2      15.410  -1.597  -6.722  0.00  0.00           N  
ATOM      5  CA  LYS A   2      15.196  -0.705  -5.589  0.00  0.00           C  
ATOM      6  C   LYS A   2      14.015   0.229  -5.832  0.00  0.00           C  
ATOM      7  O   LYS A   2      13.033   0.227  -5.108  0.00  0.00           O  
ATOM      7  N   ALA A   3      14.115   1.043  -6.873  0.00  0.00           N  
ATOM      8  CA  ALA A   3      13.055   1.984  -7.215  0.00  0.00           C  
ATOM      9  C   ALA A   3      11.753   1.263  -7.526  0.00  0.00           C  
ATOM     10  O   ALA A   3      10.740   1.453  -6.873  0.00  0.00           O  
ATOM     10  N   ILE A   4      11.779   0.417  -8.547  0.00  0.00           N  
ATOM     11  CA  ILE A   4      10.601  -0.339  -8.951  0.00  0.00           C  
ATOM     12  C   ILE A   4      10.121  -1.243  -7.820  0.00  0.00           C  
ATOM     13  O   ILE A   4       9.009  -1.124  -7.331  0.00  0.00           O  
ATOM     13  N   LYS A   5      10.975  -2.163  -7.397  0.00  0.00           N  
ATOM     14  CA  LYS A   5      10.636  -3.088  -6.322  0.00  0.00           C  
ATOM     15  C   LYS A   5      10.333  -2.344  -5.024  0.00  0.00           C  
ATOM     16  O   LYS A   5       9.246  -2.421  -4.477  0.00  0.00           O  
ATOM     16  N   GLN A   6      11.318  -1.610  -4.525  0.00  0.00           N  
ATOM     17  CA  GLN A   6      11.162  -0.850  -3.291  0.00  0.00           C  
ATOM     18  C   GLN A   6      10.056   0.187  -3.416  0.00  0.00           C  
ATOM     19  O   GLN A   6       9.072   0.169  -2.695  0.00  0.00           O  
ATOM     19  N   ALA A   7      10.222   1.112  -4.351  0.00  0.00           N  
ATOM     20  CA  ALA A   7       9.236   2.163  -4.573  0.00  0.00           C  
ATOM     21  C   ALA A   7       7.886   1.582  -4.966  0.00  0.00           C  
ATOM     22  O   ALA A   7       6.886   1.764  -4.292  0.00  0.00           O  
ATOM     22  N   GLY A   8       7.858   0.866  -6.082  0.00  0.00           N  
ATOM     23  CA  GLY A   8       6.636   0.259  -6.566  0.00  0.00           C  
ATOM     24  C   GLY A   8       6.054  -0.739  -5.584  0.00  0.00           C  
ATOM     25  O   GLY A   8       4.943  -0.592  -5.101  0.00  0.00           O  
ATOM     25  N   LYS A   9       6.815  -1.781  -5.279  0.00  0.00           N  
ATOM     26  CA  LYS A   9       6.369  -2.810  -4.349  0.00  0.00           C  
ATOM     27  C   LYS A   9       6.094  -2.227  -2.966  0.00  0.00           C  
ATOM     28  O   LYS A   9       4.989  -2.283  -2.452  0.00  0.00           O  
ATOM     28  N   VAL A  10       7.123  -1.658  -2.354  0.00  0.00           N  
ATOM     29  CA  VAL A  10       6.994  -1.063  -1.029  0.00  0.00           C  
ATOM     30  C   VAL A  10       5.976   0.073  -1.046  0.00  0.00           C  
ATOM     31  O   VAL A  10       4.967   0.044  -0.361  0.00  0.00           O  
ATOM     31  N   ILE A  11       6.249   1.094  -1.847  0.00  0.00           N  
ATOM     32  CA  ILE A  11       5.359   2.243  -1.956  0.00  0.00           C  
ATOM     33  C   ILE A  11       3.983   1.817  -2.461  0.00  0.00           C  
ATOM     34  O   ILE A  11       2.973   1.987  -1.798  0.00  0.00           O  
ATOM     34  N   GLY A  12       3.947   1.252  -3.660  0.00  0.00           N  
ATOM     35  CA  GLY A  12       2.705   0.804  -4.253  0.00  0.00           C  
ATOM     36  C   GLY A  12       2.016  -0.264  -3.425  0.00  0.00           C  
ATOM     37  O   GLY A  12       0.901  -0.096  -2.959  0.00  0.00           O  
ATOM     37  N   LYS A  13       2.691  -1.389  -3.235  0.00  0.00           N  
ATOM     38  CA  LYS A  13       2.138  -2.492  -2.458  0.00  0.00           C  
ATOM     39  C   LYS A  13       1.852  -2.070  -1.020  0.00  0.00           C  
ATOM     40  O   LYS A  13       0.727  -2.107  -0.549  0.00  0.00           O  
ATOM     40  N   GLY A  14       2.895  -1.660  -0.310  0.00  0.00           N  
ATOM     41  CA  GLY A  14       2.758  -1.233   1.066  0.00  0.00           C  
ATOM     42  C   GLY A  14       1.837  -0.038   1.216  0.00  0.00           C  
ATOM     43  O   GLY A  14       0.817  -0.092   1.883  0.00  0.00           O  
ATOM     43  N   LEU A  15       2.200   1.070   0.585  0.00  0.00           N  
ATOM     44  CA  LEU A  15       1.400   2.287   0.650  0.00  0.00           C  
ATOM     45  C   LEU A  15       0.006   2.064   0.083  0.00  0.00           C  
ATOM     46  O   LEU A  15      -0.996   2.214   0.763  0.00  0.00           O  
ATOM     46  N   ARG A  16      -0.063   1.700  -1.190  0.00  0.00           N  
ATOM     47  CA  ARG A  16      -1.339   1.456  -1.850  0.00  0.00           C  
ATOM     48  C   ARG A  16      -2.104   0.327  -1.176  0.00  0.00           C  
ATOM     49  O   ARG A  16      -3.202   0.505  -0.675  0.00  0.00           O  
ATOM     49  N   ALA A  17      -1.515  -0.860  -1.162  0.00  0.00           N  
ATOM     50  CA  ALA A  17      -2.145  -2.022  -0.548  0.00  0.00           C  
ATOM     51  C   ALA A  17      -2.393  -1.797   0.936  0.00  0.00           C  
ATOM     52  O   ALA A  17      -3.517  -1.821   1.412  0.00  0.00           O  
ATOM     52  N   ILE A  18      -1.322  -1.573   1.683  0.00  0.00           N  
ATOM     53  CA  ILE A  18      -1.418  -1.343   3.119  0.00  0.00           C  
ATOM     54  C   ILE A  18      -2.258  -0.103   3.414  0.00  0.00           C  
ATOM     55  O   ILE A  18      -3.287  -0.165   4.067  0.00  0.00           O  
ATOM     55  N   ASN A  19      -1.810   1.044   2.924  0.00  0.00           N  
ATOM     56  CA  ASN A  19      -2.519   2.300   3.134  0.00  0.00           C  
ATOM     57  C   ASN A  19      -3.922   2.275   2.547  0.00  0.00           C  
ATOM     58  O   ASN A  19      -4.913   2.425   3.242  0.00  0.00           O  
ATOM     58  N   ILE A  20      -4.008   2.080   1.239  0.00  0.00           N  
ATOM     59  CA  ILE A  20      -5.291   2.034   0.549  0.00  0.00           C  
ATOM     60  C   ILE A  20      -6.153   0.893   1.083  0.00  0.00           C  
ATOM     61  O   ILE A  20      -7.237   1.095   1.605  0.00  0.00           O  
ATOM     61  N   ALA A  21      -5.658  -0.329   0.949  0.00  0.00           N  
ATOM     62  CA  ALA A  21      -6.378  -1.507   1.415  0.00  0.00           C  
ATOM     63  C   ALA A  21      -6.618  -1.451   2.916  0.00  0.00           C  
ATOM     64  O   ALA A  21      -7.743  -1.449   3.389  0.00  0.00           O  
ATOM     64  N   GLY A  22      -5.537  -1.404   3.683  0.00  0.00           N  
ATOM     65  CA  GLY A  22      -5.630  -1.348   5.126  0.00  0.00           C  
ATOM     66  C   GLY A  22      -6.367  -0.117   5.615  0.00  0.00           C  
ATOM     67  O   GLY A  22      -7.393  -0.200   6.269  0.00  0.00           O  
ATOM     67  N   THR A  23      -5.836   1.055   5.295  0.00  0.00           N  
ATOM     68  CA  THR A  23      -6.446   2.314   5.703  0.00  0.00           C  
ATOM     69  C   THR A  23      -7.848   2.461   5.133  0.00  0.00           C  
ATOM     70  O   THR A  23      -8.827   2.570   5.854  0.00  0.00           O  
ATOM     70  N   THR A  24      -7.951   2.465   3.812  0.00  0.00           N  
ATOM     71  CA  THR A  24      -9.240   2.599   3.144  0.00  0.00           C  
ATOM     72  C   THR A  24     -10.176   1.457   3.511  0.00  0.00           C  
ATOM     73  O   THR A  24     -11.243   1.653   4.069  0.00  0.00           O  
ATOM     73  N   HIS A  25      -9.767   0.237   3.191  0.00  0.00           N  
ATOM     74  CA  HIS A  25     -10.570  -0.942   3.487  0.00  0.00           C  
ATOM     75  C   HIS A  25     -10.805  -1.091   4.982  0.00  0.00           C  
ATOM     76  O   HIS A  25     -11.927  -1.079   5.461  0.00  0.00           O  
ATOM     76  N   ASP A  26      -9.725  -1.236   5.738  0.00  0.00           N  
ATOM     77  CA  ASP A  26      -9.817  -1.388   7.185  0.00  0.00           C  
ATOM     78  C   ASP A  26     -10.471  -0.170   7.831  0.00  0.00           C  
ATOM     79  O   ASP A  26     -11.509  -0.258   8.467  0.00  0.00           O  
ATOM     79  N   VAL A  27      -9.850   0.989   7.663  0.00  0.00           N  
ATOM     80  CA  VAL A  27     -10.370   2.227   8.229  0.00  0.00           C  
ATOM     81  C   VAL A  27     -11.755   2.534   7.668  0.00  0.00           C  
ATOM     82  O   VAL A  27     -12.738   2.617   8.387  0.00  0.00           O  
ATOM     82  N   VAL A  28     -11.832   2.707   6.356  0.00  0.00           N  
ATOM     83  CA  VAL A  28     -13.096   3.006   5.694  0.00  0.00           C  
ATOM     84  C   VAL A  28     -14.100   1.879   5.917  0.00  0.00           C  
ATOM     85  O   VAL A  28     -15.161   2.067   6.488  0.00  0.00           O  
ATOM     85  N   SER A  29     -13.757   0.683   5.457  0.00  0.00           N  
ATOM     86  CA  SER A  29     -14.629  -0.475   5.607  0.00  0.00           C  
ATOM     87  C   SER A  29     -14.891  -0.785   7.073  0.00  0.00           C  
ATOM     88  O   SER A  29     -16.016  -0.764   7.544  0.00  0.00           O  
ATOM     88  N   PHE A  30     -13.831  -1.079   7.813  0.00  0.00           N  
ATOM     89  CA  PHE A  30     -13.949  -1.395   9.231  0.00  0.00           C  
ATOM     90  C   PHE A  30     -14.540  -0.230  10.010  0.00  0.00           C  
ENDMDL                                                                          
MODEL        0     
ATOM      1  N   VAL A   1      15.149  -2.478  -9.574  0.00  0.00           N  
ATOM      2  CA  VAL A   1      14.863  -3.325  -8.423  0.00  0.00           C  
ATOM      3  C   VAL A   1      14.520  -2.477  -7.202  0.00  0.00           C  
ATOM      4  O   VAL A   1      13.439  -2.561  -6.644  0.00  0.00           O  
ATOM      4  N   LYS A   2      15.460  -1.643  -6.780  0.00  0.00           N  
ATOM      5  CA  LYS A   2      15.255  -0.779  -5.624  0.00  0.00           C  
ATOM      6  C   LYS A   2      14.086   0.176  -5.844  0.00  0.00           C  
ATOM      7  O   LYS A   2      13.103   0.168  -5.121  0.00  0.00           O  
ATOM      7  N   ALA A   3      14.197   1.014  -6.865  0.00  0.00           N  
ATOM      8  CA  ALA A   3      13.150   1.977  -7.183  0.00  0.00           C  
ATOM      9  C   ALA A   3      11.838   1.280  -7.511  0.00  0.00           C  
ATOM     10  O   ALA A   3      10.827   1.469  -6.854  0.00  0.00           O  
ATOM     10  N   ILE A   4      11.854   0.457  -8.550  0.00  0.00           N  
ATOM     11  CA  ILE A   4      10.665  -0.274  -8.972  0.00  0.00           C  
ATOM     12  C   ILE A   4      10.171  -1.195  -7.860  0.00  0.00           C  
ATOM     13  O   ILE A   4       9.060  -1.072  -7.370  0.00  0.00           O  
ATOM     13  N   LYS A   5      11.013  -2.134  -7.453  0.00  0.00           N  
ATOM     14  CA  LYS A   5      10.660  -3.076  -6.398  0.00  0.00           C  
ATOM     15  C   LYS A   5      10.361  -2.355  -5.087  0.00  0.00           C  
ATOM     16  O   LYS A   5       9.271  -2.432  -4.544  0.00  0.00           O  
ATOM     16  N   GLN A   6      11.351  -1.641  -4.571  0.00  0.00           N  
ATOM     17  CA  GLN A   6      11.200  -0.903  -3.323  0.00  0.00           C  
ATOM     18  C   GLN A   6      10.103   0.146  -3.429  0.00  0.00           C  
ATOM     19  O   GLN A   6       9.118   0.122  -2.710  0.00  0.00           O  
ATOM     19  N   ALA A   7      10.276   1.086  -4.348  0.00  0.00           N  
ATOM     20  CA  ALA A   7       9.299   2.148  -4.551  0.00  0.00           C  
ATOM     21  C   ALA A   7       7.945   1.586  -4.953  0.00  0.00           C  
ATOM     22  O   ALA A   7       6.946   1.767  -4.276  0.00  0.00           O  
ATOM     22  N   GLY A   8       7.910   0.888  -6.079  0.00  0.00           N  
ATOM     23  CA  GLY A   8       6.682   0.299  -6.572  0.00  0.00           C  
ATOM     24  C   GLY A   8       6.090  -0.707  -5.605  0.00  0.00           C  
ATOM     25  O   GLY A   8       4.979  -0.557  -5.122  0.00  0.00           O  
ATOM     25  N   LYS A   9       6.842  -1.759  -5.313  0.00  0.00           N  
ATOM     26  CA  LYS A   9       6.385  -2.796  -4.396  0.00  0.00           C  
ATOM     27  C   LYS A   9       6.111  -2.229  -3.007  0.00  0.00           C  
ATOM     28  O   LYS A   9       5.004  -2.284  -2.496  0.00  0.00           O  
ATOM     28  N   VAL A  10       7.141  -1.673  -2.385  0.00  0.00           N  
ATOM     29  CA  VAL A  10       7.012  -1.094  -1.054  0.00  0.00           C  
ATOM     30  C   VAL A  10       5.999   0.047  -1.059  0.00  0.00           C  
ATOM     31  O   VAL A  10       4.990   0.015  -0.375  0.00  0.00           O  
ATOM     31  N   ILE A  11       6.277   1.075  -1.848  0.00  0.00           N  
ATOM     32  CA  ILE A  11       5.392   2.229  -1.944  0.00  0.00           C  
ATOM     33  C   ILE A  11       4.014   1.814  -2.452  0.00  0.00           C  
ATOM     34  O   ILE A  11       3.005   1.983  -1.787  0.00  0.00           O  
ATOM     34  N   GLY A  12       3.974   1.260  -3.656  0.00  0.00           N  
ATOM     35  CA  GLY A  12       2.729   0.822  -4.252  0.00  0.00           C  
ATOM     36  C   GLY A  12       2.035  -0.247  -3.432  0.00  0.00           C  
ATOM     37  O   GLY A  12       0.920  -0.077  -2.966  0.00  0.00           O  
ATOM     37  N   LYS A  13       2.703  -1.377  -3.248  0.00  0.00           N  
ATOM     38  CA  LYS A  13       2.145  -2.481  -2.478  0.00  0.00           C  
ATOM     39  C   LYS A  13       1.857  -2.066  -1.038  0.00  0.00           C  
ATOM     40  O   LYS A  13       0.731  -2.103  -0.570  0.00  0.00           O  
ATOM     40  N   GLY A  14       2.899  -1.662  -0.324  0.00  0.00           N  
ATOM     41  CA  GLY A  14       2.760  -1.242   1.054  0.00  0.00           C  
ATOM     42  C   GLY A  14       1.840  -0.047   1.209  0.00  0.00           C  
ATOM     43  O   GLY A  14       0.820  -0.104   1.875  0.00  0.00           O  
ATOM     43  N   LEU A  15       2.203   1.063   0.581  0.00  0.00           N  
ATOM     44  CA  LEU A  15       1.403   2.280   0.652  0.00  0.00           C  
ATOM     45  C   LEU A  15       0.009   2.059   0.086  0.00  0.00           C  
ATOM     46  O   LEU A  15      -0.992   2.209   0.767  0.00  0.00           O  
ATOM     46  N   ARG A  16      -0.061   1.696  -1.187  0.00  0.00           N  
ATOM     47  CA  ARG A  16      -1.339   1.455  -1.846  0.00  0.00           C  
ATOM     48  C   ARG A  16      -2.106   0.328  -1.172  0.00  0.00           C  
ATOM     49  O   ARG A  16      -3.204   0.507  -0.672  0.00  0.00           O  
ATOM     49  N   ALA A  17      -1.517  -0.860  -1.157  0.00  0.00           N  
ATOM     50  CA  ALA A  17      -2.149  -2.021  -0.541  0.00  0.00           C  
ATOM     51  C   ALA A  17      -2.400  -1.793   0.942  0.00  0.00           C  
ATOM     52  O   ALA A  17      -3.524  -1.818   1.416  0.00  0.00           O  
ATOM     52  N   ILE A  18      -1.330  -1.566   1.690  0.00  0.00           N  
ATOM     53  CA  ILE A  18      -1.429  -1.333   3.126  0.00  0.00           C  
ATOM     54  C   ILE A  18      -2.273  -0.095   3.417  0.00  0.00           C  
ATOM     55  O   ILE A  18      -3.302  -0.159   4.070  0.00  0.00           O  
ATOM     55  N   ASN A  19      -1.829   1.052   2.923  0.00  0.00           N  
ATOM     56  CA  ASN A  19      -2.542   2.306   3.129  0.00  0.00           C  
ATOM     57  C   ASN A  19      -3.946   2.273   2.544  0.00  0.00           C  
ATOM     58  O   ASN A  19      -4.937   2.424   3.240  0.00  0.00           O  
ATOM     58  N   ILE A  20      -4.033   2.071   1.237  0.00  0.00           N  
ATOM     59  CA  ILE A  20      -5.318   2.016   0.550  0.00  0.00           C  
ATOM     60  C   ILE A  20      -6.176   0.878   1.094  0.00  0.00           C  
ATOM     61  O   ILE A  20      -7.261   1.081   1.614  0.00  0.00           O  
ATOM     61  N   ALA A  21      -5.677  -0.344   0.969  0.00  0.00           N  
ATOM     62  CA  ALA A  21      -6.394  -1.521   1.445  0.00  0.00           C  
ATOM     63  C   ALA A  21      -6.636  -1.452   2.945  0.00  0.00           C  
ATOM     64  O   ALA A  21      -7.762  -1.451   3.416  0.00  0.00           O  
ATOM     64  N   GLY A  22      -5.557  -1.392   3.712  0.00  0.00           N  
ATOM     65  CA  GLY A  22      -5.651  -1.323   5.155  0.00  0.00           C  
ATOM     66  C   GLY A  22      -6.397  -0.092   5.632  0.00  0.00           C  
ATOM     67  O   GLY A  22      -7.423  -0.176   6.287  0.00  0.00           O  
ATOM     67  N   THR A  23      -5.875   1.081   5.299  0.00  0.00           N  
ATOM     68  CA  THR A  23      -6.495   2.339   5.695  0.00  0.00           C  
ATOM     69  C   THR A  23      -7.899   2.468   5.126  0.00  0.00           C  
ATOM     70  O   THR A  23      -8.877   2.579   5.848  0.00  0.00           O  
ATOM     70  N   THR A  24      -8.005   2.455   3.805  0.00  0.00           N  
ATOM     71  CA  THR A  24      -9.296   2.571   3.138  0.00  0.00           C  
ATOM     72  C   THR A  24     -10.223   1.428   3.523  0.00  0.00           C  
ATOM     73  O   THR A  24     -11.291   1.625   4.079  0.00  0.00           O  
ATOM     73  N   HIS A  25      -9.806   0.207   3.221  0.00  0.00           N  
ATOM     74  CA  HIS A  25     -10.601  -0.974   3.536  0.00  0.00           C  
ATOM     75  C   HIS A  25     -10.835  -1.100   5.034  0.00  0.00           C  
ATOM     76  O   HIS A  25     -11.958  -1.090   5.512  0.00  0.00           O  
ATOM     76  N   ASP A  26      -9.755  -1.223   5.792  0.00  0.00           N  
ATOM     77  CA  ASP A  26      -9.846  -1.351   7.241  0.00  0.00           C  
ATOM     78  C   ASP A  26     -10.514  -0.131   7.867  0.00  0.00           C  
ATOM     79  O   ASP A  26     -11.551  -0.220   8.504  0.00  0.00           O  
ATOM     79  N   VAL A  27      -9.906   1.032   7.679  0.00  0.00           N  
ATOM     80  CA  VAL A  27     -10.441   2.274   8.223  0.00  0.00           C  
ATOM     81  C   VAL A  27     -11.831   2.555   7.659  0.00  0.00           C  
ATOM     82  O   VAL A  27     -12.813   2.640   8.379  0.00  0.00           O  
ATOM     82  N   VAL A  28     -11.912   2.701   6.344  0.00  0.00           N  
ATOM     83  CA  VAL A  28     -13.181   2.972   5.680  0.00  0.00           C  
ATOM     84  C   VAL A  28     -14.172   1.839   5.929  0.00  0.00           C  
ATOM     85  O   VAL A  28     -15.235   2.028   6.498  0.00  0.00           O  
ATOM     85  N   SER A  29     -13.817   0.638   5.496  0.00  0.00           N  
ATOM     86  CA  SER A  29     -14.676  -0.526   5.673  0.00  0.00           C  
ATOM     87  C   SER A  29     -14.934  -0.805   7.146  0.00  0.00           C  
ATOM     88  O   SER A  29     -16.060  -0.787   7.615  0.00  0.00           O  
ATOM     88  N   PHE A  30     -13.871  -1.069   7.892  0.00  0.00           N  
ATOM     89  CA  PHE A  30     -13.986  -1.352   9.317  0.00  0.00           C  
ATOM     90  C   PHE A  30     -14.594  -0.178  10.068  0.00  0.00           C  
ENDMDL                                                                          
MODEL        0     
ATOM      1  N   VAL A   1      15.199  -2.446  -9.652  0.00  0.00           N  
ATOM      2  CA  VAL A   1      14.897  -3.319  -8.524  0.00  0.00           C  
ATOM      3  C   VAL A   1      14.561  -2.497  -7.283  0.00  0.00           C  
ATOM      4  O   VAL A   1      13.477  -2.581  -6.730  0.00  0.00           O  
ATOM      4  N   LYS A   2      15.511  -1.686  -6.837  0.00  0.00           N  
ATOM      5  CA  LYS A   2      15.314  -0.849  -5.661  0.00  0.00           C  
ATOM      6  C   LYS A   2      14.155   0.124  -5.859  0.00  0.00           C  
ATOM      7  O   LYS A   2      13.172   0.111  -5.137  0.00  0.00           O  
ATOM      7  N   ALA A   3      14.277   0.985  -6.860  0.00  0.00           N  
ATOM      8  CA  ALA A   3      13.241   1.967  -7.156  0.00  0.00           C  
ATOM      9  C   ALA A   3      11.921   1.294  -7.498  0.00  0.00           C  
ATOM     10  O   ALA A   3      10.913   1.481  -6.837  0.00  0.00           O  
ATOM     10  N   ILE A   4      11.927   0.493  -8.554  0.00  0.00           N  
ATOM     11  CA  ILE A   4      10.730  -0.214  -8.991  0.00  0.00           C  
ATOM     12  C   ILE A   4      10.222  -1.150  -7.897  0.00  0.00           C  
ATOM     13  O   ILE A   4       9.112  -1.024  -7.408  0.00  0.00           O  
ATOM     13  N   LYS A   5      11.052  -2.107  -7.507  0.00  0.00           N  
ATOM     14  CA  LYS A   5      10.686  -3.064  -6.471  0.00  0.00           C  
ATOM     15  C   LYS A   5      10.390  -2.364  -5.147  0.00  0.00           C  
ATOM     16  O   LYS A   5       9.298  -2.441  -4.608  0.00  0.00           O  
ATOM     16  N   GLN A   6      11.385  -1.668  -4.616  0.00  0.00           N  
ATOM     17  CA  GLN A   6      11.237  -0.951  -3.356  0.00  0.00           C  
ATOM     18  C   GLN A   6      10.148   0.107  -3.445  0.00  0.00           C  
ATOM     19  O   GLN A   6       9.163   0.079  -2.726  0.00  0.00           O  
ATOM     19  N   ALA A   7      10.329   1.061  -4.347  0.00  0.00           N  
ATOM     20  CA  ALA A   7       9.361   2.134  -4.533  0.00  0.00           C  
ATOM     21  C   ALA A   7       8.001   1.588  -4.942  0.00  0.00           C  
ATOM     22  O   ALA A   7       7.004   1.768  -4.262  0.00  0.00           O  
ATOM     22  N   GLY A   8       7.960   0.906  -6.078  0.00  0.00           N  
ATOM     23  CA  GLY A   8       6.728   0.334  -6.579  0.00  0.00           C  
ATOM     24  C   GLY A   8       6.126  -0.678  -5.624  0.00  0.00           C  
ATOM     25  O   GLY A   8       5.016  -0.525  -5.141  0.00  0.00           O  
ATOM     25  N   LYS A   9       6.869  -1.739  -5.343  0.00  0.00           N  
ATOM     26  CA  LYS A   9       6.403  -2.784  -4.440  0.00  0.00           C  
ATOM     27  C   LYS A   9       6.128  -2.230  -3.045  0.00  0.00           C  
ATOM     28  O   LYS A   9       5.020  -2.285  -2.537  0.00  0.00           O  
ATOM     28  N   VAL A  10       7.160  -1.686  -2.415  0.00  0.00           N  
ATOM     29  CA  VAL A  10       7.031  -1.121  -1.078  0.00  0.00           C  
ATOM     30  C   VAL A  10       6.022   0.023  -1.072  0.00  0.00           C  
ATOM     31  O   VAL A  10       5.013  -0.012  -0.388  0.00  0.00           O  
ATOM     31  N   ILE A  11       6.304   1.058  -1.851  0.00  0.00           N  
ATOM     32  CA  ILE A  11       5.423   2.216  -1.937  0.00  0.00           C  
ATOM     33  C   ILE A  11       4.043   1.810  -2.446  0.00  0.00           C  
ATOM     34  O   ILE A  11       3.035   1.979  -1.780  0.00  0.00           O  
ATOM     34  N   GLY A  12       4.000   1.264  -3.654  0.00  0.00           N  
ATOM     35  CA  GLY A  12       2.753   0.836  -4.252  0.00  0.00           C  
ATOM     36  C   GLY A  12       2.053  -0.234  -3.438  0.00  0.00           C  
ATOM     37  O   GLY A  12       0.939  -0.062  -2.972  0.00  0.00           O  
ATOM     37  N   LYS A  13       2.717  -1.367  -3.258  0.00  0.00           N  
ATOM     38  CA  LYS A  13       2.153  -2.473  -2.494  0.00  0.00           C  
ATOM     39  C   LYS A  13       1.863  -2.062  -1.053  0.00  0.00           C  
ATOM     40  O   LYS A  13       0.737  -2.099  -0.587  0.00  0.00           O  
ATOM     40  N   GLY A  14       2.904  -1.663  -0.336  0.00  0.00           N  
ATOM     41  CA  GLY A  14       2.764  -1.247   1.044  0.00  0.00           C  
ATOM     42  C   GLY A  14       1.843  -0.053   1.201  0.00  0.00           C  
ATOM     43  O   GLY A  14       0.823  -0.112   1.867  0.00  0.00           O  
ATOM     43  N   LEU A  15       2.205   1.059   0.576  0.00  0.00           N  
ATOM     44  CA  LEU A  15       1.405   2.275   0.649  0.00  0.00           C  
ATOM     45  C   LEU A  15       0.010   2.055   0.085  0.00  0.00           C  
ATOM     46  O   LEU A  15      -0.990   2.204   0.768  0.00  0.00           O  
ATOM     46  N   ARG A  16      -0.062   1.691  -1.188  0.00  0.00           N  
ATOM     47  CA  ARG A  16      -1.340   1.450  -1.845  0.00  0.00           C  
ATOM     48  C   ARG A  16      -2.107   0.324  -1.168  0.00  0.00           C  
ATOM     49  O   ARG A  16      -3.205   0.505  -0.669  0.00  0.00           O  
ATOM     49  N   ALA A  17      -1.519  -0.864  -1.149  0.00  0.00           N  
ATOM     50  CA  ALA A  17      -2.151  -2.022  -0.531  0.00  0.00           C  
ATOM     51  C   ALA A  17      -2.405  -1.790   0.951  0.00  0.00           C  
ATOM     52  O   ALA A  17      -3.529  -1.815   1.423  0.00  0.00           O  
ATOM     52  N   ILE A  18      -1.336  -1.558   1.700  0.00  0.00           N  
ATOM     53  CA  ILE A  18      -1.438  -1.319   3.134  0.00  0.00           C  
ATOM     54  C   ILE A  18      -2.288  -0.084   3.420  0.00  0.00           C  
ATOM     55  O   ILE A  18      -3.316  -0.149   4.073  0.00  0.00           O  
ATOM     55  N   ASN A  19      -1.849   1.063   2.920  0.00  0.00           N  
ATOM     56  CA  ASN A  19      -2.568   2.315   3.120  0.00  0.00           C  
ATOM     57  C   ASN A  19      -3.972   2.272   2.538  0.00  0.00           C  
ATOM     58  O   ASN A  19      -4.962   2.424   3.235  0.00  0.00           O  
ATOM     58  N   ILE A  20      -4.061   2.060   1.233  0.00  0.00           N  
ATOM     59  CA  ILE A  20      -5.346   1.995   0.548  0.00  0.00           C  
ATOM     60  C   ILE A  20      -6.200   0.859   1.103  0.00  0.00           C  
ATOM     61  O   ILE A  20      -7.285   1.063   1.621  0.00  0.00           O  
ATOM     61  N   ALA A  21      -5.697  -0.362   0.990  0.00  0.00           N  
ATOM     62  CA  ALA A  21      -6.408  -1.537   1.478  0.00  0.00           C  
ATOM     63  C   ALA A  21      -6.653  -1.453   2.977  0.00  0.00           C  
ATOM     64  O   ALA A  21      -7.779  -1.454   3.447  0.00  0.00           O  
ATOM     64  N   GLY A  22      -5.575  -1.378   3.745  0.00  0.00           N  
ATOM     65  CA  GLY A  22      -5.671  -1.294   5.187  0.00  0.00           C  
ATOM     66  C   GLY A  22      -6.427  -0.064   5.649  0.00  0.00           C  
ATOM     67  O   GLY A  22      -7.452  -0.149   6.305  0.00  0.00           O  
ATOM     67  N   THR A  23      -5.915   1.109   5.302  0.00  0.00           N  
ATOM     68  CA  THR A  23      -6.545   2.367   5.683  0.00  0.00           C  
ATOM     69  C   THR A  23      -7.952   2.477   5.116  0.00  0.00           C  
ATOM     70  O   THR A  23      -8.929   2.590   5.838  0.00  0.00           O  
ATOM     70  N   THR A  24      -8.060   2.443   3.795  0.00  0.00           N  
ATOM     71  CA  THR A  24      -9.353   2.539   3.129  0.00  0.00           C  
ATOM     72  C   THR A  24     -10.271   1.396   3.534  0.00  0.00           C  
ATOM     73  O   THR A  24     -11.340   1.594   4.088  0.00  0.00           O  
ATOM     73  N   HIS A  25      -9.845   0.173   3.253  0.00  0.00           N  
ATOM     74  CA  HIS A  25     -10.630  -1.008   3.588  0.00  0.00           C  
ATOM     75  C   HIS A  25     -10.864  -1.110   5.088  0.00  0.00           C  
ATOM     76  O   HIS A  25     -11.987  -1.102   5.565  0.00  0.00           O  
ATOM     76  N   ASP A  26      -9.783  -1.208   5.849  0.00  0.00           N  
ATOM     77  CA  ASP A  26      -9.874  -1.311   7.300  0.00  0.00           C  
ATOM     78  C   ASP A  26     -10.557  -0.087   7.903  0.00  0.00           C  
ATOM     79  O   ASP A  26     -11.592  -0.177   8.543  0.00  0.00           O  
ATOM     79  N   VAL A  27      -9.964   1.079   7.692  0.00  0.00           N  
ATOM     80  CA  VAL A  27     -10.513   2.324   8.214  0.00  0.00           C  
ATOM     81  C   VAL A  27     -11.908   2.576   7.648  0.00  0.00           C  
ATOM     82  O   VAL A  27     -12.889   2.664   8.367  0.00  0.00           O  
ATOM     82  N   VAL A  28     -11.994   2.693   6.330  0.00  0.00           N  
ATOM     83  CA  VAL A  28     -13.268   2.935   5.663  0.00  0.00           C  
ATOM     84  C   VAL A  28     -14.245   1.796   5.941  0.00  0.00           C  
ATOM     85  O   VAL A  28     -15.309   1.986   6.506  0.00  0.00           O  
ATOM     85  N   SER A  29     -13.876   0.589   5.536  0.00  0.00           N  
ATOM     86  CA  SER A  29     -14.721  -0.580   5.742  0.00  0.00           C  
ATOM     87  C   SER A  29     -14.976  -0.826   7.221  0.00  0.00           C  
ATOM     88  O   SER A  29     -16.102  -0.812   7.690  0.00  0.00           O  
ATOM     88  N   PHE A  30     -13.909  -1.056   7.974  0.00  0.00           N  
ATOM     89  CA  PHE A  30     -14.021  -1.305   9.406  0.00  0.00           C  
ATOM     90  C   PHE A  30     -14.648  -0.121  10.127  0.00  0.00           C  
ENDMDL                                                                          
MODEL        0     
ATOM      1  N   VAL A   1      15.249  -2.414  -9.729  0.00  0.00           N  
ATOM      2  CA  VAL A   1      14.930  -3.310  -8.625  0.00  0.00           C  
ATOM      3  C   VAL A   1      14.602  -2.515  -7.364  0.00  0.00           C  
ATOM      4  O   VAL A   1      13.515  -2.600  -6.817  0.00  0.00           O  
ATOM      4  N   LYS A   2      15.560  -1.728  -6.896  0.00  0.00           N  
ATOM      5  CA  LYS A   2      15.371  -0.918  -5.699  0.00  0.00           C  
ATOM      6  C   LYS A   2      14.224   0.073  -5.875  0.00  0.00           C  
ATOM      7  O   LYS A   2      13.240   0.054  -5.154  0.00  0.00           O  
ATOM      7  N   ALA A   3      14.356   0.955  -6.855  0.00  0.00           N  
ATOM      8  CA  ALA A   3      13.332   1.956  -7.128  0.00  0.00           C  
ATOM      9  C   ALA A   3      12.004   1.307  -7.484  0.00  0.00           C  
ATOM     10  O   ALA A   3      10.998   1.493  -6.820  0.00  0.00           O  
ATOM     10  N   ILE A   4      12.000   0.528  -8.557  0.00  0.00           N  
ATOM     11  CA  ILE A   4      10.794  -0.155  -9.008  0.00  0.00           C  
ATOM     12  C   ILE A   4      10.274  -1.105  -7.934  0.00  0.00           C  
ATOM     13  O   ILE A   4       9.164  -0.975  -7.444  0.00  0.00           O  
ATOM     13  N   LYS A   5      11.092  -2.079  -7.560  0.00  0.00           N  
ATOM     14  CA  LYS A   5      10.712  -3.051  -6.542  0.00  0.00           C  
ATOM     15  C   LYS A   5      10.419  -2.373  -5.207  0.00  0.00           C  
ATOM     16  O   LYS A   5       9.325  -2.449  -4.673  0.00  0.00           O  
ATOM     16  N   GLN A   6      11.419  -1.695  -4.661  0.00  0.00           N  
ATOM     17  CA  GLN A   6      11.274  -1.000  -3.389  0.00  0.00           C  
ATOM     18  C   GLN A   6      10.193   0.068  -3.460  0.00  0.00           C  
ATOM     19  O   GLN A   6       9.208   0.036  -2.742  0.00  0.00           O  
ATOM     19  N   ALA A   7      10.382   1.035  -4.347  0.00  0.00           N  
ATOM     20  CA  ALA A   7       9.421   2.119  -4.515  0.00  0.00           C  
ATOM     21  C   ALA A   7       8.057   1.590  -4.931  0.00  0.00           C  
ATOM     22  O   ALA A   7       7.062   1.768  -4.249  0.00  0.00           O  
ATOM     22  N   GLY A   8       8.010   0.924  -6.077  0.00  0.00           N  
ATOM     23  CA  GLY A   8       6.773   0.369  -6.585  0.00  0.00           C  
ATOM     24  C   GLY A   8       6.162  -0.650  -5.643  0.00  0.00           C  
ATOM     25  O   GLY A   8       5.053  -0.493  -5.160  0.00  0.00           O  
ATOM     25  N   LYS A   9       6.897  -1.720  -5.373  0.00  0.00           N  
ATOM     26  CA  LYS A   9       6.421  -2.771  -4.483  0.00  0.00           C  
ATOM     27  C   LYS A   9       6.146  -2.231  -3.083  0.00  0.00           C  
ATOM     28  O   LYS A   9       5.037  -2.286  -2.578  0.00  0.00           O  
ATOM     28  N   VAL A  10       7.179  -1.699  -2.445  0.00  0.00           N  
ATOM     29  CA  VAL A  10       7.050  -1.148  -1.102  0.00  0.00           C  
ATOM     30  C   VAL A  10       6.045  -0.000  -1.085  0.00  0.00           C  
ATOM     31  O   VAL A  10       5.035  -0.038  -0.402  0.00  0.00           O  
ATOM     31  N   ILE A  11       6.331   1.041  -1.855  0.00  0.00           N  
ATOM     32  CA  ILE A  11       5.453   2.202  -1.930  0.00  0.00           C  
ATOM     33  C   ILE A  11       4.071   1.806  -2.441  0.00  0.00           C  
ATOM     34  O   ILE A  11       3.065   1.975  -1.772  0.00  0.00           O  
ATOM     34  N   GLY A  12       4.025   1.269  -3.652  0.00  0.00           N  
ATOM     35  CA  GLY A  12       2.776   0.850  -4.252  0.00  0.00           C  
ATOM     36  C   GLY A  12       2.072  -0.221  -3.443  0.00  0.00           C  
ATOM     37  O   GLY A  12       0.957  -0.047  -2.978  0.00  0.00           O  
ATOM     37  N   LYS A  13       2.731  -1.358  -3.268  0.00  0.00           N  
ATOM     38  CA  LYS A  13       2.162  -2.465  -2.510  0.00  0.00           C  
ATOM     39  C   LYS A  13       1.870  -2.059  -1.068  0.00  0.00           C  
ATOM     40  O   LYS A  13       0.742  -2.096  -0.604  0.00  0.00           O  
ATOM     40  N   GLY A  14       2.910  -1.663  -0.348  0.00  0.00           N  
ATOM     41  CA  GLY A  14       2.768  -1.252   1.033  0.00  0.00           C  
ATOM     42  C   GLY A  14       1.846  -0.059   1.193  0.00  0.00           C  
ATOM     43  O   GLY A  14       0.826  -0.120   1.859  0.00  0.00           O  
ATOM     43  N   LEU A  15       2.208   1.054   0.571  0.00  0.00           N  
ATOM     44  CA  LEU A  15       1.407   2.270   0.647  0.00  0.00           C  
ATOM     45  C   LEU A  15       0.011   2.050   0.085  0.00  0.00           C  
ATOM     46  O   LEU A  15      -0.988   2.199   0.769  0.00  0.00           O  
ATOM     46  N   ARG A  16      -0.062   1.686  -1.188  0.00  0.00           N  
ATOM     47  CA  ARG A  16      -1.341   1.445  -1.844  0.00  0.00           C  
ATOM     48  C   ARG A  16      -2.109   0.321  -1.164  0.00  0.00           C  
ATOM     49  O   ARG A  16      -3.207   0.503  -0.666  0.00  0.00           O  
ATOM     49  N   ALA A  17      -1.520  -0.867  -1.142  0.00  0.00           N  
ATOM     50  CA  ALA A  17      -2.153  -2.024  -0.521  0.00  0.00           C  
ATOM     51  C   ALA A  17      -2.410  -1.787   0.959  0.00  0.00           C  
ATOM     52  O   ALA A  17      -3.535  -1.813   1.430  0.00  0.00           O  
ATOM     52  N   ILE A  18      -1.343  -1.550   1.710  0.00  0.00           N  
ATOM     53  CA  ILE A  18      -1.447  -1.306   3.143  0.00  0.00           C  
ATOM     54  C   ILE A  18      -2.302  -0.073   3.422  0.00  0.00           C  
ATOM     55  O   ILE A  18      -3.330  -0.139   4.076  0.00  0.00           O  
ATOM     55  N   ASN A  19      -1.869   1.073   2.917  0.00  0.00           N  
ATOM     56  CA  ASN A  19      -2.593   2.323   3.111  0.00  0.00           C  
ATOM     57  C   ASN A  19      -3.998   2.271   2.532  0.00  0.00           C  
ATOM     58  O   ASN A  19      -4.988   2.424   3.229  0.00  0.00           O  
ATOM     58  N   ILE A  20      -4.088   2.049   1.229  0.00  0.00           N  
ATOM     59  CA  ILE A  20      -5.374   1.974   0.547  0.00  0.00           C  
ATOM     60  C   ILE A  20      -6.223   0.840   1.113  0.00  0.00           C  
ATOM     61  O   ILE A  20      -7.309   1.045   1.629  0.00  0.00           O  
ATOM     61  N   ALA A  21      -5.716  -0.380   1.012  0.00  0.00           N  
ATOM     62  CA  ALA A  21      -6.423  -1.553   1.511  0.00  0.00           C  
ATOM     63  C   ALA A  21      -6.670  -1.454   3.009  0.00  0.00           C  
ATOM     64  O   ALA A  21      -7.796  -1.457   3.478  0.00  0.00           O  
ATOM     64  N   GLY A  22      -5.593  -1.365   3.777  0.00  0.00           N  
ATOM     65  CA  GLY A  22      -5.691  -1.265   5.218  0.00  0.00           C  
ATOM     66  C   GLY A  22      -6.457  -0.036   5.666  0.00  0.00           C  
ATOM     67  O   GLY A  22      -7.481  -0.121   6.324  0.00  0.00           O  
ATOM     67  N   THR A  23      -5.955   1.137   5.305  0.00  0.00           N  
ATOM     68  CA  THR A  23      -6.595   2.394   5.671  0.00  0.00           C  
ATOM     69  C   THR A  23      -8.004   2.484   5.105  0.00  0.00           C  
ATOM     70  O   THR A  23      -8.980   2.599   5.827  0.00  0.00           O  
ATOM     70  N   THR A  24      -8.114   2.431   3.785  0.00  0.00           N  
ATOM     71  CA  THR A  24      -9.410   2.507   3.121  0.00  0.00           C  
ATOM     72  C   THR A  24     -10.318   1.364   3.546  0.00  0.00           C  
ATOM     73  O   THR A  24     -11.388   1.563   4.098  0.00  0.00           O  
ATOM     73  N   HIS A  25      -9.883   0.139   3.285  0.00  0.00           N  
ATOM     74  CA  HIS A  25     -10.659  -1.042   3.641  0.00  0.00           C  
ATOM     75  C   HIS A  25     -10.893  -1.119   5.142  0.00  0.00           C  
ATOM     76  O   HIS A  25     -12.016  -1.114   5.618  0.00  0.00           O  
ATOM     76  N   ASP A  26      -9.811  -1.192   5.905  0.00  0.00           N  
ATOM     77  CA  ASP A  26      -9.903  -1.270   7.358  0.00  0.00           C  
ATOM     78  C   ASP A  26     -10.600  -0.044   7.938  0.00  0.00           C  
ATOM     79  O   ASP A  26     -11.634  -0.134   8.580  0.00  0.00           O  
ATOM     79  N   VAL A  27     -10.021   1.126   7.705  0.00  0.00           N  
ATOM     80  CA  VAL A  27     -10.586   2.374   8.203  0.00  0.00           C  
ATOM     81  C   VAL A  27     -11.985   2.596   7.635  0.00  0.00           C  
ATOM     82  O   VAL A  27     -12.965   2.688   8.356  0.00  0.00           O  
ATOM     82  N   VAL A  28     -12.076   2.684   6.316  0.00  0.00           N  
ATOM     83  CA  VAL A  28     -13.353   2.896   5.647  0.00  0.00           C  
ATOM     84  C   VAL A  28     -14.317   1.753   5.954  0.00  0.00           C  
ATOM     85  O   VAL A  28     -15.383   1.944   6.516  0.00  0.00           O  
ATOM     85  N   SER A  29     -13.934   0.541   5.577  0.00  0.00           N  
ATOM     86  CA  SER A  29     -14.765  -0.633   5.812  0.00  0.00           C  
ATOM     87  C   SER A  29     -15.017  -0.845   7.297  0.00  0.00           C  
ATOM     88  O   SER A  29     -16.144  -0.835   7.765  0.00  0.00           O  
ATOM     88  N   PHE A  30     -13.948  -1.041   8.055  0.00  0.00           N  
ATOM     89  CA  PHE A  30     -14.057  -1.256   9.493  0.00  0.00           C  
ATOM     90  C   PHE A  30     -14.703  -0.064  10.184  0.00  0.00           C  
ENDMDL                                                                          
MODEL        0     
ATOM      1  N   VAL A   1      15.298  -2.377  -9.807  0.00  0.00           N  
ATOM      2  CA  VAL A   1      14.962  -3.298  -8.729  0.00  0.00           C  
ATOM      3  C   VAL A   1      14.641  -2.533  -7.448  0.00  0.00           C  
ATOM      4  O   VAL A   1      13.551  -2.617  -6.906  0.00  0.00           O  
ATOM      4  N   LYS A   2      15.608  -1.772  -6.957  0.00  0.00           N  
ATOM      5  CA  LYS A   2      15.426  -0.992  -5.739  0.00  0.00           C  
ATOM      6  C   LYS A   2      14.292   0.018  -5.891  0.00  0.00           C  
ATOM      7  O   LYS A   2      13.307  -0.007  -5.171  0.00  0.00           O  
ATOM      7  N   ALA A   3      14.436   0.923  -6.848  0.00  0.00           N  
ATOM      8  CA  ALA A   3      13.425   1.943  -7.097  0.00  0.00           C  
ATOM      9  C   ALA A   3      12.089   1.320  -7.467  0.00  0.00           C  
ATOM     10  O   ALA A   3      11.085   1.504  -6.799  0.00  0.00           O  
ATOM     10  N   ILE A   4      12.075   0.565  -8.557  0.00  0.00           N  
ATOM     11  CA  ILE A   4      10.860  -0.092  -9.024  0.00  0.00           C  
ATOM     12  C   ILE A   4      10.325  -1.057  -7.970  0.00  0.00           C  
ATOM     13  O   ILE A   4       9.216  -0.923  -7.480  0.00  0.00           O  
ATOM     13  N   LYS A   5      11.130  -2.048  -7.614  0.00  0.00           N  
ATOM     14  CA  LYS A   5      10.736  -3.036  -6.618  0.00  0.00           C  
ATOM     15  C   LYS A   5      10.446  -2.381  -5.270  0.00  0.00           C  
ATOM     16  O   LYS A   5       9.350  -2.457  -4.740  0.00  0.00           O  
ATOM     16  N   GLN A   6      11.451  -1.724  -4.709  0.00  0.00           N  
ATOM     17  CA  GLN A   6      11.310  -1.052  -3.423  0.00  0.00           C  
ATOM     18  C   GLN A   6      10.238   0.025  -3.476  0.00  0.00           C  
ATOM     19  O   GLN A   6       9.252  -0.011  -2.759  0.00  0.00           O  
ATOM     19  N   ALA A   7      10.435   1.007  -4.344  0.00  0.00           N  
ATOM     20  CA  ALA A   7       9.484   2.101  -4.493  0.00  0.00           C  
ATOM     21  C   ALA A   7       8.115   1.591  -4.917  0.00  0.00           C  
ATOM     22  O   ALA A   7       7.121   1.768  -4.232  0.00  0.00           O  
ATOM     22  N   GLY A   8       8.062   0.944  -6.073  0.00  0.00           N  
ATOM     23  CA  GLY A   8       6.820   0.409  -6.589  0.00  0.00           C  
ATOM     24  C   GLY A   8       6.198  -0.618  -5.662  0.00  0.00           C  
ATOM     25  O   GLY A   8       5.090  -0.458  -5.179  0.00  0.00           O  
ATOM     25  N   LYS A   9       6.923  -1.697  -5.405  0.00  0.00           N  
ATOM     26  CA  LYS A   9       6.437  -2.756  -4.530  0.00  0.00           C  
ATOM     27  C   LYS A   9       6.162  -2.232  -3.123  0.00  0.00           C  
ATOM     28  O   LYS A   9       5.051  -2.287  -2.622  0.00  0.00           O  
ATOM     28  N   VAL A  10       7.197  -1.714  -2.477  0.00  0.00           N  
ATOM     29  CA  VAL A  10       7.068  -1.179  -1.127  0.00  0.00           C  
ATOM     30  C   VAL A  10       6.068  -0.027  -1.099  0.00  0.00           C  
ATOM     31  O   VAL A  10       5.058  -0.068  -0.416  0.00  0.00           O  
ATOM     31  N   ILE A  11       6.358   1.021  -1.856  0.00  0.00           N  
ATOM     32  CA  ILE A  11       5.486   2.187  -1.918  0.00  0.00           C  
ATOM     33  C   ILE A  11       4.102   1.802  -2.432  0.00  0.00           C  
ATOM     34  O   ILE A  11       3.096   1.970  -1.762  0.00  0.00           O  
ATOM     34  N   GLY A  12       4.052   1.275  -3.648  0.00  0.00           N  
ATOM     35  CA  GLY A  12       2.800   0.868  -4.250  0.00  0.00           C  
ATOM     36  C   GLY A  12       2.090  -0.205  -3.449  0.00  0.00           C  
ATOM     37  O   GLY A  12       0.976  -0.028  -2.984  0.00  0.00           O  
ATOM     37  N   LYS A  13       2.744  -1.346  -3.280  0.00  0.00           N  
ATOM     38  CA  LYS A  13       2.169  -2.455  -2.529  0.00  0.00           C  
ATOM     39  C   LYS A  13       1.875  -2.055  -1.086  0.00  0.00           C  
ATOM     40  O   LYS A  13       0.746  -2.092  -0.625  0.00  0.00           O  
ATOM     40  N   GLY A  14       2.914  -1.666  -0.361  0.00  0.00           N  
ATOM     41  CA  GLY A  14       2.770  -1.261   1.021  0.00  0.00           C  
ATOM     42  C   GLY A  14       1.849  -0.068   1.186  0.00  0.00           C  
ATOM     43  O   GLY A  14       0.828  -0.132   1.852  0.00  0.00           O  
ATOM     43  N   LEU A  15       2.211   1.047   0.568  0.00  0.00           N  
ATOM     44  CA  LEU A  15       1.411   2.263   0.649  0.00  0.00           C  
ATOM     45  C   LEU A  15       0.014   2.044   0.087  0.00  0.00           C  
ATOM     46  O   LEU A  15      -0.984   2.194   0.773  0.00  0.00           O  
ATOM     46  N   ARG A  16      -0.061   1.683  -1.186  0.00  0.00           N  
ATOM     47  CA  ARG A  16      -1.341   1.443  -1.840  0.00  0.00           C  
ATOM     48  C   ARG A  16      -2.110   0.321  -1.160  0.00  0.00           C  
ATOM     49  O   ARG A  16      -3.208   0.505  -0.662  0.00  0.00           O  
ATOM     49  N   ALA A  17      -1.523  -0.867  -1.136  0.00  0.00           N  
ATOM     50  CA  ALA A  17      -2.156  -2.023  -0.514  0.00  0.00           C  
ATOM     51  C   ALA A  17      -2.416  -1.783   0.965  0.00  0.00           C  
ATOM     52  O   ALA A  17      -3.542  -1.810   1.434  0.00  0.00           O  
ATOM     52  N   ILE A  18      -1.350  -1.543   1.717  0.00  0.00           N  
ATOM     53  CA  ILE A  18      -1.458  -1.296   3.149  0.00  0.00           C  
ATOM     54  C   ILE A  18      -2.317  -0.066   3.425  0.00  0.00           C  
ATOM     55  O   ILE A  18      -3.345  -0.133   4.079  0.00  0.00           O  
ATOM     55  N   ASN A  19      -1.888   1.081   2.916  0.00  0.00           N  
ATOM     56  CA  ASN A  19      -2.616   2.329   3.106  0.00  0.00           C  
ATOM     57  C   ASN A  19      -4.022   2.268   2.530  0.00  0.00           C  
ATOM     58  O   ASN A  19      -5.011   2.423   3.227  0.00  0.00           O  
ATOM     58  N   ILE A  20      -4.113   2.039   1.227  0.00  0.00           N  
ATOM     59  CA  ILE A  20      -5.400   1.956   0.548  0.00  0.00           C  
ATOM     60  C   ILE A  20      -6.246   0.824   1.123  0.00  0.00           C  
ATOM     61  O   ILE A  20      -7.333   1.030   1.638  0.00  0.00           O  
ATOM     61  N   ALA A  21      -5.735  -0.395   1.032  0.00  0.00           N  
ATOM     62  CA  ALA A  21      -6.439  -1.566   1.542  0.00  0.00           C  
ATOM     63  C   ALA A  21      -6.688  -1.454   3.038  0.00  0.00           C  
ATOM     64  O   ALA A  21      -7.814  -1.459   3.506  0.00  0.00           O  
ATOM     64  N   GLY A  22      -5.612  -1.352   3.806  0.00  0.00           N  
ATOM     65  CA  GLY A  22      -5.712  -1.239   5.246  0.00  0.00           C  
ATOM     66  C   GLY A  22      -6.487  -0.011   5.682  0.00  0.00           C  
ATOM     67  O   GLY A  22      -7.510  -0.098   6.341  0.00  0.00           O  
ATOM     67  N   THR A  23      -5.995   1.161   5.308  0.00  0.00           N  
ATOM     68  CA  THR A  23      -6.644   2.418   5.662  0.00  0.00           C  
ATOM     69  C   THR A  23      -8.054   2.490   5.097  0.00  0.00           C  
ATOM     70  O   THR A  23      -9.030   2.607   5.820  0.00  0.00           O  
ATOM     70  N   THR A  24      -8.167   2.419   3.778  0.00  0.00           N  
ATOM     71  CA  THR A  24      -9.464   2.477   3.116  0.00  0.00           C  
ATOM     72  C   THR A  24     -10.365   1.334   3.560  0.00  0.00           C  
ATOM     73  O   THR A  24     -11.436   1.534   4.109  0.00  0.00           O  
ATOM     73  N   HIS A  25      -9.921   0.109   3.317  0.00  0.00           N  
ATOM     74  CA  HIS A  25     -10.688  -1.072   3.692  0.00  0.00           C  
ATOM     75  C   HIS A  25     -10.922  -1.126   5.194  0.00  0.00           C  
ATOM     76  O   HIS A  25     -12.046  -1.123   5.669  0.00  0.00           O  
ATOM     76  N   ASP A  26      -9.841  -1.177   5.959  0.00  0.00           N  
ATOM     77  CA  ASP A  26      -9.933  -1.232   7.413  0.00  0.00           C  
ATOM     78  C   ASP A  26     -10.644  -0.003   7.971  0.00  0.00           C  
ATOM     79  O   ASP A  26     -11.676  -0.094   8.616  0.00  0.00           O  
ATOM     79  N   VAL A  27     -10.079   1.169   7.717  0.00  0.00           N  
ATOM     80  CA  VAL A  27     -10.658   2.418   8.194  0.00  0.00           C  
ATOM     81  C   VAL A  27     -12.060   2.613   7.625  0.00  0.00           C  
ATOM     82  O   VAL A  27     -13.040   2.708   8.346  0.00  0.00           O  
ATOM     82  N   VAL A  28     -12.155   2.674   6.305  0.00  0.00           N  
ATOM     83  CA  VAL A  28     -13.437   2.858   5.636  0.00  0.00           C  
ATOM     84  C   VAL A  28     -14.387   1.711   5.969  0.00  0.00           C  
ATOM     85  O   VAL A  28     -15.454   1.903   6.528  0.00  0.00           O  
ATOM     85  N   SER A  29     -13.991   0.495   5.618  0.00  0.00           N  
ATOM     86  CA  SER A  29     -14.809  -0.682   5.881  0.00  0.00           C  
ATOM     87  C   SER A  29     -15.059  -0.862   7.371  0.00  0.00           C  
ATOM     88  O   SER A  29     -16.186  -0.855   7.838  0.00  0.00           O  
ATOM     88  N   PHE A  30     -13.988  -1.026   8.134  0.00  0.00           N  
ATOM     89  CA  PHE A  30     -14.095  -1.208   9.576  0.00  0.00           C  
ATOM     90  C   PHE A  30     -14.758  -0.010  10.238  0.00  0.00           C  
ENDMDL                                                                          
MODEL        0     
ATOM      1  N   VAL A   1      15.349  -2.342  -9.882  0.00  0.00           N  
ATOM      2  CA  VAL A   1      14.995  -3.285  -8.829  0.00  0.00           C  
ATOM      3  C   VAL A   1      14.680  -2.548  -7.530  0.00  0.00           C  
ATOM      4  O   VAL A   1      13.588  -2.631  -6.993  0.00  0.00           O  
ATOM      4  N   LYS A   2      15.657  -1.812  -7.017  0.00  0.00           N  
ATOM      5  CA  LYS A   2      15.481  -1.061  -5.780  0.00  0.00           C  
ATOM      6  C   LYS A   2      14.359  -0.035  -5.908  0.00  0.00           C  
ATOM      7  O   LYS A   2      13.373  -0.065  -5.190  0.00  0.00           O  
ATOM      7  N   ALA A   3      14.515   0.891  -6.844  0.00  0.00           N  
ATOM      8  CA  ALA A   3      13.516   1.929  -7.069  0.00  0.00           C  
ATOM      9  C   ALA A   3      12.171   1.330  -7.453  0.00  0.00           C  
ATOM     10  O   ALA A   3      11.170   1.513  -6.781  0.00  0.00           O  
ATOM     10  N   ILE A   4      12.149   0.598  -8.558  0.00  0.00           N  
ATOM     11  CA  ILE A   4      10.926  -0.033  -9.039  0.00  0.00           C  
ATOM     12  C   ILE A   4      10.378  -1.011  -8.004  0.00  0.00           C  
ATOM     13  O   ILE A   4       9.269  -0.874  -7.514  0.00  0.00           O  
ATOM     13  N   LYS A   5      11.170  -2.019  -7.666  0.00  0.00           N  
ATOM     14  CA  LYS A   5      10.762  -3.021  -6.689  0.00  0.00           C  
ATOM     15  C   LYS A   5      10.474  -2.387  -5.331  0.00  0.00           C  
ATOM     16  O   LYS A   5       9.376  -2.463  -4.804  0.00  0.00           O  
ATOM     16  N   GLN A   6      11.484  -1.750  -4.755  0.00  0.00           N  
ATOM     17  CA  GLN A   6      11.346  -1.101  -3.457  0.00  0.00           C  
ATOM     18  C   GLN A   6      10.282  -0.014  -3.492  0.00  0.00           C  
ATOM     19  O   GLN A   6       9.295  -0.055  -2.776  0.00  0.00           O  
ATOM     19  N   ALA A   7      10.487   0.981  -4.344  0.00  0.00           N  
ATOM     20  CA  ALA A   7       9.544   2.084  -4.476  0.00  0.00           C  
ATOM     21  C   ALA A   7       8.171   1.592  -4.906  0.00  0.00           C  
ATOM     22  O   ALA A   7       7.179   1.767  -4.218  0.00  0.00           O  
ATOM     22  N   GLY A   8       8.112   0.961  -6.071  0.00  0.00           N  
ATOM     23  CA  GLY A   8       6.866   0.443  -6.594  0.00  0.00           C  
ATOM     24  C   GLY A   8       6.235  -0.589  -5.680  0.00  0.00           C  
ATOM     25  O   GLY A   8       5.127  -0.427  -5.196  0.00  0.00           O  
ATOM     25  N   LYS A   9       6.951  -1.677  -5.435  0.00  0.00           N  
ATOM     26  CA  LYS A   9       6.455  -2.743  -4.572  0.00  0.00           C  
ATOM     27  C   LYS A   9       6.180  -2.233  -3.161  0.00  0.00           C  
ATOM     28  O   LYS A   9       5.067  -2.287  -2.663  0.00  0.00           O  
ATOM     28  N   VAL A  10       7.216  -1.727  -2.507  0.00  0.00           N  
ATOM     29  CA  VAL A  10       7.087  -1.206  -1.152  0.00  0.00           C  
ATOM     30  C   VAL A  10       6.091  -0.051  -1.112  0.00  0.00           C  
ATOM     31  O   VAL A  10       5.080  -0.095  -0.430  0.00  0.00           O  
ATOM     31  N   ILE A  11       6.385   1.004  -1.860  0.00  0.00           N  
ATOM     32  CA  ILE A  11       5.516   2.173  -1.911  0.00  0.00           C  
ATOM     33  C   ILE A  11       4.130   1.798  -2.426  0.00  0.00           C  
ATOM     34  O   ILE A  11       3.126   1.965  -1.754  0.00  0.00           O  
ATOM     34  N   GLY A  12       4.078   1.280  -3.645  0.00  0.00           N  
ATOM     35  CA  GLY A  12       2.824   0.882  -4.250  0.00  0.00           C  
ATOM     36  C   GLY A  12       2.108  -0.192  -3.454  0.00  0.00           C  
ATOM     37  O   GLY A  12       0.995  -0.013  -2.990  0.00  0.00           O  
ATOM     37  N   LYS A  13       2.757  -1.337  -3.290  0.00  0.00           N  
ATOM     38  CA  LYS A  13       2.177  -2.447  -2.545  0.00  0.00           C  
ATOM     39  C   LYS A  13       1.881  -2.052  -1.101  0.00  0.00           C  
ATOM     40  O   LYS A  13       0.751  -2.089  -0.642  0.00  0.00           O  
ATOM     40  N   GLY A  14       2.920  -1.667  -0.373  0.00  0.00           N  
ATOM     41  CA  GLY A  14       2.773  -1.267   1.011  0.00  0.00           C  
ATOM     42  C   GLY A  14       1.852  -0.075   1.178  0.00  0.00           C  
ATOM     43  O   GLY A  14       0.831  -0.140   1.844  0.00  0.00           O  
ATOM     43  N   LEU A  15       2.214   1.042   0.563  0.00  0.00           N  
ATOM     44  CA  LEU A  15       1.413   2.257   0.647  0.00  0.00           C  
ATOM     45  C   LEU A  15       0.015   2.039   0.087  0.00  0.00           C  
ATOM     46  O   LEU A  15      -0.982   2.189   0.773  0.00  0.00           O  
ATOM     46  N   ARG A  16      -0.061   1.677  -1.186  0.00  0.00           N  
ATOM     47  CA  ARG A  16      -1.342   1.438  -1.839  0.00  0.00           C  
ATOM     48  C   ARG A  16      -2.111   0.317  -1.156  0.00  0.00           C  
ATOM     49  O   ARG A  16      -3.210   0.503  -0.659  0.00  0.00           O  
ATOM     49  N   ALA A  17      -1.524  -0.871  -1.129  0.00  0.00           N  
ATOM     50  CA  ALA A  17      -2.158  -2.025  -0.504  0.00  0.00           C  
ATOM     51  C   ALA A  17      -2.421  -1.780   0.974  0.00  0.00           C  
ATOM     52  O   ALA A  17      -3.547  -1.808   1.442  0.00  0.00           O  
ATOM     52  N   ILE A  18      -1.357  -1.535   1.726  0.00  0.00           N  
ATOM     53  CA  ILE A  18      -1.467  -1.283   3.158  0.00  0.00           C  
ATOM     54  C   ILE A  18      -2.332  -0.055   3.428  0.00  0.00           C  
ATOM     55  O   ILE A  18      -3.359  -0.124   4.082  0.00  0.00           O  
ATOM     55  N   ASN A  19      -1.907   1.091   2.913  0.00  0.00           N  
ATOM     56  CA  ASN A  19      -2.641   2.337   3.097  0.00  0.00           C  
ATOM     57  C   ASN A  19      -4.048   2.267   2.524  0.00  0.00           C  
ATOM     58  O   ASN A  19      -5.037   2.422   3.222  0.00  0.00           O  
ATOM     58  N   ILE A  20      -4.140   2.027   1.223  0.00  0.00           N  
ATOM     59  CA  ILE A  20      -5.428   1.935   0.546  0.00  0.00           C  
ATOM     60  C   ILE A  20      -6.269   0.805   1.133  0.00  0.00           C  
ATOM     61  O   ILE A  20      -7.357   1.012   1.646  0.00  0.00           O  
ATOM     61  N   ALA A  21      -5.753  -0.413   1.054  0.00  0.00           N  
ATOM     62  CA  ALA A  21      -6.453  -1.581   1.575  0.00  0.00           C  
ATOM     63  C   ALA A  21      -6.704  -1.455   3.070  0.00  0.00           C  
ATOM     64  O   ALA A  21      -7.831  -1.461   3.536  0.00  0.00           O  
ATOM     64  N   GLY A  22      -5.630  -1.338   3.838  0.00  0.00           N  
ATOM     65  CA  GLY A  22      -5.732  -1.210   5.276  0.00  0.00           C  
ATOM     66  C   GLY A  22      -6.518   0.016   5.698  0.00  0.00           C  
ATOM     67  O   GLY A  22      -7.540  -0.071   6.358  0.00  0.00           O  
ATOM     67  N   THR A  23      -6.035   1.189   5.310  0.00  0.00           N  
ATOM     68  CA  THR A  23      -6.694   2.443   5.649  0.00  0.00           C  
ATOM     69  C   THR A  23      -8.107   2.496   5.087  0.00  0.00           C  
ATOM     70  O   THR A  23      -9.082   2.616   5.810  0.00  0.00           O  
ATOM     70  N   THR A  24      -8.221   2.406   3.769  0.00  0.00           N  
ATOM     71  CA  THR A  24      -9.520   2.444   3.108  0.00  0.00           C  
ATOM     72  C   THR A  24     -10.411   1.302   3.572  0.00  0.00           C  
ATOM     73  O   THR A  24     -11.483   1.503   4.119  0.00  0.00           O  
ATOM     73  N   HIS A  25      -9.958   0.076   3.350  0.00  0.00           N  
ATOM     74  CA  HIS A  25     -10.715  -1.105   3.745  0.00  0.00           C  
ATOM     75  C   HIS A  25     -10.951  -1.134   5.248  0.00  0.00           C  
ATOM     76  O   HIS A  25     -12.075  -1.134   5.722  0.00  0.00           O  
ATOM     76  N   ASP A  26      -9.869  -1.160   6.015  0.00  0.00           N  
ATOM     77  CA  ASP A  26      -9.961  -1.190   7.469  0.00  0.00           C  
ATOM     78  C   ASP A  26     -10.688   0.040   8.005  0.00  0.00           C  
ATOM     79  O   ASP A  26     -11.718  -0.051   8.652  0.00  0.00           O  
ATOM     79  N   VAL A  27     -10.137   1.214   7.728  0.00  0.00           N  
ATOM     80  CA  VAL A  27     -10.731   2.466   8.181  0.00  0.00           C  
ATOM     81  C   VAL A  27     -12.138   2.631   7.612  0.00  0.00           C  
ATOM     82  O   VAL A  27     -13.117   2.729   8.334  0.00  0.00           O  
ATOM     82  N   VAL A  28     -12.236   2.662   6.291  0.00  0.00           N  
ATOM     83  CA  VAL A  28     -13.521   2.816   5.621  0.00  0.00           C  
ATOM     84  C   VAL A  28     -14.457   1.667   5.983  0.00  0.00           C  
ATOM     85  O   VAL A  28     -15.526   1.859   6.539  0.00  0.00           O  
ATOM     85  N   SER A  29     -14.048   0.448   5.661  0.00  0.00           N  
ATOM     86  CA  SER A  29     -14.851  -0.733   5.953  0.00  0.00           C  
ATOM     87  C   SER A  29     -15.099  -0.878   7.447  0.00  0.00           C  
ATOM     88  O   SER A  29     -16.226  -0.876   7.914  0.00  0.00           O  
ATOM     88  N   PHE A  30     -14.026  -1.008   8.214  0.00  0.00           N  
ATOM     89  CA  PHE A  30     -14.131  -1.155   9.660  0.00  0.00           C  
ATOM     90  C   PHE A  30     -14.814   0.048  10.291  0.00  0.00           C  
ENDMDL                                                                          
MODEL        0     
ATOM      1  N   VAL A   1      15.401  -2.305  -9.956  0.00  0.00           N  
ATOM      2  CA  VAL A   1      15.029  -3.269  -8.928  0.00  0.00           C  
ATOM      3  C   VAL A   1      14.720  -2.561  -7.612  0.00  0.00           C  
ATOM      4  O   VAL A   1      13.625  -2.644  -7.080  0.00  0.00           O  
ATOM      4  N   LYS A   2      15.704  -1.852  -7.078  0.00  0.00           N  
ATOM      5  CA  LYS A   2      15.535  -1.130  -5.823  0.00  0.00           C  
ATOM      6  C   LYS A   2      14.425  -0.088  -5.927  0.00  0.00           C  
ATOM      7  O   LYS A   2      13.439  -0.124  -5.210  0.00  0.00           O  
ATOM      7  N   ALA A   3      14.592   0.859  -6.841  0.00  0.00           N  
ATOM      8  CA  ALA A   3      13.606   1.913  -7.041  0.00  0.00           C  
ATOM      9  C   ALA A   3      12.254   1.339  -7.438  0.00  0.00           C  
ATOM     10  O   ALA A   3      11.255   1.520  -6.762  0.00  0.00           O  
ATOM     10  N   ILE A   4      12.223   0.631  -8.558  0.00  0.00           N  
ATOM     11  CA  ILE A   4      10.993   0.025  -9.052  0.00  0.00           C  
ATOM     12  C   ILE A   4      10.430  -0.966  -8.037  0.00  0.00           C  
ATOM     13  O   ILE A   4       9.322  -0.825  -7.547  0.00  0.00           O  
ATOM     13  N   LYS A   5      11.210  -1.989  -7.717  0.00  0.00           N  
ATOM     14  CA  LYS A   5      10.788  -3.004  -6.759  0.00  0.00           C  
ATOM     15  C   LYS A   5      10.503  -2.393  -5.391  0.00  0.00           C  
ATOM     16  O   LYS A   5       9.403  -2.468  -4.868  0.00  0.00           O  
ATOM     16  N   GLN A   6      11.517  -1.776  -4.801  0.00  0.00           N  
ATOM     17  CA  GLN A   6      11.381  -1.149  -3.492  0.00  0.00           C  
ATOM     18  C   GLN A   6      10.326  -0.053  -3.510  0.00  0.00           C  
ATOM     19  O   GLN A   6       9.338  -0.099  -2.795  0.00  0.00           O  
ATOM     19  N   ALA A   7      10.539   0.954  -4.345  0.00  0.00           N  
ATOM     20  CA  ALA A   7       9.604   2.067  -4.458  0.00  0.00           C  
ATOM     21  C   ALA A   7       8.227   1.591  -4.895  0.00  0.00           C  
ATOM     22  O   ALA A   7       7.237   1.765  -4.204  0.00  0.00           O  
ATOM     22  N   GLY A   8       8.163   0.977  -6.068  0.00  0.00           N  
ATOM     23  CA  GLY A   8       6.912   0.477  -6.598  0.00  0.00           C  
ATOM     24  C   GLY A   8       6.271  -0.561  -5.697  0.00  0.00           C  
ATOM     25  O   GLY A   8       5.164  -0.395  -5.213  0.00  0.00           O  
ATOM     25  N   LYS A   9       6.979  -1.657  -5.464  0.00  0.00           N  
ATOM     26  CA  LYS A   9       6.473  -2.729  -4.615  0.00  0.00           C  
ATOM     27  C   LYS A   9       6.197  -2.233  -3.199  0.00  0.00           C  
ATOM     28  O   LYS A   9       5.083  -2.286  -2.703  0.00  0.00           O  
ATOM     28  N   VAL A  10       7.234  -1.740  -2.537  0.00  0.00           N  
ATOM     29  CA  VAL A  10       7.105  -1.233  -1.176  0.00  0.00           C  
ATOM     30  C   VAL A  10       6.113  -0.074  -1.126  0.00  0.00           C  
ATOM     31  O   VAL A  10       5.102  -0.122  -0.445  0.00  0.00           O  
ATOM     31  N   ILE A  11       6.411   0.986  -1.863  0.00  0.00           N  
ATOM     32  CA  ILE A  11       5.547   2.159  -1.903  0.00  0.00           C  
ATOM     33  C   ILE A  11       4.159   1.793  -2.420  0.00  0.00           C  
ATOM     34  O   ILE A  11       3.156   1.960  -1.746  0.00  0.00           O  
ATOM     34  N   GLY A  12       4.103   1.284  -3.643  0.00  0.00           N  
ATOM     35  CA  GLY A  12       2.847   0.895  -4.250  0.00  0.00           C  
ATOM     36  C   GLY A  12       2.127  -0.180  -3.460  0.00  0.00           C  
ATOM     37  O   GLY A  12       1.013   0.002  -2.995  0.00  0.00           O  
ATOM     37  N   LYS A  13       2.771  -1.327  -3.300  0.00  0.00           N  
ATOM     38  CA  LYS A  13       2.186  -2.439  -2.560  0.00  0.00           C  
ATOM     39  C   LYS A  13       1.887  -2.049  -1.116  0.00  0.00           C  
ATOM     40  O   LYS A  13       0.757  -2.086  -0.659  0.00  0.00           O  
ATOM     40  N   GLY A  14       2.925  -1.667  -0.384  0.00  0.00           N  
ATOM     41  CA  GLY A  14       2.777  -1.272   1.001  0.00  0.00           C  
ATOM     42  C   GLY A  14       1.855  -0.081   1.171  0.00  0.00           C  
ATOM     43  O   GLY A  14       0.834  -0.148   1.836  0.00  0.00           O  
ATOM     43  N   LEU A  15       2.216   1.038   0.558  0.00  0.00           N  
ATOM     44  CA  LEU A  15       1.415   2.252   0.645  0.00  0.00           C  
ATOM     45  C   LEU A  15       0.017   2.034   0.087  0.00  0.00           C  
ATOM     46  O   LEU A  15      -0.980   2.184   0.774  0.00  0.00           O  
ATOM     46  N   ARG A  16      -0.061   1.672  -1.186  0.00  0.00           N  
ATOM     47  CA  ARG A  16      -1.343   1.432  -1.838  0.00  0.00           C  
ATOM     48  C   ARG A  16      -2.113   0.314  -1.152  0.00  0.00           C  
ATOM     49  O   ARG A  16      -3.212   0.500  -0.656  0.00  0.00           O  
ATOM     49  N   ALA A  17      -1.526  -0.875  -1.122  0.00  0.00           N  
ATOM     50  CA  ALA A  17      -2.160  -2.027  -0.494  0.00  0.00           C  
ATOM     51  C   ALA A  17      -2.425  -1.777   0.983  0.00  0.00           C  
ATOM     52  O   ALA A  17      -3.552  -1.806   1.449  0.00  0.00           O  
ATOM     52  N   ILE A  18      -1.363  -1.526   1.736  0.00  0.00           N  
ATOM     53  CA  ILE A  18      -1.476  -1.270   3.166  0.00  0.00           C  
ATOM     54  C   ILE A  18      -2.346  -0.044   3.430  0.00  0.00           C  
ATOM     55  O   ILE A  18      -3.373  -0.114   4.086  0.00  0.00           O  
ATOM     55  N   ASN A  19      -1.927   1.101   2.910  0.00  0.00           N  
ATOM     56  CA  ASN A  19      -2.666   2.344   3.089  0.00  0.00           C  
ATOM     57  C   ASN A  19      -4.074   2.264   2.518  0.00  0.00           C  
ATOM     58  O   ASN A  19      -5.062   2.421   3.216  0.00  0.00           O  
ATOM     58  N   ILE A  20      -4.167   2.015   1.219  0.00  0.00           N  
ATOM     59  CA  ILE A  20      -5.455   1.913   0.545  0.00  0.00           C  
ATOM     60  C   ILE A  20      -6.292   0.786   1.143  0.00  0.00           C  
ATOM     61  O   ILE A  20      -7.380   0.994   1.655  0.00  0.00           O  
ATOM     61  N   ALA A  21      -5.772  -0.431   1.076  0.00  0.00           N  
ATOM     62  CA  ALA A  21      -6.467  -1.597   1.609  0.00  0.00           C  
ATOM     63  C   ALA A  21      -6.720  -1.456   3.102  0.00  0.00           C  
ATOM     64  O   ALA A  21      -7.848  -1.464   3.567  0.00  0.00           O  
ATOM     64  N   GLY A  22      -5.648  -1.323   3.869  0.00  0.00           N  
ATOM     65  CA  GLY A  22      -5.753  -1.181   5.306  0.00  0.00           C  
ATOM     66  C   GLY A  22      -6.548   0.044   5.713  0.00  0.00           C  
ATOM     67  O   GLY A  22      -7.569  -0.044   6.375  0.00  0.00           O  
ATOM     67  N   THR A  23      -6.075   1.216   5.311  0.00  0.00           N  
ATOM     68  CA  THR A  23      -6.745   2.469   5.636  0.00  0.00           C  
ATOM     69  C   THR A  23      -8.159   2.502   5.076  0.00  0.00           C  
ATOM     70  O   THR A  23      -9.133   2.625   5.799  0.00  0.00           O  
ATOM     70  N   THR A  24      -8.275   2.392   3.760  0.00  0.00           N  
ATOM     71  CA  THR A  24      -9.576   2.410   3.101  0.00  0.00           C  
ATOM     72  C   THR A  24     -10.457   1.269   3.585  0.00  0.00           C  
ATOM     73  O   THR A  24     -11.531   1.470   4.130  0.00  0.00           O  
ATOM     73  N   HIS A  25      -9.995   0.043   3.383  0.00  0.00           N  
ATOM     74  CA  HIS A  25     -10.743  -1.137   3.800  0.00  0.00           C  
ATOM     75  C   HIS A  25     -10.978  -1.141   5.302  0.00  0.00           C  
ATOM     76  O   HIS A  25     -12.103  -1.144   5.776  0.00  0.00           O  
ATOM     76  N   ASP A  26      -9.898  -1.143   6.070  0.00  0.00           N  
ATOM     77  CA  ASP A  26      -9.990  -1.147   7.524  0.00  0.00           C  
ATOM     78  C   ASP A  26     -10.732   0.084   8.037  0.00  0.00           C  
ATOM     79  O   ASP A  26     -11.760  -0.008   8.687  0.00  0.00           O  
ATOM     79  N   VAL A  27     -10.196   1.259   7.738  0.00  0.00           N  
ATOM     80  CA  VAL A  27     -10.805   2.512   8.168  0.00  0.00           C  
ATOM     81  C   VAL A  27     -12.215   2.648   7.599  0.00  0.00           C  
ATOM     82  O   VAL A  27     -13.193   2.749   8.320  0.00  0.00           O  
ATOM     82  N   VAL A  28     -12.316   2.650   6.277  0.00  0.00           N  
ATOM     83  CA  VAL A  28     -13.605   2.773   5.608  0.00  0.00           C  
ATOM     84  C   VAL A  28     -14.527   1.622   5.999  0.00  0.00           C  
ATOM     85  O   VAL A  28     -15.597   1.815   6.551  0.00  0.00           O  
ATOM     85  N   SER A  29     -14.103   0.400   5.705  0.00  0.00           N  
ATOM     86  CA  SER A  29     -14.892  -0.783   6.027  0.00  0.00           C  
ATOM     87  C   SER A  29     -15.139  -0.894   7.524  0.00  0.00           C  
ATOM     88  O   SER A  29     -16.266  -0.895   7.990  0.00  0.00           O  
ATOM     88  N   PHE A  30     -14.064  -0.989   8.294  0.00  0.00           N  
ATOM     89  CA  PHE A  30     -14.168  -1.101   9.744  0.00  0.00           C  
ATOM     90  C   PHE A  30     -14.870   0.107  10.344  0.00  0.00           C  
ENDMDL                                                                          
MODEL        0     
ATOM      1  N   VAL A   1      15.453  -2.267 -10.028  0.00  0.00           N  
ATOM      2  CA  VAL A   1      15.063  -3.252  -9.027  0.00  0.00           C  
ATOM      3  C   VAL A   1      14.759  -2.573  -7.694  0.00  0.00           C  
ATOM      4  O   VAL A   1      13.662  -2.655  -7.167  0.00  0.00           O  
ATOM      4  N   LYS A   2      15.751  -1.891  -7.139  0.00  0.00           N  
ATOM      5  CA  LYS A   2      15.588  -1.198  -5.868  0.00  0.00           C  
ATOM      6  C   LYS A   2      14.490  -0.141  -5.948  0.00  0.00           C  
ATOM      7  O   LYS A   2      13.503  -0.182  -5.232  0.00  0.00           O  
ATOM      7  N   ALA A   3      14.669   0.825  -6.838  0.00  0.00           N  
ATOM      8  CA  ALA A   3      13.695   1.895  -7.014  0.00  0.00           C  
ATOM      9  C   ALA A   3      12.337   1.346  -7.422  0.00  0.00           C  
ATOM     10  O   ALA A   3      11.340   1.525  -6.743  0.00  0.00           O  
ATOM     10  N   ILE A   4      12.297   0.663  -8.557  0.00  0.00           N  
ATOM     11  CA  ILE A   4      11.059   0.082  -9.064  0.00  0.00           C  
ATOM     12  C   ILE A   4      10.483  -0.921  -8.069  0.00  0.00           C  
ATOM     13  O   ILE A   4       9.376  -0.776  -7.578  0.00  0.00           O  
ATOM     13  N   LYS A   5      11.250  -1.959  -7.766  0.00  0.00           N  
ATOM     14  CA  LYS A   5      10.814  -2.987  -6.830  0.00  0.00           C  
ATOM     15  C   LYS A   5      10.531  -2.398  -5.451  0.00  0.00           C  
ATOM     16  O   LYS A   5       9.429  -2.473  -4.932  0.00  0.00           O  
ATOM     16  N   GLN A   6      11.549  -1.801  -4.847  0.00  0.00           N  
ATOM     17  CA  GLN A   6      11.416  -1.196  -3.528  0.00  0.00           C  
ATOM     18  C   GLN A   6      10.369  -0.093  -3.527  0.00  0.00           C  
ATOM     19  O   GLN A   6       9.380  -0.144  -2.814  0.00  0.00           O  
ATOM     19  N   ALA A   7      10.590   0.926  -4.345  0.00  0.00           N  
ATOM     20  CA  ALA A   7       9.664   2.048  -4.440  0.00  0.00           C  
ATOM     21  C   ALA A   7       8.283   1.590  -4.883  0.00  0.00           C  
ATOM     22  O   ALA A   7       7.294   1.762  -4.189  0.00  0.00           O  
ATOM     22  N   GLY A   8       8.213   0.994  -6.065  0.00  0.00           N  
ATOM     23  CA  GLY A   8       6.958   0.511  -6.601  0.00  0.00           C  
ATOM     24  C   GLY A   8       6.308  -0.532  -5.714  0.00  0.00           C  
ATOM     25  O   GLY A   8       5.201  -0.364  -5.230  0.00  0.00           O  
ATOM     25  N   LYS A   9       7.006  -1.637  -5.493  0.00  0.00           N  
ATOM     26  CA  LYS A   9       6.491  -2.715  -4.657  0.00  0.00           C  
ATOM     27  C   LYS A   9       6.215  -2.233  -3.236  0.00  0.00           C  
ATOM     28  O   LYS A   9       5.100  -2.286  -2.744  0.00  0.00           O  
ATOM     28  N   VAL A  10       7.253  -1.752  -2.567  0.00  0.00           N  
ATOM     29  CA  VAL A  10       7.123  -1.259  -1.201  0.00  0.00           C  
ATOM     30  C   VAL A  10       6.135  -0.098  -1.140  0.00  0.00           C  
ATOM     31  O   VAL A  10       5.124  -0.149  -0.460  0.00  0.00           O  
ATOM     31  N   ILE A  11       6.437   0.968  -1.867  0.00  0.00           N  
ATOM     32  CA  ILE A  11       5.577   2.145  -1.896  0.00  0.00           C  
ATOM     33  C   ILE A  11       4.187   1.788  -2.414  0.00  0.00           C  
ATOM     34  O   ILE A  11       3.185   1.954  -1.738  0.00  0.00           O  
ATOM     34  N   GLY A  12       4.128   1.287  -3.641  0.00  0.00           N  
ATOM     35  CA  GLY A  12       2.871   0.908  -4.249  0.00  0.00           C  
ATOM     36  C   GLY A  12       2.145  -0.167  -3.465  0.00  0.00           C  
ATOM     37  O   GLY A  12       1.032   0.016  -3.001  0.00  0.00           O  
ATOM     37  N   LYS A  13       2.785  -1.318  -3.310  0.00  0.00           N  
ATOM     38  CA  LYS A  13       2.194  -2.431  -2.576  0.00  0.00           C  
ATOM     39  C   LYS A  13       1.894  -2.045  -1.130  0.00  0.00           C  
ATOM     40  O   LYS A  13       0.762  -2.083  -0.676  0.00  0.00           O  
ATOM     40  N   GLY A  14       2.931  -1.668  -0.396  0.00  0.00           N  
ATOM     41  CA  GLY A  14       2.780  -1.278   0.990  0.00  0.00           C  
ATOM     42  C   GLY A  14       1.858  -0.088   1.163  0.00  0.00           C  
ATOM     43  O   GLY A  14       0.837  -0.157   1.828  0.00  0.00           O  
ATOM     43  N   LEU A  15       2.219   1.033   0.553  0.00  0.00           N  
ATOM     44  CA  LEU A  15       1.417   2.247   0.643  0.00  0.00           C  
ATOM     45  C   LEU A  15       0.018   2.028   0.086  0.00  0.00           C  
ATOM     46  O   LEU A  15      -0.978   2.179   0.775  0.00  0.00           O  
ATOM     46  N   ARG A  16      -0.062   1.666  -1.186  0.00  0.00           N  
ATOM     47  CA  ARG A  16      -1.344   1.426  -1.836  0.00  0.00           C  
ATOM     48  C   ARG A  16      -2.114   0.310  -1.148  0.00  0.00           C  
ATOM     49  O   ARG A  16      -3.213   0.498  -0.653  0.00  0.00           O  
ATOM     49  N   ALA A  17      -1.527  -0.878  -1.114  0.00  0.00           N  
ATOM     50  CA  ALA A  17      -2.162  -2.029  -0.484  0.00  0.00           C  
ATOM     51  C   ALA A  17      -2.430  -1.774   0.992  0.00  0.00           C  
ATOM     52  O   ALA A  17      -3.558  -1.804   1.456  0.00  0.00           O  
ATOM     52  N   ILE A  18      -1.370  -1.518   1.745  0.00  0.00           N  
ATOM     53  CA  ILE A  18      -1.485  -1.257   3.174  0.00  0.00           C  
ATOM     54  C   ILE A  18      -2.361  -0.034   3.433  0.00  0.00           C  
ATOM     55  O   ILE A  18      -3.387  -0.105   4.089  0.00  0.00           O  
ATOM     55  N   ASN A  19      -1.947   1.111   2.907  0.00  0.00           N  
ATOM     56  CA  ASN A  19      -2.691   2.352   3.080  0.00  0.00           C  
ATOM     57  C   ASN A  19      -4.099   2.262   2.512  0.00  0.00           C  
ATOM     58  O   ASN A  19      -5.087   2.420   3.211  0.00  0.00           O  
ATOM     58  N   ILE A  20      -4.194   2.003   1.215  0.00  0.00           N  
ATOM     59  CA  ILE A  20      -5.483   1.890   0.544  0.00  0.00           C  
ATOM     60  C   ILE A  20      -6.315   0.766   1.153  0.00  0.00           C  
ATOM     61  O   ILE A  20      -7.404   0.975   1.663  0.00  0.00           O  
ATOM     61  N   ALA A  21      -5.790  -0.450   1.098  0.00  0.00           N  
ATOM     62  CA  ALA A  21      -6.480  -1.612   1.642  0.00  0.00           C  
ATOM     63  C   ALA A  21      -6.736  -1.456   3.133  0.00  0.00           C  
ATOM     64  O   ALA A  21      -7.865  -1.467   3.597  0.00  0.00           O  
ATOM     64  N   GLY A  22      -5.665  -1.309   3.901  0.00  0.00           N  
ATOM     65  CA  GLY A  22      -5.773  -1.151   5.336  0.00  0.00           C  
ATOM     66  C   GLY A  22      -6.578   0.072   5.728  0.00  0.00           C  
ATOM     67  O   GLY A  22      -7.598  -0.017   6.392  0.00  0.00           O  
ATOM     67  N   THR A  23      -6.115   1.242   5.312  0.00  0.00           N  
ATOM     68  CA  THR A  23      -6.795   2.494   5.622  0.00  0.00           C  
ATOM     69  C   THR A  23      -8.210   2.508   5.064  0.00  0.00           C  
ATOM     70  O   THR A  23      -9.185   2.632   5.788  0.00  0.00           O  
ATOM     70  N   THR A  24      -8.329   2.377   3.751  0.00  0.00           N  
ATOM     71  CA  THR A  24      -9.631   2.375   3.095  0.00  0.00           C  
ATOM     72  C   THR A  24     -10.503   1.235   3.599  0.00  0.00           C  
ATOM     73  O   THR A  24     -11.577   1.438   4.140  0.00  0.00           O  
ATOM     73  N   HIS A  25     -10.031   0.010   3.417  0.00  0.00           N  
ATOM     74  CA  HIS A  25     -10.769  -1.168   3.854  0.00  0.00           C  
ATOM     75  C   HIS A  25     -11.006  -1.148   5.357  0.00  0.00           C  
ATOM     76  O   HIS A  25     -12.131  -1.153   5.830  0.00  0.00           O  
ATOM     76  N   ASP A  26      -9.926  -1.124   6.125  0.00  0.00           N  
ATOM     77  CA  ASP A  26     -10.019  -1.103   7.579  0.00  0.00           C  
ATOM     78  C   ASP A  26     -10.776   0.129   8.069  0.00  0.00           C  
ATOM     79  O   ASP A  26     -11.803   0.036   8.721  0.00  0.00           O  
ATOM     79  N   VAL A  27     -10.255   1.304   7.747  0.00  0.00           N  
ATOM     80  CA  VAL A  27     -10.879   2.557   8.153  0.00  0.00           C  
ATOM     81  C   VAL A  27     -12.292   2.663   7.585  0.00  0.00           C  
ATOM     82  O   VAL A  27     -13.270   2.768   8.307  0.00  0.00           O  
ATOM     82  N   VAL A  28     -12.396   2.635   6.264  0.00  0.00           N  
ATOM     83  CA  VAL A  28     -13.688   2.729   5.595  0.00  0.00           C  
ATOM     84  C   VAL A  28     -14.596   1.576   6.015  0.00  0.00           C  
ATOM     85  O   VAL A  28     -15.668   1.770   6.564  0.00  0.00           O  
ATOM     85  N   SER A  29     -14.158   0.353   5.751  0.00  0.00           N  
ATOM     86  CA  SER A  29     -14.932  -0.831   6.102  0.00  0.00           C  
ATOM     87  C   SER A  29     -15.178  -0.908   7.601  0.00  0.00           C  
ATOM     88  O   SER A  29     -16.305  -0.913   8.067  0.00  0.00           O  
ATOM     88  N   PHE A  30     -14.102  -0.968   8.373  0.00  0.00           N  
ATOM     89  CA  PHE A  30     -14.205  -1.045   9.825  0.00  0.00           C  
ATOM     90  C   PHE A  30     -14.927   0.167  10.394  0.00  0.00           C  
ENDMDL                                                                          
MODEL        0     
ATOM      1  N   VAL A   1      15.504  -2.225 -10.102  0.00  0.00           N  
ATOM      2  CA  VAL A   1      15.095  -3.230  -9.129  0.00  0.00           C  
ATOM      3  C   VAL A   1      14.797  -2.584  -7.779  0.00  0.00           C  
ATOM      4  O   VAL A   1      13.697  -2.664  -7.258  0.00  0.00           O  
ATOM      4  N   LYS A   2      15.797  -1.930  -7.204  0.00  0.00           N  
ATOM      5  CA  LYS A   2      15.639  -1.270  -5.914  0.00  0.00           C  
ATOM      6  C   LYS A   2      14.555  -0.197  -5.968  0.00  0.00           C  
ATOM      7  O   LYS A   2      13.566  -0.244  -5.254  0.00  0.00           O  
ATOM      7  N   ALA A   3      14.747   0.788  -6.833  0.00  0.00           N  
ATOM      8  CA  ALA A   3      13.787   1.875  -6.983  0.00  0.00           C  
ATOM      9  C   ALA A   3      12.421   1.354  -7.403  0.00  0.00           C  
ATOM     10  O   ALA A   3      11.426   1.530  -6.720  0.00  0.00           O  
ATOM     10  N   ILE A   4      12.372   0.696  -8.553  0.00  0.00           N  
ATOM     11  CA  ILE A   4      11.127   0.144  -9.073  0.00  0.00           C  
ATOM     12  C   ILE A   4      10.537  -0.872  -8.100  0.00  0.00           C  
ATOM     13  O   ILE A   4       9.430  -0.722  -7.609  0.00  0.00           O  
ATOM     13  N   LYS A   5      11.290  -1.926  -7.818  0.00  0.00           N  
ATOM     14  CA  LYS A   5      10.838  -2.967  -6.903  0.00  0.00           C  
ATOM     15  C   LYS A   5      10.558  -2.403  -5.514  0.00  0.00           C  
ATOM     16  O   LYS A   5       9.454  -2.476  -5.000  0.00  0.00           O  
ATOM     16  N   GLN A   6      11.580  -1.827  -4.896  0.00  0.00           N  
ATOM     17  CA  GLN A   6      11.449  -1.248  -3.565  0.00  0.00           C  
ATOM     18  C   GLN A   6      10.411  -0.136  -3.545  0.00  0.00           C  
ATOM     19  O   GLN A   6       9.422  -0.191  -2.833  0.00  0.00           O  
ATOM     19  N   ALA A   7      10.642   0.896  -4.344  0.00  0.00           N  
ATOM     20  CA  ALA A   7       9.725   2.027  -4.419  0.00  0.00           C  
ATOM     21  C   ALA A   7       8.340   1.589  -4.868  0.00  0.00           C  
ATOM     22  O   ALA A   7       7.353   1.759  -4.172  0.00  0.00           O  
ATOM     22  N   GLY A   8       8.265   1.012  -6.059  0.00  0.00           N  
ATOM     23  CA  GLY A   8       7.005   0.549  -6.603  0.00  0.00           C  
ATOM     24  C   GLY A   8       6.345  -0.500  -5.731  0.00  0.00           C  
ATOM     25  O   GLY A   8       5.239  -0.329  -5.246  0.00  0.00           O  
ATOM     25  N   LYS A   9       7.033  -1.614  -5.523  0.00  0.00           N  
ATOM     26  CA  LYS A   9       6.508  -2.698  -4.703  0.00  0.00           C  
ATOM     27  C   LYS A   9       6.230  -2.232  -3.277  0.00  0.00           C  
ATOM     28  O   LYS A   9       5.114  -2.285  -2.787  0.00  0.00           O  
ATOM     28  N   VAL A  10       7.270  -1.767  -2.599  0.00  0.00           N  
ATOM     29  CA  VAL A  10       7.140  -1.290  -1.227  0.00  0.00           C  
ATOM     30  C   VAL A  10       6.157  -0.125  -1.154  0.00  0.00           C  
ATOM     31  O   VAL A  10       5.145  -0.179  -0.474  0.00  0.00           O  
ATOM     31  N   ILE A  11       6.464   0.948  -1.869  0.00  0.00           N  
ATOM     32  CA  ILE A  11       5.609   2.128  -1.885  0.00  0.00           C  
ATOM     33  C   ILE A  11       4.217   1.783  -2.405  0.00  0.00           C  
ATOM     34  O   ILE A  11       3.216   1.948  -1.727  0.00  0.00           O  
ATOM     34  N   GLY A  12       4.155   1.293  -3.636  0.00  0.00           N  
ATOM     35  CA  GLY A  12       2.895   0.925  -4.247  0.00  0.00           C  
ATOM     36  C   GLY A  12       2.164  -0.152  -3.470  0.00  0.00           C  
ATOM     37  O   GLY A  12       1.051   0.035  -3.006  0.00  0.00           O  
ATOM     37  N   LYS A  13       2.797  -1.306  -3.321  0.00  0.00           N  
ATOM     38  CA  LYS A  13       2.201  -2.420  -2.595  0.00  0.00           C  
ATOM     39  C   LYS A  13       1.898  -2.042  -1.148  0.00  0.00           C  
ATOM     40  O   LYS A  13       0.766  -2.079  -0.696  0.00  0.00           O  
ATOM     40  N   GLY A  14       2.935  -1.671  -0.409  0.00  0.00           N  
ATOM     41  CA  GLY A  14       2.783  -1.288   0.978  0.00  0.00           C  
ATOM     42  C   GLY A  14       1.860  -0.097   1.156  0.00  0.00           C  
ATOM     43  O   GLY A  14       0.840  -0.169   1.821  0.00  0.00           O  
ATOM     43  N   LEU A  15       2.222   1.025   0.550  0.00  0.00           N  
ATOM     44  CA  LEU A  15       1.420   2.239   0.644  0.00  0.00           C  
ATOM     45  C   LEU A  15       0.021   2.023   0.089  0.00  0.00           C  
ATOM     46  O   LEU A  15      -0.974   2.173   0.779  0.00  0.00           O  
ATOM     46  N   ARG A  16      -0.061   1.662  -1.184  0.00  0.00           N  
ATOM     47  CA  ARG A  16      -1.344   1.425  -1.833  0.00  0.00           C  
ATOM     48  C   ARG A  16      -2.115   0.309  -1.144  0.00  0.00           C  
ATOM     49  O   ARG A  16      -3.214   0.499  -0.649  0.00  0.00           O  
ATOM     49  N   ALA A  17      -1.530  -0.879  -1.108  0.00  0.00           N  
ATOM     50  CA  ALA A  17      -2.166  -2.029  -0.477  0.00  0.00           C  
ATOM     51  C   ALA A  17      -2.436  -1.771   0.998  0.00  0.00           C  
ATOM     52  O   ALA A  17      -3.565  -1.802   1.460  0.00  0.00           O  
ATOM     52  N   ILE A  18      -1.377  -1.512   1.752  0.00  0.00           N  
ATOM     53  CA  ILE A  18      -1.496  -1.247   3.180  0.00  0.00           C  
ATOM     54  C   ILE A  18      -2.375  -0.027   3.435  0.00  0.00           C  
ATOM     55  O   ILE A  18      -3.401  -0.100   4.091  0.00  0.00           O  
ATOM     55  N   ASN A  19      -1.965   1.117   2.905  0.00  0.00           N  
ATOM     56  CA  ASN A  19      -2.714   2.356   3.074  0.00  0.00           C  
ATOM     57  C   ASN A  19      -4.123   2.259   2.509  0.00  0.00           C  
ATOM     58  O   ASN A  19      -5.110   2.418   3.208  0.00  0.00           O  
ATOM     58  N   ILE A  20      -4.219   1.992   1.214  0.00  0.00           N  
ATOM     59  CA  ILE A  20      -5.508   1.872   0.545  0.00  0.00           C  
ATOM     60  C   ILE A  20      -6.338   0.750   1.164  0.00  0.00           C  
ATOM     61  O   ILE A  20      -7.427   0.960   1.672  0.00  0.00           O  
ATOM     61  N   ALA A  21      -5.809  -0.464   1.119  0.00  0.00           N  
ATOM     62  CA  ALA A  21      -6.495  -1.625   1.673  0.00  0.00           C  
ATOM     63  C   ALA A  21      -6.754  -1.456   3.162  0.00  0.00           C  
ATOM     64  O   ALA A  21      -7.883  -1.468   3.625  0.00  0.00           O  
ATOM     64  N   GLY A  22      -5.685  -1.296   3.929  0.00  0.00           N  
ATOM     65  CA  GLY A  22      -5.794  -1.125   5.363  0.00  0.00           C  
ATOM     66  C   GLY A  22      -6.609   0.096   5.743  0.00  0.00           C  
ATOM     67  O   GLY A  22      -7.627   0.007   6.408  0.00  0.00           O  
ATOM     67  N   THR A  23      -6.155   1.265   5.314  0.00  0.00           N  
ATOM     68  CA  THR A  23      -6.844   2.515   5.611  0.00  0.00           C  
ATOM     69  C   THR A  23      -8.261   2.511   5.057  0.00  0.00           C  
ATOM     70  O   THR A  23      -9.234   2.638   5.781  0.00  0.00           O  
ATOM     70  N   THR A  24      -8.381   2.363   3.745  0.00  0.00           N  
ATOM     71  CA  THR A  24      -9.684   2.343   3.092  0.00  0.00           C  
ATOM     72  C   THR A  24     -10.548   1.205   3.614  0.00  0.00           C  
ATOM     73  O   THR A  24     -11.623   1.408   4.153  0.00  0.00           O  
ATOM     73  N   HIS A  25     -10.067  -0.020   3.451  0.00  0.00           N  
ATOM     74  CA  HIS A  25     -10.796  -1.196   3.907  0.00  0.00           C  
ATOM     75  C   HIS A  25     -11.035  -1.153   5.408  0.00  0.00           C  
ATOM     76  O   HIS A  25     -12.160  -1.161   5.881  0.00  0.00           O  
ATOM     76  N   ASP A  26      -9.955  -1.106   6.177  0.00  0.00           N  
ATOM     77  CA  ASP A  26     -10.050  -1.062   7.630  0.00  0.00           C  
ATOM     78  C   ASP A  26     -10.821   0.169   8.099  0.00  0.00           C  
ATOM     79  O   ASP A  26     -11.846   0.076   8.754  0.00  0.00           O  
ATOM     79  N   VAL A  27     -10.314   1.345   7.756  0.00  0.00           N  
ATOM     80  CA  VAL A  27     -10.952   2.597   8.141  0.00  0.00           C  
ATOM     81  C   VAL A  27     -12.367   2.676   7.574  0.00  0.00           C  
ATOM     82  O   VAL A  27     -13.345   2.784   8.296  0.00  0.00           O  
ATOM     82  N   VAL A  28     -12.475   2.621   6.254  0.00  0.00           N  
ATOM     83  CA  VAL A  28     -13.769   2.686   5.587  0.00  0.00           C  
ATOM     84  C   VAL A  28     -14.663   1.533   6.034  0.00  0.00           C  
ATOM     85  O   VAL A  28     -15.737   1.727   6.580  0.00  0.00           O  
ATOM     85  N   SER A  29     -14.212   0.309   5.796  0.00  0.00           N  
ATOM     86  CA  SER A  29     -14.972  -0.875   6.175  0.00  0.00           C  
ATOM     87  C   SER A  29     -15.218  -0.919   7.675  0.00  0.00           C  
ATOM     88  O   SER A  29     -16.345  -0.929   8.142  0.00  0.00           O  
ATOM     88  N   PHE A  30     -14.142  -0.947   8.449  0.00  0.00           N  
ATOM     89  CA  PHE A  30     -14.244  -0.991   9.903  0.00  0.00           C  
ATOM     90  C   PHE A  30     -14.984   0.223  10.443  0.00  0.00           C  
ENDMDL                                                                          
MODEL        0     
ATOM      1  N   VAL A   1      15.557  -2.184 -10.172  0.00  0.00           N  
ATOM      2  CA  VAL A   1      15.130  -3.208  -9.226  0.00  0.00           C  
ATOM      3  C   VAL A   1      14.836  -2.592  -7.862  0.00  0.00           C  
ATOM      4  O   VAL A   1      13.733  -2.671  -7.345  0.00  0.00           O  
ATOM      4  N   LYS A   2      15.842  -1.967  -7.267  0.00  0.00           N  
ATOM      5  CA  LYS A   2      15.689  -1.337  -5.961  0.00  0.00           C  
ATOM      6  C   LYS A   2      14.618  -0.251  -5.990  0.00  0.00           C  
ATOM      7  O   LYS A   2      13.628  -0.304  -5.279  0.00  0.00           O  
ATOM      7  N   ALA A   3      14.822   0.753  -6.831  0.00  0.00           N  
ATOM      8  CA  ALA A   3      13.875   1.854  -6.956  0.00  0.00           C  
ATOM      9  C   ALA A   3      12.503   1.358  -7.387  0.00  0.00           C  
ATOM     10  O   ALA A   3      11.510   1.533  -6.700  0.00  0.00           O  
ATOM     10  N   ILE A   4      12.447   0.727  -8.551  0.00  0.00           N  
ATOM     11  CA  ILE A   4      11.195   0.201  -9.082  0.00  0.00           C  
ATOM     12  C   ILE A   4      10.590  -0.826  -8.130  0.00  0.00           C  
ATOM     13  O   ILE A   4       9.485  -0.673  -7.637  0.00  0.00           O  
ATOM     13  N   LYS A   5      11.330  -1.894  -7.866  0.00  0.00           N  
ATOM     14  CA  LYS A   5      10.865  -2.947  -6.972  0.00  0.00           C  
ATOM     15  C   LYS A   5      10.586  -2.406  -5.574  0.00  0.00           C  
ATOM     16  O   LYS A   5       9.480  -2.479  -5.064  0.00  0.00           O  
ATOM     16  N   GLN A   6      11.612  -1.852  -4.943  0.00  0.00           N  
ATOM     17  CA  GLN A   6      11.483  -1.295  -3.602  0.00  0.00           C  
ATOM     18  C   GLN A   6      10.453  -0.176  -3.564  0.00  0.00           C  
ATOM     19  O   GLN A   6       9.463  -0.235  -2.853  0.00  0.00           O  
ATOM     19  N   ALA A   7      10.692   0.868  -4.345  0.00  0.00           N  
ATOM     20  CA  ALA A   7       9.784   2.007  -4.401  0.00  0.00           C  
ATOM     21  C   ALA A   7       8.395   1.587  -4.856  0.00  0.00           C  
ATOM     22  O   ALA A   7       7.410   1.755  -4.157  0.00  0.00           O  
ATOM     22  N   GLY A   8       8.315   1.027  -6.055  0.00  0.00           N  
ATOM     23  CA  GLY A   8       7.052   0.582  -6.605  0.00  0.00           C  
ATOM     24  C   GLY A   8       6.382  -0.472  -5.746  0.00  0.00           C  
ATOM     25  O   GLY A   8       5.276  -0.298  -5.261  0.00  0.00           O  
ATOM     25  N   LYS A   9       7.061  -1.594  -5.551  0.00  0.00           N  
ATOM     26  CA  LYS A   9       6.526  -2.684  -4.745  0.00  0.00           C  
ATOM     27  C   LYS A   9       6.248  -2.232  -3.314  0.00  0.00           C  
ATOM     28  O   LYS A   9       5.130  -2.284  -2.828  0.00  0.00           O  
ATOM     28  N   VAL A  10       7.288  -1.779  -2.629  0.00  0.00           N  
ATOM     29  CA  VAL A  10       7.158  -1.317  -1.253  0.00  0.00           C  
ATOM     30  C   VAL A  10       6.179  -0.149  -1.168  0.00  0.00           C  
ATOM     31  O   VAL A  10       5.166  -0.206  -0.489  0.00  0.00           O  
ATOM     31  N   ILE A  11       6.490   0.930  -1.872  0.00  0.00           N  
ATOM     32  CA  ILE A  11       5.639   2.113  -1.877  0.00  0.00           C  
ATOM     33  C   ILE A  11       4.245   1.777  -2.399  0.00  0.00           C  
ATOM     34  O   ILE A  11       3.246   1.942  -1.719  0.00  0.00           O  
ATOM     34  N   GLY A  12       4.181   1.296  -3.633  0.00  0.00           N  
ATOM     35  CA  GLY A  12       2.919   0.938  -4.246  0.00  0.00           C  
ATOM     36  C   GLY A  12       2.182  -0.139  -3.474  0.00  0.00           C  
ATOM     37  O   GLY A  12       1.069   0.049  -3.011  0.00  0.00           O  
ATOM     37  N   LYS A  13       2.811  -1.297  -3.331  0.00  0.00           N  
ATOM     38  CA  LYS A  13       2.209  -2.412  -2.610  0.00  0.00           C  
ATOM     39  C   LYS A  13       1.905  -2.039  -1.163  0.00  0.00           C  
ATOM     40  O   LYS A  13       0.771  -2.076  -0.713  0.00  0.00           O  
ATOM     40  N   GLY A  14       2.940  -1.672  -0.421  0.00  0.00           N  
ATOM     41  CA  GLY A  14       2.786  -1.293   0.968  0.00  0.00           C  
ATOM     42  C   GLY A  14       1.863  -0.104   1.148  0.00  0.00           C  
ATOM     43  O   GLY A  14       0.843  -0.178   1.813  0.00  0.00           O  
ATOM     43  N   LEU A  15       2.224   1.020   0.546  0.00  0.00           N  
ATOM     44  CA  LEU A  15       1.422   2.233   0.642  0.00  0.00           C  
ATOM     45  C   LEU A  15       0.022   2.017   0.089  0.00  0.00           C  
ATOM     46  O   LEU A  15      -0.972   2.168   0.780  0.00  0.00           O  
ATOM     46  N   ARG A  16      -0.061   1.656  -1.184  0.00  0.00           N  
ATOM     47  CA  ARG A  16      -1.345   1.419  -1.831  0.00  0.00           C  
ATOM     48  C   ARG A  16      -2.116   0.306  -1.139  0.00  0.00           C  
ATOM     49  O   ARG A  16      -3.216   0.496  -0.646  0.00  0.00           O  
ATOM     49  N   ALA A  17      -1.531  -0.883  -1.101  0.00  0.00           N  
ATOM     50  CA  ALA A  17      -2.167  -2.031  -0.467  0.00  0.00           C  
ATOM     51  C   ALA A  17      -2.441  -1.769   1.006  0.00  0.00           C  
ATOM     52  O   ALA A  17      -3.570  -1.800   1.467  0.00  0.00           O  
ATOM     52  N   ILE A  18      -1.384  -1.504   1.761  0.00  0.00           N  
ATOM     53  CA  ILE A  18      -1.505  -1.234   3.189  0.00  0.00           C  
ATOM     54  C   ILE A  18      -2.390  -0.016   3.438  0.00  0.00           C  
ATOM     55  O   ILE A  18      -3.415  -0.091   4.095  0.00  0.00           O  
ATOM     55  N   ASN A  19      -1.985   1.127   2.902  0.00  0.00           N  
ATOM     56  CA  ASN A  19      -2.739   2.363   3.066  0.00  0.00           C  
ATOM     57  C   ASN A  19      -4.148   2.257   2.503  0.00  0.00           C  
ATOM     58  O   ASN A  19      -5.135   2.417   3.203  0.00  0.00           O  
ATOM     58  N   ILE A  20      -4.245   1.980   1.210  0.00  0.00           N  
ATOM     59  CA  ILE A  20      -5.535   1.849   0.545  0.00  0.00           C  
ATOM     60  C   ILE A  20      -6.360   0.731   1.175  0.00  0.00           C  
ATOM     61  O   ILE A  20      -7.450   0.941   1.681  0.00  0.00           O  
ATOM     61  N   ALA A  21      -5.827  -0.482   1.141  0.00  0.00           N  
ATOM     62  CA  ALA A  21      -6.509  -1.640   1.707  0.00  0.00           C  
ATOM     63  C   ALA A  21      -6.770  -1.457   3.194  0.00  0.00           C  
ATOM     64  O   ALA A  21      -7.899  -1.470   3.656  0.00  0.00           O  
ATOM     64  N   GLY A  22      -5.702  -1.281   3.960  0.00  0.00           N  
ATOM     65  CA  GLY A  22      -5.815  -1.096   5.391  0.00  0.00           C  
ATOM     66  C   GLY A  22      -6.639   0.123   5.758  0.00  0.00           C  
ATOM     67  O   GLY A  22      -7.657   0.034   6.425  0.00  0.00           O  
ATOM     67  N   THR A  23      -6.195   1.291   5.315  0.00  0.00           N  
ATOM     68  CA  THR A  23      -6.895   2.538   5.597  0.00  0.00           C  
ATOM     69  C   THR A  23      -8.312   2.515   5.045  0.00  0.00           C  
ATOM     70  O   THR A  23      -9.286   2.645   5.769  0.00  0.00           O  
ATOM     70  N   THR A  24      -8.434   2.347   3.736  0.00  0.00           N  
ATOM     71  CA  THR A  24      -9.738   2.307   3.086  0.00  0.00           C  
ATOM     72  C   THR A  24     -10.593   1.171   3.629  0.00  0.00           C  
ATOM     73  O   THR A  24     -11.669   1.375   4.165  0.00  0.00           O  
ATOM     73  N   HIS A  25     -10.102  -0.052   3.486  0.00  0.00           N  
ATOM     74  CA  HIS A  25     -10.822  -1.226   3.962  0.00  0.00           C  
ATOM     75  C   HIS A  25     -11.062  -1.158   5.463  0.00  0.00           C  
ATOM     76  O   HIS A  25     -12.187  -1.169   5.935  0.00  0.00           O  
ATOM     76  N   ASP A  26      -9.984  -1.087   6.231  0.00  0.00           N  
ATOM     77  CA  ASP A  26     -10.080  -1.017   7.683  0.00  0.00           C  
ATOM     78  C   ASP A  26     -10.865   0.213   8.129  0.00  0.00           C  
ATOM     79  O   ASP A  26     -11.889   0.120   8.787  0.00  0.00           O  
ATOM     79  N   VAL A  27     -10.373   1.388   7.763  0.00  0.00           N  
ATOM     80  CA  VAL A  27     -11.027   2.640   8.124  0.00  0.00           C  
ATOM     81  C   VAL A  27     -12.444   2.689   7.560  0.00  0.00           C  
ATOM     82  O   VAL A  27     -13.421   2.801   8.281  0.00  0.00           O  
ATOM     82  N   VAL A  28     -12.554   2.604   6.241  0.00  0.00           N  
ATOM     83  CA  VAL A  28     -13.850   2.639   5.576  0.00  0.00           C  
ATOM     84  C   VAL A  28     -14.730   1.487   6.052  0.00  0.00           C  
ATOM     85  O   VAL A  28     -15.805   1.681   6.595  0.00  0.00           O  
ATOM     85  N   SER A  29     -14.264   0.263   5.844  0.00  0.00           N  
ATOM     86  CA  SER A  29     -15.010  -0.921   6.252  0.00  0.00           C  
ATOM     87  C   SER A  29     -15.256  -0.931   7.753  0.00  0.00           C  
ATOM     88  O   SER A  29     -16.383  -0.944   8.219  0.00  0.00           O  
ATOM     88  N   PHE A  30     -14.180  -0.924   8.527  0.00  0.00           N  
ATOM     89  CA  PHE A  30     -14.283  -0.932   9.981  0.00  0.00           C  
ATOM     90  C   PHE A  30     -15.042   0.284  10.490  0.00  0.00           C  
ENDMDL                                                                          
MODEL        0     
ATOM      1  N   VAL A   1      15.610  -2.142 -10.240  0.00  0.00           N  
ATOM      2  CA  VAL A   1      15.164  -3.184  -9.323  0.00  0.00           C  
ATOM      3  C   VAL A   1      14.874  -2.599  -7.944  0.00  0.00           C  
ATOM      4  O   VAL A   1      13.770  -2.676  -7.433  0.00  0.00           O  
ATOM      4  N   LYS A   2      15.887  -2.002  -7.331  0.00  0.00           N  
ATOM      5  CA  LYS A   2      15.739  -1.404  -6.010  0.00  0.00           C  
ATOM      6  C   LYS A   2      14.680  -0.305  -6.014  0.00  0.00           C  
ATOM      7  O   LYS A   2      13.689  -0.363  -5.304  0.00  0.00           O  
ATOM      7  N   ALA A   3      14.897   0.716  -6.830  0.00  0.00           N  
ATOM      8  CA  ALA A   3      13.963   1.831  -6.929  0.00  0.00           C  
ATOM      9  C   ALA A   3      12.585   1.362  -7.370  0.00  0.00           C  
ATOM     10  O   ALA A   3      11.595   1.534  -6.680  0.00  0.00           O  
ATOM     10  N   ILE A   4      12.521   0.756  -8.548  0.00  0.00           N  
ATOM     11  CA  ILE A   4      11.263   0.257  -9.090  0.00  0.00           C  
ATOM     12  C   ILE A   4      10.645  -0.781  -8.158  0.00  0.00           C  
ATOM     13  O   ILE A   4       9.540  -0.624  -7.665  0.00  0.00           O  
ATOM     13  N   LYS A   5      11.371  -1.863  -7.914  0.00  0.00           N  
ATOM     14  CA  LYS A   5      10.891  -2.927  -7.041  0.00  0.00           C  
ATOM     15  C   LYS A   5      10.614  -2.408  -5.633  0.00  0.00           C  
ATOM     16  O   LYS A   5       9.506  -2.480  -5.128  0.00  0.00           O  
ATOM     16  N   GLN A   6      11.643  -1.875  -4.991  0.00  0.00           N  
ATOM     17  CA  GLN A   6      11.516  -1.342  -3.640  0.00  0.00           C  
ATOM     18  C   GLN A   6      10.495  -0.216  -3.583  0.00  0.00           C  
ATOM     19  O   GLN A   6       9.504  -0.280  -2.874  0.00  0.00           O  
ATOM     19  N   ALA A   7      10.742   0.839  -4.347  0.00  0.00           N  
ATOM     20  CA  ALA A   7       9.843   1.986  -4.384  0.00  0.00           C  
ATOM     21  C   ALA A   7       8.451   1.583  -4.845  0.00  0.00           C  
ATOM     22  O   ALA A   7       7.467   1.750  -4.143  0.00  0.00           O  
ATOM     22  N   GLY A   8       8.366   1.041  -6.051  0.00  0.00           N  
ATOM     23  CA  GLY A   8       7.098   0.615  -6.607  0.00  0.00           C  
ATOM     24  C   GLY A   8       6.419  -0.444  -5.762  0.00  0.00           C  
ATOM     25  O   GLY A   8       5.314  -0.267  -5.276  0.00  0.00           O  
ATOM     25  N   LYS A   9       7.089  -1.573  -5.579  0.00  0.00           N  
ATOM     26  CA  LYS A   9       6.544  -2.668  -4.786  0.00  0.00           C  
ATOM     27  C   LYS A   9       6.265  -2.231  -3.351  0.00  0.00           C  
ATOM     28  O   LYS A   9       5.146  -2.282  -2.868  0.00  0.00           O  
ATOM     28  N   VAL A  10       7.307  -1.791  -2.659  0.00  0.00           N  
ATOM     29  CA  VAL A  10       7.175  -1.343  -1.278  0.00  0.00           C  
ATOM     30  C   VAL A  10       6.201  -0.173  -1.182  0.00  0.00           C  
ATOM     31  O   VAL A  10       5.188  -0.233  -0.504  0.00  0.00           O  
ATOM     31  N   ILE A  11       6.515   0.912  -1.876  0.00  0.00           N  
ATOM     32  CA  ILE A  11       5.669   2.098  -1.870  0.00  0.00           C  
ATOM     33  C   ILE A  11       4.273   1.771  -2.393  0.00  0.00           C  
ATOM     34  O   ILE A  11       3.275   1.935  -1.711  0.00  0.00           O  
ATOM     34  N   GLY A  12       4.206   1.300  -3.630  0.00  0.00           N  
ATOM     35  CA  GLY A  12       2.942   0.951  -4.244  0.00  0.00           C  
ATOM     36  C   GLY A  12       2.200  -0.127  -3.479  0.00  0.00           C  
ATOM     37  O   GLY A  12       1.088   0.063  -3.015  0.00  0.00           O  
ATOM     37  N   LYS A  13       2.825  -1.289  -3.340  0.00  0.00           N  
ATOM     38  CA  LYS A  13       2.218  -2.404  -2.626  0.00  0.00           C  
ATOM     39  C   LYS A  13       1.911  -2.036  -1.177  0.00  0.00           C  
ATOM     40  O   LYS A  13       0.777  -2.073  -0.729  0.00  0.00           O  
ATOM     40  N   GLY A  14       2.946  -1.673  -0.432  0.00  0.00           N  
ATOM     41  CA  GLY A  14       2.789  -1.299   0.958  0.00  0.00           C  
ATOM     42  C   GLY A  14       1.866  -0.111   1.141  0.00  0.00           C  
ATOM     43  O   GLY A  14       0.846  -0.186   1.805  0.00  0.00           O  
ATOM     43  N   LEU A  15       2.227   1.015   0.541  0.00  0.00           N  
ATOM     44  CA  LEU A  15       1.424   2.228   0.640  0.00  0.00           C  
ATOM     45  C   LEU A  15       0.023   2.012   0.089  0.00  0.00           C  
ATOM     46  O   LEU A  15      -0.970   2.163   0.781  0.00  0.00           O  
ATOM     46  N   ARG A  16      -0.061   1.650  -1.184  0.00  0.00           N  
ATOM     47  CA  ARG A  16      -1.346   1.413  -1.830  0.00  0.00           C  
ATOM     48  C   ARG A  16      -2.118   0.302  -1.135  0.00  0.00           C  
ATOM     49  O   ARG A  16      -3.217   0.494  -0.643  0.00  0.00           O  
ATOM     49  N   ALA A  17      -1.532  -0.887  -1.093  0.00  0.00           N  
ATOM     50  CA  ALA A  17      -2.169  -2.033  -0.456  0.00  0.00           C  
ATOM     51  C   ALA A  17      -2.445  -1.766   1.015  0.00  0.00           C  
ATOM     52  O   ALA A  17      -3.575  -1.799   1.475  0.00  0.00           O  
ATOM     52  N   ILE A  18      -1.390  -1.496   1.771  0.00  0.00           N  
ATOM     53  CA  ILE A  18      -1.514  -1.222   3.197  0.00  0.00           C  
ATOM     54  C   ILE A  18      -2.404  -0.006   3.440  0.00  0.00           C  
ATOM     55  O   ILE A  18      -3.429  -0.082   4.098  0.00  0.00           O  
ATOM     55  N   ASN A  19      -2.004   1.136   2.899  0.00  0.00           N  
ATOM     56  CA  ASN A  19      -2.764   2.370   3.057  0.00  0.00           C  
ATOM     57  C   ASN A  19      -4.174   2.254   2.497  0.00  0.00           C  
ATOM     58  O   ASN A  19      -5.160   2.415   3.197  0.00  0.00           O  
ATOM     58  N   ILE A  20      -4.271   1.967   1.207  0.00  0.00           N  
ATOM     59  CA  ILE A  20      -5.562   1.826   0.544  0.00  0.00           C  
ATOM     60  C   ILE A  20      -6.382   0.711   1.185  0.00  0.00           C  
ATOM     61  O   ILE A  20      -7.473   0.922   1.690  0.00  0.00           O  
ATOM     61  N   ALA A  21      -5.844  -0.500   1.163  0.00  0.00           N  
ATOM     62  CA  ALA A  21      -6.522  -1.655   1.741  0.00  0.00           C  
ATOM     63  C   ALA A  21      -6.786  -1.457   3.225  0.00  0.00           C  
ATOM     64  O   ALA A  21      -7.915  -1.472   3.686  0.00  0.00           O  
ATOM     64  N   GLY A  22      -5.720  -1.266   3.991  0.00  0.00           N  
ATOM     65  CA  GLY A  22      -5.835  -1.066   5.420  0.00  0.00           C  
ATOM     66  C   GLY A  22      -6.669   0.150   5.772  0.00  0.00           C  
ATOM     67  O   GLY A  22      -7.686   0.060   6.441  0.00  0.00           O  
ATOM     67  N   THR A  23      -6.236   1.317   5.314  0.00  0.00           N  
ATOM     68  CA  THR A  23      -6.946   2.561   5.582  0.00  0.00           C  
ATOM     69  C   THR A  23      -8.364   2.519   5.034  0.00  0.00           C  
ATOM     70  O   THR A  23      -9.337   2.651   5.758  0.00  0.00           O  
ATOM     70  N   THR A  24      -8.487   2.330   3.728  0.00  0.00           N  
ATOM     71  CA  THR A  24      -9.792   2.270   3.081  0.00  0.00           C  
ATOM     72  C   THR A  24     -10.637   1.138   3.644  0.00  0.00           C  
ATOM     73  O   THR A  24     -11.715   1.342   4.177  0.00  0.00           O  
ATOM     73  N   HIS A  25     -10.137  -0.084   3.521  0.00  0.00           N  
ATOM     74  CA  HIS A  25     -10.847  -1.256   4.018  0.00  0.00           C  
ATOM     75  C   HIS A  25     -11.089  -1.163   5.517  0.00  0.00           C  
ATOM     76  O   HIS A  25     -12.214  -1.177   5.989  0.00  0.00           O  
ATOM     76  N   ASP A  26     -10.012  -1.066   6.284  0.00  0.00           N  
ATOM     77  CA  ASP A  26     -10.110  -0.971   7.735  0.00  0.00           C  
ATOM     78  C   ASP A  26     -10.910   0.258   8.158  0.00  0.00           C  
ATOM     79  O   ASP A  26     -11.932   0.165   8.818  0.00  0.00           O  
ATOM     79  N   VAL A  27     -10.433   1.432   7.769  0.00  0.00           N  
ATOM     80  CA  VAL A  27     -11.102   2.681   8.107  0.00  0.00           C  
ATOM     81  C   VAL A  27     -12.521   2.701   7.545  0.00  0.00           C  
ATOM     82  O   VAL A  27     -13.498   2.816   8.267  0.00  0.00           O  
ATOM     82  N   VAL A  28     -12.633   2.586   6.229  0.00  0.00           N  
ATOM     83  CA  VAL A  28     -13.931   2.591   5.567  0.00  0.00           C  
ATOM     84  C   VAL A  28     -14.797   1.440   6.071  0.00  0.00           C  
ATOM     85  O   VAL A  28     -15.873   1.634   6.611  0.00  0.00           O  
ATOM     85  N   SER A  29     -14.316   0.217   5.892  0.00  0.00           N  
ATOM     86  CA  SER A  29     -15.048  -0.965   6.330  0.00  0.00           C  
ATOM     87  C   SER A  29     -15.294  -0.940   7.830  0.00  0.00           C  
ATOM     88  O   SER A  29     -16.421  -0.958   8.297  0.00  0.00           O  
ATOM     88  N   PHE A  30     -14.219  -0.899   8.605  0.00  0.00           N  
ATOM     89  CA  PHE A  30     -14.321  -0.871  10.058  0.00  0.00           C  
ATOM     90  C   PHE A  30     -15.101   0.345  10.536  0.00  0.00           C  
ENDMDL                                                                          
MODEL        0     
ATOM      1  N   VAL A   1      15.663  -2.099 -10.307  0.00  0.00           N  
ATOM      2  CA  VAL A   1      15.199  -3.158  -9.419  0.00  0.00           C  
ATOM      3  C   VAL A   1      14.913  -2.604  -8.026  0.00  0.00           C  
ATOM      4  O   VAL A   1      13.806  -2.679  -7.520  0.00  0.00           O  
ATOM      4  N   LYS A   2      15.932  -2.037  -7.396  0.00  0.00           N  
ATOM      5  CA  LYS A   2      15.787  -1.470  -6.060  0.00  0.00           C  
ATOM      6  C   LYS A   2      14.742  -0.359  -6.038  0.00  0.00           C  
ATOM      7  O   LYS A   2      13.749  -0.423  -5.331  0.00  0.00           O  
ATOM      7  N   ALA A   3      14.971   0.679  -6.830  0.00  0.00           N  
ATOM      8  CA  ALA A   3      14.051   1.806  -6.902  0.00  0.00           C  
ATOM      9  C   ALA A   3      12.667   1.364  -7.354  0.00  0.00           C  
ATOM     10  O   ALA A   3      11.679   1.534  -6.659  0.00  0.00           O  
ATOM     10  N   ILE A   4      12.596   0.784  -8.543  0.00  0.00           N  
ATOM     11  CA  ILE A   4      11.332   0.313  -9.096  0.00  0.00           C  
ATOM     12  C   ILE A   4      10.699  -0.736  -8.186  0.00  0.00           C  
ATOM     13  O   ILE A   4       9.595  -0.575  -7.691  0.00  0.00           O  
ATOM     13  N   LYS A   5      11.412  -1.830  -7.961  0.00  0.00           N  
ATOM     14  CA  LYS A   5      10.918  -2.905  -7.110  0.00  0.00           C  
ATOM     15  C   LYS A   5      10.642  -2.410  -5.693  0.00  0.00           C  
ATOM     16  O   LYS A   5       9.532  -2.481  -5.191  0.00  0.00           O  
ATOM     16  N   GLN A   6      11.674  -1.898  -5.038  0.00  0.00           N  
ATOM     17  CA  GLN A   6      11.548  -1.389  -3.678  0.00  0.00           C  
ATOM     18  C   GLN A   6      10.536  -0.256  -3.603  0.00  0.00           C  
ATOM     19  O   GLN A   6       9.544  -0.324  -2.896  0.00  0.00           O  
ATOM     19  N   ALA A   7      10.792   0.810  -4.348  0.00  0.00           N  
ATOM     20  CA  ALA A   7       9.902   1.964  -4.367  0.00  0.00           C  
ATOM     21  C   ALA A   7       8.506   1.580  -4.833  0.00  0.00           C  
ATOM     22  O   ALA A   7       7.524   1.744  -4.128  0.00  0.00           O  
ATOM     22  N   GLY A   8       8.416   1.056  -6.047  0.00  0.00           N  
ATOM     23  CA  GLY A   8       7.145   0.648  -6.608  0.00  0.00           C  
ATOM     24  C   GLY A   8       6.456  -0.416  -5.776  0.00  0.00           C  
ATOM     25  O   GLY A   8       5.352  -0.236  -5.290  0.00  0.00           O  
ATOM     25  N   LYS A   9       7.117  -1.553  -5.606  0.00  0.00           N  
ATOM     26  CA  LYS A   9       6.562  -2.653  -4.827  0.00  0.00           C  
ATOM     27  C   LYS A   9       6.283  -2.229  -3.388  0.00  0.00           C  
ATOM     28  O   LYS A   9       5.162  -2.280  -2.908  0.00  0.00           O  
ATOM     28  N   VAL A  10       7.325  -1.803  -2.689  0.00  0.00           N  
ATOM     29  CA  VAL A  10       7.193  -1.370  -1.303  0.00  0.00           C  
ATOM     30  C   VAL A  10       6.222  -0.197  -1.196  0.00  0.00           C  
ATOM     31  O   VAL A  10       5.209  -0.260  -0.520  0.00  0.00           O  
ATOM     31  N   ILE A  11       6.541   0.893  -1.880  0.00  0.00           N  
ATOM     32  CA  ILE A  11       5.699   2.082  -1.862  0.00  0.00           C  
ATOM     33  C   ILE A  11       4.301   1.765  -2.387  0.00  0.00           C  
ATOM     34  O   ILE A  11       3.304   1.929  -1.703  0.00  0.00           O  
ATOM     34  N   GLY A  12       4.231   1.303  -3.627  0.00  0.00           N  
ATOM     35  CA  GLY A  12       2.965   0.964  -4.243  0.00  0.00           C  
ATOM     36  C   GLY A  12       2.219  -0.115  -3.483  0.00  0.00           C  
ATOM     37  O   GLY A  12       1.107   0.078  -3.020  0.00  0.00           O  
ATOM     37  N   LYS A  13       2.838  -1.280  -3.350  0.00  0.00           N  
ATOM     38  CA  LYS A  13       2.226  -2.397  -2.641  0.00  0.00           C  
ATOM     39  C   LYS A  13       1.917  -2.033  -1.191  0.00  0.00           C  
ATOM     40  O   LYS A  13       0.782  -2.069  -0.746  0.00  0.00           O  
ATOM     40  N   GLY A  14       2.951  -1.674  -0.443  0.00  0.00           N  
ATOM     41  CA  GLY A  14       2.793  -1.305   0.948  0.00  0.00           C  
ATOM     42  C   GLY A  14       1.869  -0.118   1.134  0.00  0.00           C  
ATOM     43  O   GLY A  14       0.849  -0.195   1.798  0.00  0.00           O  
ATOM     43  N   LEU A  15       2.229   1.010   0.536  0.00  0.00           N  
ATOM     44  CA  LEU A  15       1.426   2.222   0.639  0.00  0.00           C  
ATOM     45  C   LEU A  15       0.025   2.006   0.089  0.00  0.00           C  
ATOM     46  O   LEU A  15      -0.968   2.157   0.782  0.00  0.00           O  
ATOM     46  N   ARG A  16      -0.061   1.644  -1.184  0.00  0.00           N  
ATOM     47  CA  ARG A  16      -1.347   1.407  -1.828  0.00  0.00           C  
ATOM     48  C   ARG A  16      -2.119   0.297  -1.131  0.00  0.00           C  
ATOM     49  O   ARG A  16      -3.219   0.491  -0.640  0.00  0.00           O  
ATOM     49  N   ALA A  17      -1.534  -0.891  -1.086  0.00  0.00           N  
ATOM     50  CA  ALA A  17      -2.171  -2.036  -0.446  0.00  0.00           C  
ATOM     51  C   ALA A  17      -2.450  -1.764   1.024  0.00  0.00           C  
ATOM     52  O   ALA A  17      -3.580  -1.797   1.482  0.00  0.00           O  
ATOM     52  N   ILE A  18      -1.396  -1.488   1.780  0.00  0.00           N  
ATOM     53  CA  ILE A  18      -1.523  -1.209   3.205  0.00  0.00           C  
ATOM     54  C   ILE A  18      -2.418   0.004   3.443  0.00  0.00           C  
ATOM     55  O   ILE A  18      -3.443  -0.073   4.101  0.00  0.00           O  
ATOM     55  N   ASN A  19      -2.024   1.145   2.896  0.00  0.00           N  
ATOM     56  CA  ASN A  19      -2.789   2.377   3.047  0.00  0.00           C  
ATOM     57  C   ASN A  19      -4.199   2.250   2.491  0.00  0.00           C  
ATOM     58  O   ASN A  19      -5.184   2.413   3.192  0.00  0.00           O  
ATOM     58  N   ILE A  20      -4.297   1.954   1.203  0.00  0.00           N  
ATOM     59  CA  ILE A  20      -5.588   1.803   0.544  0.00  0.00           C  
ATOM     60  C   ILE A  20      -6.405   0.691   1.196  0.00  0.00           C  
ATOM     61  O   ILE A  20      -7.496   0.903   1.698  0.00  0.00           O  
ATOM     61  N   ALA A  21      -5.862  -0.518   1.186  0.00  0.00           N  
ATOM     62  CA  ALA A  21      -6.535  -1.669   1.775  0.00  0.00           C  
ATOM     63  C   ALA A  21      -6.801  -1.457   3.257  0.00  0.00           C  
ATOM     64  O   ALA A  21      -7.931  -1.475   3.717  0.00  0.00           O  
ATOM     64  N   GLY A  22      -5.738  -1.251   4.021  0.00  0.00           N  
ATOM     65  CA  GLY A  22      -5.856  -1.036   5.448  0.00  0.00           C  
ATOM     66  C   GLY A  22      -6.700   0.178   5.786  0.00  0.00           C  
ATOM     67  O   GLY A  22      -7.715   0.087   6.456  0.00  0.00           O  
ATOM     67  N   THR A  23      -6.276   1.342   5.314  0.00  0.00           N  
ATOM     68  CA  THR A  23      -6.996   2.583   5.567  0.00  0.00           C  
ATOM     69  C   THR A  23      -8.415   2.522   5.023  0.00  0.00           C  
ATOM     70  O   THR A  23      -9.388   2.657   5.747  0.00  0.00           O  
ATOM     70  N   THR A  24      -8.539   2.313   3.719  0.00  0.00           N  
ATOM     71  CA  THR A  24      -9.845   2.233   3.077  0.00  0.00           C  
ATOM     72  C   THR A  24     -10.681   1.104   3.659  0.00  0.00           C  
ATOM     73  O   THR A  24     -11.760   1.309   4.190  0.00  0.00           O  
ATOM     73  N   HIS A  25     -10.172  -0.116   3.557  0.00  0.00           N  
ATOM     74  CA  HIS A  25     -10.872  -1.285   4.075  0.00  0.00           C  
ATOM     75  C   HIS A  25     -11.115  -1.167   5.572  0.00  0.00           C  
ATOM     76  O   HIS A  25     -12.241  -1.183   6.043  0.00  0.00           O  
ATOM     76  N   ASP A  26     -10.040  -1.045   6.337  0.00  0.00           N  
ATOM     77  CA  ASP A  26     -10.140  -0.924   7.786  0.00  0.00           C  
ATOM     78  C   ASP A  26     -10.955   0.302   8.186  0.00  0.00           C  
ATOM     79  O   ASP A  26     -11.975   0.209   8.849  0.00  0.00           O  
ATOM     79  N   VAL A  27     -10.493   1.474   7.774  0.00  0.00           N  
ATOM     80  CA  VAL A  27     -11.178   2.722   8.088  0.00  0.00           C  
ATOM     81  C   VAL A  27     -12.598   2.712   7.530  0.00  0.00           C  
ATOM     82  O   VAL A  27     -13.574   2.831   8.251  0.00  0.00           O  
ATOM     82  N   VAL A  28     -12.711   2.567   6.217  0.00  0.00           N  
ATOM     83  CA  VAL A  28     -14.011   2.541   5.558  0.00  0.00           C  
ATOM     84  C   VAL A  28     -14.862   1.393   6.092  0.00  0.00           C  
ATOM     85  O   VAL A  28     -15.941   1.587   6.628  0.00  0.00           O  
ATOM     85  N   SER A  29     -14.367   0.172   5.942  0.00  0.00           N  
ATOM     86  CA  SER A  29     -15.084  -1.008   6.409  0.00  0.00           C  
ATOM     87  C   SER A  29     -15.331  -0.949   7.908  0.00  0.00           C  
ATOM     88  O   SER A  29     -16.458  -0.971   8.375  0.00  0.00           O  
ATOM     88  N   PHE A  30     -14.257  -0.872   8.681  0.00  0.00           N  
ATOM     89  CA  PHE A  30     -14.361  -0.809  10.134  0.00  0.00           C  
ATOM     90  C   PHE A  30     -15.159   0.406  10.580  0.00  0.00           C  
ENDMDL                                                                          
MODEL        0     
ATOM      1  N   VAL A   1      15.717  -2.052 -10.375  0.00  0.00           N  
ATOM      2  CA  VAL A   1      15.232  -3.127  -9.518  0.00  0.00           C  
ATOM      3  C   VAL A   1      14.950  -2.607  -8.111  0.00  0.00           C  
ATOM      4  O   VAL A   1      13.840  -2.681  -7.610  0.00  0.00           O  
ATOM      4  N   LYS A   2      15.975  -2.072  -7.463  0.00  0.00           N  
ATOM      5  CA  LYS A   2      15.834  -1.540  -6.113  0.00  0.00           C  
ATOM      6  C   LYS A   2      14.802  -0.417  -6.063  0.00  0.00           C  
ATOM      7  O   LYS A   2      13.809  -0.486  -5.359  0.00  0.00           O  
ATOM      7  N   ALA A   3      15.046   0.639  -6.828  0.00  0.00           N  
ATOM      8  CA  ALA A   3      14.140   1.779  -6.872  0.00  0.00           C  
ATOM      9  C   ALA A   3      12.751   1.366  -7.333  0.00  0.00           C  
ATOM     10  O   ALA A   3      11.764   1.532  -6.635  0.00  0.00           O  
ATOM     10  N   ILE A   4      12.672   0.814  -8.536  0.00  0.00           N  
ATOM     11  CA  ILE A   4      11.402   0.372  -9.099  0.00  0.00           C  
ATOM     12  C   ILE A   4      10.754  -0.686  -8.212  0.00  0.00           C  
ATOM     13  O   ILE A   4       9.652  -0.522  -7.717  0.00  0.00           O  
ATOM     13  N   LYS A   5      11.453  -1.795  -8.009  0.00  0.00           N  
ATOM     14  CA  LYS A   5      10.943  -2.881  -7.181  0.00  0.00           C  
ATOM     15  C   LYS A   5      10.668  -2.411  -5.756  0.00  0.00           C  
ATOM     16  O   LYS A   5       9.556  -2.480  -5.258  0.00  0.00           O  
ATOM     16  N   GLN A   6      11.704  -1.923  -5.088  0.00  0.00           N  
ATOM     17  CA  GLN A   6      11.579  -1.439  -3.719  0.00  0.00           C  
ATOM     18  C   GLN A   6      10.577  -0.299  -3.623  0.00  0.00           C  
ATOM     19  O   GLN A   6       9.584  -0.372  -2.918  0.00  0.00           O  
ATOM     19  N   ALA A   7      10.842   0.779  -4.348  0.00  0.00           N  
ATOM     20  CA  ALA A   7       9.962   1.940  -4.346  0.00  0.00           C  
ATOM     21  C   ALA A   7       8.562   1.575  -4.817  0.00  0.00           C  
ATOM     22  O   ALA A   7       7.582   1.738  -4.110  0.00  0.00           O  
ATOM     22  N   GLY A   8       8.467   1.072  -6.040  0.00  0.00           N  
ATOM     23  CA  GLY A   8       7.193   0.684  -6.607  0.00  0.00           C  
ATOM     24  C   GLY A   8       6.493  -0.385  -5.791  0.00  0.00           C  
ATOM     25  O   GLY A   8       5.390  -0.202  -5.303  0.00  0.00           O  
ATOM     25  N   LYS A   9       7.144  -1.529  -5.635  0.00  0.00           N  
ATOM     26  CA  LYS A   9       6.579  -2.635  -4.872  0.00  0.00           C  
ATOM     27  C   LYS A   9       6.298  -2.228  -3.428  0.00  0.00           C  
ATOM     28  O   LYS A   9       5.176  -2.278  -2.951  0.00  0.00           O  
ATOM     28  N   VAL A  10       7.341  -1.817  -2.721  0.00  0.00           N  
ATOM     29  CA  VAL A  10       7.209  -1.400  -1.331  0.00  0.00           C  
ATOM     30  C   VAL A  10       6.243  -0.224  -1.211  0.00  0.00           C  
ATOM     31  O   VAL A  10       5.229  -0.290  -0.535  0.00  0.00           O  
ATOM     31  N   ILE A  11       6.567   0.872  -1.882  0.00  0.00           N  
ATOM     32  CA  ILE A  11       5.730   2.065  -1.851  0.00  0.00           C  
ATOM     33  C   ILE A  11       4.331   1.759  -2.378  0.00  0.00           C  
ATOM     34  O   ILE A  11       3.335   1.921  -1.692  0.00  0.00           O  
ATOM     34  N   GLY A  12       4.258   1.307  -3.622  0.00  0.00           N  
ATOM     35  CA  GLY A  12       2.990   0.980  -4.240  0.00  0.00           C  
ATOM     36  C   GLY A  12       2.237  -0.100  -3.488  0.00  0.00           C  
ATOM     37  O   GLY A  12       1.126   0.095  -3.024  0.00  0.00           O  
ATOM     37  N   LYS A  13       2.851  -1.268  -3.360  0.00  0.00           N  
ATOM     38  CA  LYS A  13       2.233  -2.386  -2.659  0.00  0.00           C  
ATOM     39  C   LYS A  13       1.922  -2.029  -1.209  0.00  0.00           C  
ATOM     40  O   LYS A  13       0.786  -2.066  -0.766  0.00  0.00           O  
ATOM     40  N   GLY A  14       2.955  -1.677  -0.457  0.00  0.00           N  
ATOM     41  CA  GLY A  14       2.795  -1.315   0.936  0.00  0.00           C  
ATOM     42  C   GLY A  14       1.872  -0.128   1.126  0.00  0.00           C  
ATOM     43  O   GLY A  14       0.851  -0.208   1.790  0.00  0.00           O  
ATOM     43  N   LEU A  15       2.232   1.002   0.533  0.00  0.00           N  
ATOM     44  CA  LEU A  15       1.430   2.214   0.640  0.00  0.00           C  
ATOM     45  C   LEU A  15       0.028   2.000   0.092  0.00  0.00           C  
ATOM     46  O   LEU A  15      -0.964   2.151   0.786  0.00  0.00           O  
ATOM     46  N   ARG A  16      -0.060   1.640  -1.181  0.00  0.00           N  
ATOM     47  CA  ARG A  16      -1.346   1.405  -1.825  0.00  0.00           C  
ATOM     48  C   ARG A  16      -2.120   0.297  -1.127  0.00  0.00           C  
ATOM     49  O   ARG A  16      -3.220   0.492  -0.636  0.00  0.00           O  
ATOM     49  N   ALA A  17      -1.536  -0.892  -1.080  0.00  0.00           N  
ATOM     50  CA  ALA A  17      -2.174  -2.035  -0.439  0.00  0.00           C  
ATOM     51  C   ALA A  17      -2.456  -1.761   1.030  0.00  0.00           C  
ATOM     52  O   ALA A  17      -3.587  -1.795   1.486  0.00  0.00           O  
ATOM     52  N   ILE A  18      -1.404  -1.482   1.787  0.00  0.00           N  
ATOM     53  CA  ILE A  18      -1.533  -1.200   3.211  0.00  0.00           C  
ATOM     54  C   ILE A  18      -2.433   0.010   3.445  0.00  0.00           C  
ATOM     55  O   ILE A  18      -3.457  -0.068   4.104  0.00  0.00           O  
ATOM     55  N   ASN A  19      -2.043   1.151   2.894  0.00  0.00           N  
ATOM     56  CA  ASN A  19      -2.812   2.380   3.042  0.00  0.00           C  
ATOM     57  C   ASN A  19      -4.222   2.247   2.489  0.00  0.00           C  
ATOM     58  O   ASN A  19      -5.207   2.411   3.190  0.00  0.00           O  
ATOM     58  N   ILE A  20      -4.322   1.942   1.202  0.00  0.00           N  
ATOM     59  CA  ILE A  20      -5.613   1.784   0.546  0.00  0.00           C  
ATOM     60  C   ILE A  20      -6.426   0.675   1.207  0.00  0.00           C  
ATOM     61  O   ILE A  20      -7.518   0.888   1.708  0.00  0.00           O  
ATOM     61  N   ALA A  21      -5.880  -0.533   1.208  0.00  0.00           N  
ATOM     62  CA  ALA A  21      -6.549  -1.681   1.806  0.00  0.00           C  
ATOM     63  C   ALA A  21      -6.819  -1.456   3.286  0.00  0.00           C  
ATOM     64  O   ALA A  21      -7.949  -1.476   3.745  0.00  0.00           O  
ATOM     64  N   GLY A  22      -5.757  -1.238   4.049  0.00  0.00           N  
ATOM     65  CA  GLY A  22      -5.878  -1.009   5.474  0.00  0.00           C  
ATOM     66  C   GLY A  22      -6.731   0.201   5.799  0.00  0.00           C  
ATOM     67  O   GLY A  22      -7.745   0.110   6.471  0.00  0.00           O  
ATOM     67  N   THR A  23      -6.316   1.363   5.315  0.00  0.00           N  
ATOM     68  CA  THR A  23      -7.046   2.602   5.555  0.00  0.00           C  
ATOM     69  C   THR A  23      -8.465   2.523   5.014  0.00  0.00           C  
ATOM     70  O   THR A  23      -9.437   2.661   5.739  0.00  0.00           O  
ATOM     70  N   THR A  24      -8.590   2.297   3.714  0.00  0.00           N  
ATOM     71  CA  THR A  24      -9.896   2.199   3.075  0.00  0.00           C  
ATOM     72  C   THR A  24     -10.724   1.073   3.676  0.00  0.00           C  
ATOM     73  O   THR A  24     -11.804   1.278   4.204  0.00  0.00           O  
ATOM     73  N   HIS A  25     -10.206  -0.145   3.593  0.00  0.00           N  
ATOM     74  CA  HIS A  25     -10.898  -1.310   4.129  0.00  0.00           C  
ATOM     75  C   HIS A  25     -11.143  -1.170   5.623  0.00  0.00           C  
ATOM     76  O   HIS A  25     -12.269  -1.189   6.094  0.00  0.00           O  
ATOM     76  N   ASP A  26     -10.070  -1.025   6.387  0.00  0.00           N  
ATOM     77  CA  ASP A  26     -10.172  -0.881   7.834  0.00  0.00           C  
ATOM     78  C   ASP A  26     -11.001   0.343   8.213  0.00  0.00           C  
ATOM     79  O   ASP A  26     -12.019   0.250   8.879  0.00  0.00           O  
ATOM     79  N   VAL A  27     -10.553   1.513   7.779  0.00  0.00           N  
ATOM     80  CA  VAL A  27     -11.252   2.758   8.072  0.00  0.00           C  
ATOM     81  C   VAL A  27     -12.673   2.720   7.518  0.00  0.00           C  
ATOM     82  O   VAL A  27     -13.649   2.843   8.239  0.00  0.00           O  
ATOM     82  N   VAL A  28     -12.788   2.548   6.209  0.00  0.00           N  
ATOM     83  CA  VAL A  28     -14.089   2.494   5.554  0.00  0.00           C  
ATOM     84  C   VAL A  28     -14.926   1.348   6.114  0.00  0.00           C  
ATOM     85  O   VAL A  28     -16.007   1.543   6.647  0.00  0.00           O  
ATOM     85  N   SER A  29     -14.418   0.130   5.991  0.00  0.00           N  
ATOM     86  CA  SER A  29     -15.121  -1.047   6.486  0.00  0.00           C  
ATOM     87  C   SER A  29     -15.369  -0.955   7.984  0.00  0.00           C  
ATOM     88  O   SER A  29     -16.496  -0.981   8.450  0.00  0.00           O  
ATOM     88  N   PHE A  30     -14.297  -0.846   8.755  0.00  0.00           N  
ATOM     89  CA  PHE A  30     -14.402  -0.750  10.205  0.00  0.00           C  
ATOM     90  C   PHE A  30     -15.219   0.463  10.622  0.00  0.00           C  
ENDMDL                                                                          
MODEL        0     
ATOM      1  N   VAL A   1      15.771  -2.007 -10.440  0.00  0.00           N  
ATOM      2  CA  VAL A   1      15.268  -3.096  -9.612  0.00  0.00           C  
ATOM      3  C   VAL A   1      14.988  -2.609  -8.194  0.00  0.00           C  
ATOM      4  O   VAL A   1      13.876  -2.680  -7.697  0.00  0.00           O  
ATOM      4  N   LYS A   2      16.018  -2.104  -7.529  0.00  0.00           N  
ATOM      5  CA  LYS A   2      15.880  -1.605  -6.166  0.00  0.00           C  
ATOM      6  C   LYS A   2      14.862  -0.471  -6.090  0.00  0.00           C  
ATOM      7  O   LYS A   2      13.867  -0.545  -5.388  0.00  0.00           O  
ATOM      7  N   ALA A   3      15.119   0.599  -6.829  0.00  0.00           N  
ATOM      8  CA  ALA A   3      14.226   1.751  -6.846  0.00  0.00           C  
ATOM      9  C   ALA A   3      12.832   1.365  -7.316  0.00  0.00           C  
ATOM     10  O   ALA A   3      11.848   1.529  -6.614  0.00  0.00           O  
ATOM     10  N   ILE A   4      12.747   0.840  -8.530  0.00  0.00           N  
ATOM     11  CA  ILE A   4      11.472   0.427  -9.103  0.00  0.00           C  
ATOM     12  C   ILE A   4      10.809  -0.641  -8.237  0.00  0.00           C  
ATOM     13  O   ILE A   4       9.708  -0.473  -7.740  0.00  0.00           O  
ATOM     13  N   LYS A   5      11.494  -1.761  -8.054  0.00  0.00           N  
ATOM     14  CA  LYS A   5      10.970  -2.857  -7.248  0.00  0.00           C  
ATOM     15  C   LYS A   5      10.696  -2.410  -5.815  0.00  0.00           C  
ATOM     16  O   LYS A   5       9.582  -2.478  -5.322  0.00  0.00           O  
ATOM     16  N   GLN A   6      11.734  -1.944  -5.136  0.00  0.00           N  
ATOM     17  CA  GLN A   6      11.611  -1.485  -3.759  0.00  0.00           C  
ATOM     18  C   GLN A   6      10.617  -0.339  -3.644  0.00  0.00           C  
ATOM     19  O   GLN A   6       9.623  -0.417  -2.941  0.00  0.00           O  
ATOM     19  N   ALA A   7      10.891   0.749  -4.351  0.00  0.00           N  
ATOM     20  CA  ALA A   7      10.019   1.917  -4.329  0.00  0.00           C  
ATOM     21  C   ALA A   7       8.617   1.570  -4.805  0.00  0.00           C  
ATOM     22  O   ALA A   7       7.638   1.730  -4.095  0.00  0.00           O  
ATOM     22  N   GLY A   8       8.518   1.085  -6.035  0.00  0.00           N  
ATOM     23  CA  GLY A   8       7.240   0.716  -6.607  0.00  0.00           C  
ATOM     24  C   GLY A   8       6.531  -0.357  -5.804  0.00  0.00           C  
ATOM     25  O   GLY A   8       5.428  -0.171  -5.316  0.00  0.00           O  
ATOM     25  N   LYS A   9       7.172  -1.509  -5.661  0.00  0.00           N  
ATOM     26  CA  LYS A   9       6.597  -2.619  -4.912  0.00  0.00           C  
ATOM     27  C   LYS A   9       6.315  -2.226  -3.465  0.00  0.00           C  
ATOM     28  O   LYS A   9       5.192  -2.275  -2.991  0.00  0.00           O  
ATOM     28  N   VAL A  10       7.359  -1.828  -2.751  0.00  0.00           N  
ATOM     29  CA  VAL A  10       7.226  -1.426  -1.356  0.00  0.00           C  
ATOM     30  C   VAL A  10       6.264  -0.249  -1.226  0.00  0.00           C  
ATOM     31  O   VAL A  10       5.250  -0.317  -0.551  0.00  0.00           O  
ATOM     31  N   ILE A  11       6.593   0.853  -1.886  0.00  0.00           N  
ATOM     32  CA  ILE A  11       5.760   2.049  -1.844  0.00  0.00           C  
ATOM     33  C   ILE A  11       4.359   1.752  -2.372  0.00  0.00           C  
ATOM     34  O   ILE A  11       3.364   1.914  -1.684  0.00  0.00           O  
ATOM     34  N   GLY A  12       4.283   1.310  -3.619  0.00  0.00           N  
ATOM     35  CA  GLY A  12       3.013   0.992  -4.238  0.00  0.00           C  
ATOM     36  C   GLY A  12       2.256  -0.088  -3.492  0.00  0.00           C  
ATOM     37  O   GLY A  12       1.145   0.109  -3.028  0.00  0.00           O  
ATOM     37  N   LYS A  13       2.865  -1.260  -3.370  0.00  0.00           N  
ATOM     38  CA  LYS A  13       2.242  -2.379  -2.674  0.00  0.00           C  
ATOM     39  C   LYS A  13       1.928  -2.026  -1.223  0.00  0.00           C  
ATOM     40  O   LYS A  13       0.791  -2.063  -0.782  0.00  0.00           O  
ATOM     40  N   GLY A  14       2.961  -1.679  -0.468  0.00  0.00           N  
ATOM     41  CA  GLY A  14       2.799  -1.321   0.926  0.00  0.00           C  
ATOM     42  C   GLY A  14       1.875  -0.135   1.119  0.00  0.00           C  
ATOM     43  O   GLY A  14       0.854  -0.217   1.782  0.00  0.00           O  
ATOM     43  N   LEU A  15       2.235   0.996   0.529  0.00  0.00           N  
ATOM     44  CA  LEU A  15       1.432   2.208   0.639  0.00  0.00           C  
ATOM     45  C   LEU A  15       0.029   1.994   0.092  0.00  0.00           C  
ATOM     46  O   LEU A  15      -0.962   2.145   0.787  0.00  0.00           O  
ATOM     46  N   ARG A  16      -0.060   1.634  -1.181  0.00  0.00           N  
ATOM     47  CA  ARG A  16      -1.347   1.399  -1.823  0.00  0.00           C  
ATOM     48  C   ARG A  16      -2.121   0.292  -1.122  0.00  0.00           C  
ATOM     49  O   ARG A  16      -3.221   0.489  -0.633  0.00  0.00           O  
ATOM     49  N   ALA A  17      -1.537  -0.897  -1.072  0.00  0.00           N  
ATOM     50  CA  ALA A  17      -2.176  -2.038  -0.429  0.00  0.00           C  
ATOM     51  C   ALA A  17      -2.461  -1.759   1.039  0.00  0.00           C  
ATOM     52  O   ALA A  17      -3.592  -1.794   1.494  0.00  0.00           O  
ATOM     52  N   ILE A  18      -1.410  -1.475   1.797  0.00  0.00           N  
ATOM     53  CA  ILE A  18      -1.542  -1.187   3.219  0.00  0.00           C  
ATOM     54  C   ILE A  18      -2.447   0.020   3.447  0.00  0.00           C  
ATOM     55  O   ILE A  18      -3.470  -0.060   4.107  0.00  0.00           O  
ATOM     55  N   ASN A  19      -2.062   1.160   2.891  0.00  0.00           N  
ATOM     56  CA  ASN A  19      -2.836   2.387   3.033  0.00  0.00           C  
ATOM     57  C   ASN A  19      -4.247   2.243   2.483  0.00  0.00           C  
ATOM     58  O   ASN A  19      -5.232   2.408   3.184  0.00  0.00           O  
ATOM     58  N   ILE A  20      -4.348   1.929   1.199  0.00  0.00           N  
ATOM     59  CA  ILE A  20      -5.640   1.761   0.546  0.00  0.00           C  
ATOM     60  C   ILE A  20      -6.448   0.655   1.218  0.00  0.00           C  
ATOM     61  O   ILE A  20      -7.541   0.869   1.717  0.00  0.00           O  
ATOM     61  N   ALA A  21      -5.897  -0.551   1.230  0.00  0.00           N  
ATOM     62  CA  ALA A  21      -6.562  -1.695   1.840  0.00  0.00           C  
ATOM     63  C   ALA A  21      -6.834  -1.456   3.317  0.00  0.00           C  
ATOM     64  O   ALA A  21      -7.965  -1.478   3.775  0.00  0.00           O  
ATOM     64  N   GLY A  22      -5.775  -1.222   4.079  0.00  0.00           N  
ATOM     65  CA  GLY A  22      -5.898  -0.979   5.501  0.00  0.00           C  
ATOM     66  C   GLY A  22      -6.761   0.228   5.812  0.00  0.00           C  
ATOM     67  O   GLY A  22      -7.774   0.137   6.486  0.00  0.00           O  
ATOM     67  N   THR A  23      -6.357   1.388   5.314  0.00  0.00           N  
ATOM     68  CA  THR A  23      -7.096   2.623   5.539  0.00  0.00           C  
ATOM     69  C   THR A  23      -8.516   2.525   5.003  0.00  0.00           C  
ATOM     70  O   THR A  23      -9.488   2.665   5.727  0.00  0.00           O  
ATOM     70  N   THR A  24      -8.642   2.278   3.707  0.00  0.00           N  
ATOM     71  CA  THR A  24      -9.949   2.161   3.072  0.00  0.00           C  
ATOM     72  C   THR A  24     -10.767   1.038   3.692  0.00  0.00           C  
ATOM     73  O   THR A  24     -11.849   1.245   4.218  0.00  0.00           O  
ATOM     73  N   HIS A  25     -10.239  -0.176   3.630  0.00  0.00           N  
ATOM     74  CA  HIS A  25     -10.921  -1.338   4.186  0.00  0.00           C  
ATOM     75  C   HIS A  25     -11.169  -1.172   5.678  0.00  0.00           C  
ATOM     76  O   HIS A  25     -12.295  -1.195   6.148  0.00  0.00           O  
ATOM     76  N   ASP A  26     -10.098  -1.003   6.440  0.00  0.00           N  
ATOM     77  CA  ASP A  26     -10.203  -0.833   7.883  0.00  0.00           C  
ATOM     78  C   ASP A  26     -11.047   0.387   8.240  0.00  0.00           C  
ATOM     79  O   ASP A  26     -12.063   0.294   8.908  0.00  0.00           O  
ATOM     79  N   VAL A  27     -10.614   1.554   7.783  0.00  0.00           N  
ATOM     80  CA  VAL A  27     -11.328   2.795   8.053  0.00  0.00           C  
ATOM     81  C   VAL A  27     -12.750   2.729   7.503  0.00  0.00           C  
ATOM     82  O   VAL A  27     -13.725   2.855   8.224  0.00  0.00           O  
ATOM     82  N   VAL A  28     -12.865   2.526   6.198  0.00  0.00           N  
ATOM     83  CA  VAL A  28     -14.167   2.442   5.547  0.00  0.00           C  
ATOM     84  C   VAL A  28     -14.990   1.300   6.136  0.00  0.00           C  
ATOM     85  O   VAL A  28     -16.072   1.495   6.665  0.00  0.00           O  
ATOM     85  N   SER A  29     -14.467   0.086   6.043  0.00  0.00           N  
ATOM     86  CA  SER A  29     -15.155  -1.087   6.567  0.00  0.00           C  
ATOM     87  C   SER A  29     -15.406  -0.961   8.061  0.00  0.00           C  
ATOM     88  O   SER A  29     -16.532  -0.991   8.529  0.00  0.00           O  
ATOM     88  N   PHE A  30     -14.335  -0.816   8.830  0.00  0.00           N  
ATOM     89  CA  PHE A  30     -14.442  -0.685  10.277  0.00  0.00           C  
ATOM     90  C   PHE A  30     -15.279   0.525  10.663  0.00  0.00           C  
ENDMDL                                                                          
MODEL        0     
ATOM      1  N   VAL A   1      15.826  -1.961 -10.503  0.00  0.00           N  
ATOM      2  CA  VAL A   1      15.303  -3.063  -9.706  0.00  0.00           C  
ATOM      3  C   VAL A   1      15.026  -2.609  -8.276  0.00  0.00           C  
ATOM      4  O   VAL A   1      13.912  -2.677  -7.784  0.00  0.00           O  
ATOM      4  N   LYS A   2      16.061  -2.135  -7.595  0.00  0.00           N  
ATOM      5  CA  LYS A   2      15.926  -1.669  -6.221  0.00  0.00           C  
ATOM      6  C   LYS A   2      14.921  -0.525  -6.118  0.00  0.00           C  
ATOM      7  O   LYS A   2      13.924  -0.605  -5.419  0.00  0.00           O  
ATOM      7  N   ALA A   3      15.191   0.559  -6.831  0.00  0.00           N  
ATOM      8  CA  ALA A   3      14.312   1.722  -6.820  0.00  0.00           C  
ATOM      9  C   ALA A   3      12.913   1.363  -7.298  0.00  0.00           C  
ATOM     10  O   ALA A   3      11.931   1.523  -6.593  0.00  0.00           O  
ATOM     10  N   ILE A   4      12.822   0.866  -8.524  0.00  0.00           N  
ATOM     11  CA  ILE A   4      11.542   0.480  -9.105  0.00  0.00           C  
ATOM     12  C   ILE A   4      10.865  -0.596  -8.261  0.00  0.00           C  
ATOM     13  O   ILE A   4       9.765  -0.424  -7.763  0.00  0.00           O  
ATOM     13  N   LYS A   5      11.536  -1.728  -8.099  0.00  0.00           N  
ATOM     14  CA  LYS A   5      10.997  -2.832  -7.315  0.00  0.00           C  
ATOM     15  C   LYS A   5      10.723  -2.409  -5.874  0.00  0.00           C  
ATOM     16  O   LYS A   5       9.608  -2.476  -5.385  0.00  0.00           O  
ATOM     16  N   GLN A   6      11.765  -1.966  -5.184  0.00  0.00           N  
ATOM     17  CA  GLN A   6      11.642  -1.530  -3.799  0.00  0.00           C  
ATOM     18  C   GLN A   6      10.657  -0.379  -3.666  0.00  0.00           C  
ATOM     19  O   GLN A   6       9.662  -0.461  -2.964  0.00  0.00           O  
ATOM     19  N   ALA A   7      10.940   0.718  -4.353  0.00  0.00           N  
ATOM     20  CA  ALA A   7      10.077   1.892  -4.312  0.00  0.00           C  
ATOM     21  C   ALA A   7       8.672   1.564  -4.793  0.00  0.00           C  
ATOM     22  O   ALA A   7       7.694   1.722  -4.080  0.00  0.00           O  
ATOM     22  N   GLY A   8       8.568   1.097  -6.029  0.00  0.00           N  
ATOM     23  CA  GLY A   8       7.287   0.747  -6.606  0.00  0.00           C  
ATOM     24  C   GLY A   8       6.568  -0.330  -5.817  0.00  0.00           C  
ATOM     25  O   GLY A   8       5.467  -0.141  -5.328  0.00  0.00           O  
ATOM     25  N   LYS A   9       7.200  -1.488  -5.687  0.00  0.00           N  
ATOM     26  CA  LYS A   9       6.615  -2.602  -4.953  0.00  0.00           C  
ATOM     27  C   LYS A   9       6.333  -2.224  -3.502  0.00  0.00           C  
ATOM     28  O   LYS A   9       5.208  -2.273  -3.031  0.00  0.00           O  
ATOM     28  N   VAL A  10       7.377  -1.840  -2.781  0.00  0.00           N  
ATOM     29  CA  VAL A  10       7.243  -1.452  -1.382  0.00  0.00           C  
ATOM     30  C   VAL A  10       6.285  -0.273  -1.241  0.00  0.00           C  
ATOM     31  O   VAL A  10       5.270  -0.344  -0.567  0.00  0.00           O  
ATOM     31  N   ILE A  11       6.618   0.834  -1.890  0.00  0.00           N  
ATOM     32  CA  ILE A  11       5.789   2.032  -1.837  0.00  0.00           C  
ATOM     33  C   ILE A  11       4.386   1.746  -2.365  0.00  0.00           C  
ATOM     34  O   ILE A  11       3.393   1.906  -1.676  0.00  0.00           O  
ATOM     34  N   GLY A  12       4.308   1.312  -3.616  0.00  0.00           N  
ATOM     35  CA  GLY A  12       3.037   1.004  -4.236  0.00  0.00           C  
ATOM     36  C   GLY A  12       2.274  -0.077  -3.496  0.00  0.00           C  
ATOM     37  O   GLY A  12       1.163   0.123  -3.032  0.00  0.00           O  
ATOM     37  N   LYS A  13       2.878  -1.251  -3.379  0.00  0.00           N  
ATOM     38  CA  LYS A  13       2.250  -2.371  -2.689  0.00  0.00           C  
ATOM     39  C   LYS A  13       1.935  -2.023  -1.237  0.00  0.00           C  
ATOM     40  O   LYS A  13       0.797  -2.060  -0.799  0.00  0.00           O  
ATOM     40  N   GLY A  14       2.966  -1.680  -0.479  0.00  0.00           N  
ATOM     41  CA  GLY A  14       2.802  -1.328   0.916  0.00  0.00           C  
ATOM     42  C   GLY A  14       1.878  -0.142   1.112  0.00  0.00           C  
ATOM     43  O   GLY A  14       0.857  -0.226   1.775  0.00  0.00           O  
ATOM     43  N   LEU A  15       2.237   0.991   0.524  0.00  0.00           N  
ATOM     44  CA  LEU A  15       1.434   2.202   0.637  0.00  0.00           C  
ATOM     45  C   LEU A  15       0.030   1.988   0.092  0.00  0.00           C  
ATOM     46  O   LEU A  15      -0.960   2.139   0.788  0.00  0.00           O  
ATOM     46  N   ARG A  16      -0.060   1.628  -1.181  0.00  0.00           N  
ATOM     47  CA  ARG A  16      -1.348   1.392  -1.821  0.00  0.00           C  
ATOM     48  C   ARG A  16      -2.123   0.288  -1.118  0.00  0.00           C  
ATOM     49  O   ARG A  16      -3.223   0.486  -0.630  0.00  0.00           O  
ATOM     49  N   ALA A  17      -1.539  -0.901  -1.065  0.00  0.00           N  
ATOM     50  CA  ALA A  17      -2.178  -2.041  -0.419  0.00  0.00           C  
ATOM     51  C   ALA A  17      -2.465  -1.757   1.048  0.00  0.00           C  
ATOM     52  O   ALA A  17      -3.597  -1.793   1.501  0.00  0.00           O  
ATOM     52  N   ILE A  18      -1.417  -1.467   1.806  0.00  0.00           N  
ATOM     53  CA  ILE A  18      -1.551  -1.175   3.227  0.00  0.00           C  
ATOM     54  C   ILE A  18      -2.461   0.030   3.450  0.00  0.00           C  
ATOM     55  O   ILE A  18      -3.484  -0.051   4.110  0.00  0.00           O  
ATOM     55  N   ASN A  19      -2.081   1.169   2.888  0.00  0.00           N  
ATOM     56  CA  ASN A  19      -2.861   2.392   3.024  0.00  0.00           C  
ATOM     57  C   ASN A  19      -4.272   2.239   2.477  0.00  0.00           C  
ATOM     58  O   ASN A  19      -5.256   2.406   3.179  0.00  0.00           O  
ATOM     58  N   ILE A  20      -4.373   1.915   1.196  0.00  0.00           N  
ATOM     59  CA  ILE A  20      -5.666   1.737   0.546  0.00  0.00           C  
ATOM     60  C   ILE A  20      -6.470   0.635   1.229  0.00  0.00           C  
ATOM     61  O   ILE A  20      -7.563   0.849   1.726  0.00  0.00           O  
ATOM     61  N   ALA A  21      -5.914  -0.568   1.253  0.00  0.00           N  
ATOM     62  CA  ALA A  21      -6.574  -1.710   1.875  0.00  0.00           C  
ATOM     63  C   ALA A  21      -6.850  -1.456   3.349  0.00  0.00           C  
ATOM     64  O   ALA A  21      -7.980  -1.479   3.806  0.00  0.00           O  
ATOM     64  N   GLY A  22      -5.792  -1.207   4.109  0.00  0.00           N  
ATOM     65  CA  GLY A  22      -5.919  -0.949   5.528  0.00  0.00           C  
ATOM     66  C   GLY A  22      -6.792   0.255   5.825  0.00  0.00           C  
ATOM     67  O   GLY A  22      -7.803   0.163   6.501  0.00  0.00           O  
ATOM     67  N   THR A  23      -6.397   1.412   5.312  0.00  0.00           N  
ATOM     68  CA  THR A  23      -7.147   2.644   5.523  0.00  0.00           C  
ATOM     69  C   THR A  23      -8.567   2.526   4.991  0.00  0.00           C  
ATOM     70  O   THR A  23      -9.539   2.669   5.716  0.00  0.00           O  
ATOM     70  N   THR A  24      -8.694   2.259   3.699  0.00  0.00           N  
ATOM     71  CA  THR A  24     -10.001   2.122   3.069  0.00  0.00           C  
ATOM     72  C   THR A  24     -10.810   1.004   3.709  0.00  0.00           C  
ATOM     73  O   THR A  24     -11.892   1.210   4.232  0.00  0.00           O  
ATOM     73  N   HIS A  25     -10.272  -0.207   3.667  0.00  0.00           N  
ATOM     74  CA  HIS A  25     -10.945  -1.364   4.244  0.00  0.00           C  
ATOM     75  C   HIS A  25     -11.195  -1.174   5.732  0.00  0.00           C  
ATOM     76  O   HIS A  25     -12.321  -1.200   6.202  0.00  0.00           O  
ATOM     76  N   ASP A  26     -10.126  -0.980   6.491  0.00  0.00           N  
ATOM     77  CA  ASP A  26     -10.234  -0.785   7.932  0.00  0.00           C  
ATOM     78  C   ASP A  26     -11.092   0.431   8.265  0.00  0.00           C  
ATOM     79  O   ASP A  26     -12.107   0.339   8.936  0.00  0.00           O  
ATOM     79  N   VAL A  27     -10.675   1.594   7.785  0.00  0.00           N  
ATOM     80  CA  VAL A  27     -11.404   2.832   8.032  0.00  0.00           C  
ATOM     81  C   VAL A  27     -12.826   2.736   7.487  0.00  0.00           C  
ATOM     82  O   VAL A  27     -13.802   2.866   8.208  0.00  0.00           O  
ATOM     82  N   VAL A  28     -12.942   2.503   6.187  0.00  0.00           N  
ATOM     83  CA  VAL A  28     -14.244   2.389   5.542  0.00  0.00           C  
ATOM     84  C   VAL A  28     -15.053   1.252   6.160  0.00  0.00           C  
ATOM     85  O   VAL A  28     -16.137   1.447   6.685  0.00  0.00           O  
ATOM     85  N   SER A  29     -14.516   0.042   6.095  0.00  0.00           N  
ATOM     86  CA  SER A  29     -15.189  -1.126   6.648  0.00  0.00           C  
ATOM     87  C   SER A  29     -15.442  -0.965   8.140  0.00  0.00           C  
ATOM     88  O   SER A  29     -16.568  -1.000   8.607  0.00  0.00           O  
ATOM     88  N   PHE A  30     -14.374  -0.785   8.904  0.00  0.00           N  
ATOM     89  CA  PHE A  30     -14.484  -0.619  10.348  0.00  0.00           C  
ATOM     90  C   PHE A  30     -15.340   0.587  10.702  0.00  0.00           C  
ENDMDL                                                                          
MODEL        0     
ATOM      1  N   VAL A   1      15.881  -1.911 -10.567  0.00  0.00           N  
ATOM      2  CA  VAL A   1      15.338  -3.026  -9.801  0.00  0.00           C  
ATOM      3  C   VAL A   1      15.063  -2.606  -8.360  0.00  0.00           C  
ATOM      4  O   VAL A   1      13.946  -2.672  -7.874  0.00  0.00           O  
ATOM      4  N   LYS A   2      16.102  -2.166  -7.665  0.00  0.00           N  
ATOM      5  CA  LYS A   2      15.970  -1.736  -6.279  0.00  0.00           C  
ATOM      6  C   LYS A   2      14.979  -0.583  -6.147  0.00  0.00           C  
ATOM      7  O   LYS A   2      13.980  -0.668  -5.451  0.00  0.00           O  
ATOM      7  N   ALA A   3      15.264   0.517  -6.831  0.00  0.00           N  
ATOM      8  CA  ALA A   3      14.399   1.689  -6.791  0.00  0.00           C  
ATOM      9  C   ALA A   3      12.996   1.360  -7.278  0.00  0.00           C  
ATOM     10  O   ALA A   3      12.015   1.517  -6.569  0.00  0.00           O  
ATOM     10  N   ILE A   4      12.898   0.893  -8.514  0.00  0.00           N  
ATOM     11  CA  ILE A   4      11.613   0.538  -9.104  0.00  0.00           C  
ATOM     12  C   ILE A   4      10.921  -0.547  -8.284  0.00  0.00           C  
ATOM     13  O   ILE A   4       9.822  -0.372  -7.784  0.00  0.00           O  
ATOM     13  N   LYS A   5      11.577  -1.691  -8.144  0.00  0.00           N  
ATOM     14  CA  LYS A   5      11.023  -2.804  -7.384  0.00  0.00           C  
ATOM     15  C   LYS A   5      10.749  -2.407  -5.936  0.00  0.00           C  
ATOM     16  O   LYS A   5       9.632  -2.472  -5.451  0.00  0.00           O  
ATOM     16  N   GLN A   6      11.794  -1.988  -5.235  0.00  0.00           N  
ATOM     17  CA  GLN A   6      11.671  -1.579  -3.842  0.00  0.00           C  
ATOM     18  C   GLN A   6      10.696  -0.422  -3.687  0.00  0.00           C  
ATOM     19  O   GLN A   6       9.700  -0.509  -2.989  0.00  0.00           O  
ATOM     19  N   ALA A   7      10.989   0.685  -4.355  0.00  0.00           N  
ATOM     20  CA  ALA A   7      10.136   1.866  -4.292  0.00  0.00           C  
ATOM     21  C   ALA A   7       8.727   1.558  -4.777  0.00  0.00           C  
ATOM     22  O   ALA A   7       7.752   1.713  -4.062  0.00  0.00           O  
ATOM     22  N   GLY A   8       8.619   1.112  -6.021  0.00  0.00           N  
ATOM     23  CA  GLY A   8       7.335   0.782  -6.603  0.00  0.00           C  
ATOM     24  C   GLY A   8       6.606  -0.299  -5.830  0.00  0.00           C  
ATOM     25  O   GLY A   8       5.505  -0.107  -5.340  0.00  0.00           O  
ATOM     25  N   LYS A   9       7.228  -1.464  -5.715  0.00  0.00           N  
ATOM     26  CA  LYS A   9       6.632  -2.583  -4.996  0.00  0.00           C  
ATOM     27  C   LYS A   9       6.348  -2.222  -3.541  0.00  0.00           C  
ATOM     28  O   LYS A   9       5.223  -2.269  -3.073  0.00  0.00           O  
ATOM     28  N   VAL A  10       7.393  -1.853  -2.813  0.00  0.00           N  
ATOM     29  CA  VAL A  10       7.258  -1.482  -1.410  0.00  0.00           C  
ATOM     30  C   VAL A  10       6.306  -0.300  -1.256  0.00  0.00           C  
ATOM     31  O   VAL A  10       5.290  -0.375  -0.583  0.00  0.00           O  
ATOM     31  N   ILE A  11       6.643   0.813  -1.892  0.00  0.00           N  
ATOM     32  CA  ILE A  11       5.820   2.014  -1.826  0.00  0.00           C  
ATOM     33  C   ILE A  11       4.416   1.738  -2.356  0.00  0.00           C  
ATOM     34  O   ILE A  11       3.423   1.898  -1.664  0.00  0.00           O  
ATOM     34  N   GLY A  12       4.334   1.316  -3.610  0.00  0.00           N  
ATOM     35  CA  GLY A  12       3.061   1.020  -4.232  0.00  0.00           C  
ATOM     36  C   GLY A  12       2.293  -0.062  -3.500  0.00  0.00           C  
ATOM     37  O   GLY A  12       1.182   0.140  -3.036  0.00  0.00           O  
ATOM     37  N   LYS A  13       2.891  -1.240  -3.389  0.00  0.00           N  
ATOM     38  CA  LYS A  13       2.257  -2.361  -2.707  0.00  0.00           C  
ATOM     39  C   LYS A  13       1.940  -2.020  -1.254  0.00  0.00           C  
ATOM     40  O   LYS A  13       0.801  -2.056  -0.818  0.00  0.00           O  
ATOM     40  N   GLY A  14       2.970  -1.683  -0.492  0.00  0.00           N  
ATOM     41  CA  GLY A  14       2.804  -1.337   0.904  0.00  0.00           C  
ATOM     42  C   GLY A  14       1.880  -0.152   1.105  0.00  0.00           C  
ATOM     43  O   GLY A  14       0.860  -0.238   1.767  0.00  0.00           O  
ATOM     43  N   LEU A  15       2.241   0.983   0.522  0.00  0.00           N  
ATOM     44  CA  LEU A  15       1.438   2.193   0.639  0.00  0.00           C  
ATOM     45  C   LEU A  15       0.033   1.981   0.095  0.00  0.00           C  
ATOM     46  O   LEU A  15      -0.956   2.133   0.793  0.00  0.00           O  
ATOM     46  N   ARG A  16      -0.059   1.623  -1.178  0.00  0.00           N  
ATOM     47  CA  ARG A  16      -1.348   1.390  -1.818  0.00  0.00           C  
ATOM     48  C   ARG A  16      -2.124   0.287  -1.114  0.00  0.00           C  
ATOM     49  O   ARG A  16      -3.224   0.486  -0.626  0.00  0.00           O  
ATOM     49  N   ALA A  17      -1.541  -0.903  -1.059  0.00  0.00           N  
ATOM     50  CA  ALA A  17      -2.181  -2.041  -0.412  0.00  0.00           C  
ATOM     51  C   ALA A  17      -2.471  -1.754   1.054  0.00  0.00           C  
ATOM     52  O   ALA A  17      -3.604  -1.791   1.505  0.00  0.00           O  
ATOM     52  N   ILE A  18      -1.424  -1.462   1.813  0.00  0.00           N  
ATOM     53  CA  ILE A  18      -1.561  -1.166   3.233  0.00  0.00           C  
ATOM     54  C   ILE A  18      -2.476   0.036   3.452  0.00  0.00           C  
ATOM     55  O   ILE A  18      -3.498  -0.046   4.112  0.00  0.00           O  
ATOM     55  N   ASN A  19      -2.100   1.174   2.886  0.00  0.00           N  
ATOM     56  CA  ASN A  19      -2.884   2.396   3.018  0.00  0.00           C  
ATOM     57  C   ASN A  19      -4.295   2.235   2.474  0.00  0.00           C  
ATOM     58  O   ASN A  19      -5.279   2.403   3.177  0.00  0.00           O  
ATOM     58  N   ILE A  20      -4.397   1.903   1.195  0.00  0.00           N  
ATOM     59  CA  ILE A  20      -5.690   1.717   0.548  0.00  0.00           C  
ATOM     60  C   ILE A  20      -6.491   0.618   1.241  0.00  0.00           C  
ATOM     61  O   ILE A  20      -7.585   0.833   1.736  0.00  0.00           O  
ATOM     61  N   ALA A  21      -5.931  -0.583   1.275  0.00  0.00           N  
ATOM     62  CA  ALA A  21      -6.588  -1.721   1.906  0.00  0.00           C  
ATOM     63  C   ALA A  21      -6.866  -1.455   3.377  0.00  0.00           C  
ATOM     64  O   ALA A  21      -7.998  -1.480   3.834  0.00  0.00           O  
ATOM     64  N   GLY A  22      -5.811  -1.193   4.136  0.00  0.00           N  
ATOM     65  CA  GLY A  22      -5.941  -0.922   5.552  0.00  0.00           C  
ATOM     66  C   GLY A  22      -6.823   0.278   5.838  0.00  0.00           C  
ATOM     67  O   GLY A  22      -7.833   0.186   6.515  0.00  0.00           O  
ATOM     67  N   THR A  23      -6.437   1.432   5.312  0.00  0.00           N  
ATOM     68  CA  THR A  23      -7.196   2.661   5.510  0.00  0.00           C  
ATOM     69  C   THR A  23      -8.617   2.526   4.983  0.00  0.00           C  
ATOM     70  O   THR A  23      -9.587   2.672   5.708  0.00  0.00           O  
ATOM     70  N   THR A  24      -8.744   2.241   3.695  0.00  0.00           N  
ATOM     71  CA  THR A  24     -10.051   2.086   3.069  0.00  0.00           C  
ATOM     72  C   THR A  24     -10.851   0.973   3.727  0.00  0.00           C  
ATOM     73  O   THR A  24     -11.935   1.179   4.247  0.00  0.00           O  
ATOM     73  N   HIS A  25     -10.305  -0.235   3.704  0.00  0.00           N  
ATOM     74  CA  HIS A  25     -10.969  -1.388   4.299  0.00  0.00           C  
ATOM     75  C   HIS A  25     -11.223  -1.176   5.784  0.00  0.00           C  
ATOM     76  O   HIS A  25     -12.348  -1.204   6.254  0.00  0.00           O  
ATOM     76  N   ASP A  26     -10.156  -0.958   6.540  0.00  0.00           N  
ATOM     77  CA  ASP A  26     -10.266  -0.740   7.977  0.00  0.00           C  
ATOM     78  C   ASP A  26     -11.139   0.472   8.290  0.00  0.00           C  
ATOM     79  O   ASP A  26     -12.152   0.380   8.964  0.00  0.00           O  
ATOM     79  N   VAL A  27     -10.735   1.631   7.789  0.00  0.00           N  
ATOM     80  CA  VAL A  27     -11.479   2.864   8.014  0.00  0.00           C  
ATOM     81  C   VAL A  27     -12.901   2.741   7.475  0.00  0.00           C  
ATOM     82  O   VAL A  27     -13.876   2.875   8.195  0.00  0.00           O  
ATOM     82  N   VAL A  28     -13.017   2.481   6.180  0.00  0.00           N  
ATOM     83  CA  VAL A  28     -14.320   2.339   5.541  0.00  0.00           C  
ATOM     84  C   VAL A  28     -15.115   1.207   6.185  0.00  0.00           C  
ATOM     85  O   VAL A  28     -16.200   1.401   6.707  0.00  0.00           O  
ATOM     85  N   SER A  29     -14.564   0.002   6.148  0.00  0.00           N  
ATOM     86  CA  SER A  29     -15.223  -1.161   6.728  0.00  0.00           C  
ATOM     87  C   SER A  29     -15.479  -0.968   8.215  0.00  0.00           C  
ATOM     88  O   SER A  29     -16.605  -1.007   8.683  0.00  0.00           O  
ATOM     88  N   PHE A  30     -14.414  -0.755   8.975  0.00  0.00           N  
ATOM     89  CA  PHE A  30     -14.527  -0.555  10.414  0.00  0.00           C  
ATOM     90  C   PHE A  30     -15.402   0.645  10.740  0.00  0.00           C  
ENDMDL                                                                          
MODEL        0     
ATOM      1  N   VAL A   1      15.937  -1.863 -10.627  0.00  0.00           N  
ATOM      2  CA  VAL A   1      15.374  -2.989  -9.892  0.00  0.00           C  
ATOM      3  C   VAL A   1      15.101  -2.603  -8.442  0.00  0.00           C  
ATOM      4  O   VAL A   1      13.981  -2.666  -7.961  0.00  0.00           O  
ATOM      4  N   LYS A   2      16.144  -2.195  -7.732  0.00  0.00           N  
ATOM      5  CA  LYS A   2      16.013  -1.798  -6.336  0.00  0.00           C  
ATOM      6  C   LYS A   2      15.036  -0.637  -6.177  0.00  0.00           C
[truncated: 1,061,074 more chars]
