# Supplementary material for: A closer look into the α-helix basin
Source: Sci Rep. 2016 Dec 5;6:38341. doi: 10.1038/srep38341 (PMC5137006; doi:10.1038/srep38341)
Supplement: Supplementary Dataset 2 [file srep38341-s3.zip]

Archive with 3 entries (2 files):
- SM2_theta.pdb
- __MACOSX/
- __MACOSX/._SM2_theta.pdb
