# Supplementary material for: A closer look into the α-helix basin
Source: Sci Rep. 2016 Dec 5;6:38341. doi: 10.1038/srep38341 (PMC5137006; doi:10.1038/srep38341)
Supplement: Supplementary Dataset 2 [file srep38341-s3.zip › SM2_theta.pdb]

MODEL        0     
ATOM      1  N   VAL A   1      16.132 -10.156 -13.296  0.00  0.00           N  
ATOM      2  CA  VAL A   1      16.132 -10.156 -11.839  0.00  0.00           C  
ATOM      3  C   VAL A   1      15.946  -8.740 -11.301  0.00  0.00           C  
ATOM      4  O   VAL A   1      15.435  -8.528 -10.213  0.00  0.00           O  
ATOM      4  N   LYS A   2      16.369  -7.752 -12.077  0.00  0.00           N  
ATOM      5  CA  LYS A   2      16.247  -6.356 -11.677  0.00  0.00           C  
ATOM      6  C   LYS A   2      14.853  -5.812 -11.973  0.00  0.00           C  
ATOM      7  O   LYS A   2      14.365  -4.903 -11.323  0.00  0.00           O  
ATOM      7  N   ALA A   3      14.202  -6.383 -12.977  0.00  0.00           N  
ATOM      8  CA  ALA A   3      12.862  -5.956 -13.363  0.00  0.00           C  
ATOM      9  C   ALA A   3      11.801  -6.601 -12.485  0.00  0.00           C  
ATOM     10  O   ALA A   3      10.725  -6.066 -12.277  0.00  0.00           O  
ATOM     10  N   ILE A   4      12.111  -7.778 -11.958  0.00  0.00           N  
ATOM     11  CA  ILE A   4      11.185  -8.505 -11.098  0.00  0.00           C  
ATOM     12  C   ILE A   4      11.258  -7.989  -9.664  0.00  0.00           C  
ATOM     13  O   ILE A   4      10.305  -8.061  -8.906  0.00  0.00           O  
ATOM     13  N   LYS A   5      12.413  -7.459  -9.285  0.00  0.00           N  
ATOM     14  CA  LYS A   5      12.609  -6.931  -7.941  0.00  0.00           C  
ATOM     15  C   LYS A   5      12.070  -5.509  -7.818  0.00  0.00           C  
ATOM     16  O   LYS A   5      11.676  -5.059  -6.755  0.00  0.00           O  
ATOM     16  N   GLN A   6      12.054  -4.789  -8.932  0.00  0.00           N  
ATOM     17  CA  GLN A   6      11.565  -3.416  -8.954  0.00  0.00           C  
ATOM     18  C   GLN A   6      10.048  -3.371  -9.064  0.00  0.00           C  
ATOM     19  O   GLN A   6       9.399  -2.437  -8.623  0.00  0.00           O  
ATOM     19  N   ALA A   7       9.472  -4.402  -9.666  0.00  0.00           N  
ATOM     20  CA  ALA A   7       8.027  -4.480  -9.837  0.00  0.00           C  
ATOM     21  C   ALA A   7       7.349  -5.007  -8.581  0.00  0.00           C  
ATOM     22  O   ALA A   7       6.200  -4.711  -8.297  0.00  0.00           O  
ATOM     22  N   GLY A   8       8.077  -5.805  -7.812  0.00  0.00           N  
ATOM     23  CA  GLY A   8       7.549  -6.373  -6.589  0.00  0.00           C  
ATOM     24  C   GLY A   8       7.636  -5.415  -5.417  0.00  0.00           C  
ATOM     25  O   GLY A   8       6.854  -5.471  -4.483  0.00  0.00           O  
ATOM     25  N   LYS A   9       8.607  -4.514  -5.462  0.00  0.00           N  
ATOM     26  CA  LYS A   9       8.797  -3.538  -4.396  0.00  0.00           C  
ATOM     27  C   LYS A   9       7.864  -2.343  -4.566  0.00  0.00           C  
ATOM     28  O   LYS A   9       7.485  -1.681  -3.614  0.00  0.00           O  
ATOM     28  N   VAL A  10       7.487  -2.063  -5.806  0.00  0.00           N  
ATOM     29  CA  VAL A  10       6.598  -0.947  -6.104  0.00  0.00           C  
ATOM     30  C   VAL A  10       5.142  -1.347  -5.885  0.00  0.00           C  
ATOM     31  O   VAL A  10       4.287  -0.528  -5.588  0.00  0.00           O  
ATOM     31  N   ILE A  11       4.856  -2.632  -6.035  0.00  0.00           N  
ATOM     32  CA  ILE A  11       3.503  -3.144  -5.854  0.00  0.00           C  
ATOM     33  C   ILE A  11       3.207  -3.381  -4.377  0.00  0.00           C  
ATOM     34  O   ILE A  11       2.073  -3.324  -3.930  0.00  0.00           O  
ATOM     34  N   GLY A  12       4.249  -3.653  -3.605  0.00  0.00           N  
ATOM     35  CA  GLY A  12       4.103  -3.899  -2.185  0.00  0.00           C  
ATOM     36  C   GLY A  12       4.031  -2.618  -1.377  0.00  0.00           C  
ATOM     37  O   GLY A  12       3.441  -2.564  -0.311  0.00  0.00           O  
ATOM     37  N   LYS A  13       4.642  -1.560  -1.891  0.00  0.00           N  
ATOM     38  CA  LYS A  13       4.645  -0.271  -1.211  0.00  0.00           C  
ATOM     39  C   LYS A  13       3.361   0.506  -1.487  0.00  0.00           C  
ATOM     40  O   LYS A  13       2.919   1.322  -0.695  0.00  0.00           O  
ATOM     40  N   GLY A  14       2.752   0.244  -2.635  0.00  0.00           N  
ATOM     41  CA  GLY A  14       1.526   0.913  -3.017  0.00  0.00           C  
ATOM     42  C   GLY A  14       0.298   0.277  -2.395  0.00  0.00           C  
ATOM     43  O   GLY A  14      -0.715   0.919  -2.172  0.00  0.00           O  
ATOM     43  N   LEU A  15       0.384  -1.014  -2.105  0.00  0.00           N  
ATOM     44  CA  LEU A  15      -0.728  -1.740  -1.505  0.00  0.00           C  
ATOM     45  C   LEU A  15      -0.769  -1.543   0.003  0.00  0.00           C  
ATOM     46  O   LEU A  15      -1.811  -1.616   0.632  0.00  0.00           O  
ATOM     46  N   ARG A  16       0.389  -1.288   0.596  0.00  0.00           N  
ATOM     47  CA  ARG A  16       0.483  -1.079   2.036  0.00  0.00           C  
ATOM     48  C   ARG A  16       0.128   0.351   2.413  0.00  0.00           C  
ATOM     49  O   ARG A  16      -0.334   0.631   3.507  0.00  0.00           O  
ATOM     49  N   ALA A  17       0.347   1.277   1.490  0.00  0.00           N  
ATOM     50  CA  ALA A  17       0.048   2.683   1.728  0.00  0.00           C  
ATOM     51  C   ALA A  17      -1.423   2.985   1.490  0.00  0.00           C  
ATOM     52  O   ALA A  17      -1.995   3.896   2.066  0.00  0.00           O  
ATOM     52  N   ILE A  18      -2.050   2.204   0.621  0.00  0.00           N  
ATOM     53  CA  ILE A  18      -3.460   2.384   0.301  0.00  0.00           C  
ATOM     54  C   ILE A  18      -4.345   1.712   1.347  0.00  0.00           C  
ATOM     55  O   ILE A  18      -5.473   2.111   1.586  0.00  0.00           O  
ATOM     55  N   ASN A  19      -3.822   0.673   1.982  0.00  0.00           N  
ATOM     56  CA  ASN A  19      -4.563  -0.057   3.004  0.00  0.00           C  
ATOM     57  C   ASN A  19      -4.489   0.622   4.363  0.00  0.00           C  
ATOM     58  O   ASN A  19      -5.374   0.497   5.194  0.00  0.00           O  
ATOM     58  N   ILE A  20      -3.411   1.358   4.594  0.00  0.00           N  
ATOM     59  CA  ILE A  20      -3.215   2.062   5.855  0.00  0.00           C  
ATOM     60  C   ILE A  20      -3.963   3.391   5.856  0.00  0.00           C  
ATOM     61  O   ILE A  20      -4.361   3.906   6.889  0.00  0.00           O  
ATOM     61  N   ALA A  21      -4.157   3.957   4.673  0.00  0.00           N  
ATOM     62  CA  ALA A  21      -4.858   5.227   4.532  0.00  0.00           C  
ATOM     63  C   ALA A  21      -6.366   5.031   4.533  0.00  0.00           C  
ATOM     64  O   ALA A  21      -7.128   5.904   4.914  0.00  0.00           O  
ATOM     64  N   GLY A  22      -6.806   3.859   4.099  0.00  0.00           N  
ATOM     65  CA  GLY A  22      -8.219   3.546   4.050  0.00  0.00           C  
ATOM     66  C   GLY A  22      -8.759   3.082   5.388  0.00  0.00           C  
ATOM     67  O   GLY A  22      -9.928   3.241   5.699  0.00  0.00           O  
ATOM     67  N   THR A  23      -7.894   2.495   6.203  0.00  0.00           N  
ATOM     68  CA  THR A  23      -8.285   2.003   7.518  0.00  0.00           C  
ATOM     69  C   THR A  23      -8.289   3.121   8.549  0.00  0.00           C  
ATOM     70  O   THR A  23      -9.014   3.088   9.530  0.00  0.00           O  
ATOM     70  N   THR A  24      -7.463   4.134   8.325  0.00  0.00           N  
ATOM     71  CA  THR A  24      -7.373   5.266   9.238  0.00  0.00           C  
ATOM     72  C   THR A  24      -8.474   6.281   8.972  0.00  0.00           C  
ATOM     73  O   THR A  24      -8.903   7.010   9.851  0.00  0.00           O  
ATOM     73  N   HIS A  25      -8.940   6.329   7.732  0.00  0.00           N  
ATOM     74  CA  HIS A  25      -9.995   7.258   7.346  0.00  0.00           C  
ATOM     75  C   HIS A  25     -11.370   6.712   7.699  0.00  0.00           C  
ATOM     76  O   HIS A  25     -12.314   7.449   7.932  0.00  0.00           O  
ATOM     76  N   ASP A  26     -11.489   5.392   7.739  0.00  0.00           N  
ATOM     77  CA  ASP A  26     -12.754   4.746   8.065  0.00  0.00           C  
ATOM     78  C   ASP A  26     -12.970   4.676   9.574  0.00  0.00           C  
ATOM     79  O   ASP A  26     -14.087   4.650  10.064  0.00  0.00           O  
ATOM     79  N   VAL A  27     -11.877   4.645  10.322  0.00  0.00           N  
ATOM     80  CA  VAL A  27     -11.945   4.579  11.777  0.00  0.00           C  
ATOM     81  C   VAL A  27     -12.161   5.968  12.370  0.00  0.00           C  
ATOM     82  O   VAL A  27     -12.723   6.131  13.440  0.00  0.00           O  
ATOM     82  N   VAL A  28     -11.704   6.988  11.657  0.00  0.00           N  
ATOM     83  CA  VAL A  28     -11.846   8.365  12.111  0.00  0.00           C  
ATOM     84  C   VAL A  28     -13.231   8.906  11.765  0.00  0.00           C  
ATOM     85  O   VAL A  28     -13.761   9.784  12.426  0.00  0.00           O  
ATOM     85  N   SER A  29     -13.826   8.371  10.709  0.00  0.00           N  
ATOM     86  CA  SER A  29     -15.150   8.801  10.275  0.00  0.00           C  
ATOM     87  C   SER A  29     -16.245   8.112  11.074  0.00  0.00           C  
ATOM     88  O   SER A  29     -17.336   8.630  11.250  0.00  0.00           O  
ATOM     88  N   PHE A  30     -15.953   6.917  11.569  0.00  0.00           N  
ATOM     89  CA  PHE A  30     -16.917   6.155  12.352  0.00  0.00           C  
ATOM     90  C   PHE A  30     -16.930   6.605  13.805  0.00  0.00           C  
ENDMDL                                                                          
MODEL        0     
ATOM      1  N   VAL A   1      16.142 -10.127 -13.291  0.00  0.00           N  
ATOM      2  CA  VAL A   1      16.142 -10.127 -11.833  0.00  0.00           C  
ATOM      3  C   VAL A   1      15.953  -8.711 -11.295  0.00  0.00           C  
ATOM      4  O   VAL A   1      15.441  -8.501 -10.208  0.00  0.00           O  
ATOM      4  N   LYS A   2      16.376  -7.723 -12.071  0.00  0.00           N  
ATOM      5  CA  LYS A   2      16.253  -6.327 -11.670  0.00  0.00           C  
ATOM      6  C   LYS A   2      14.857  -5.786 -11.966  0.00  0.00           C  
ATOM      7  O   LYS A   2      14.367  -4.878 -11.315  0.00  0.00           O  
ATOM      7  N   ALA A   3      14.208  -6.356 -12.972  0.00  0.00           N  
ATOM      8  CA  ALA A   3      12.868  -5.931 -13.357  0.00  0.00           C  
ATOM      9  C   ALA A   3      11.808  -6.578 -12.479  0.00  0.00           C  
ATOM     10  O   ALA A   3      10.731  -6.043 -12.270  0.00  0.00           O  
ATOM     10  N   ILE A   4      12.118  -7.755 -11.955  0.00  0.00           N  
ATOM     11  CA  ILE A   4      11.194  -8.483 -11.095  0.00  0.00           C  
ATOM     12  C   ILE A   4      11.266  -7.968  -9.661  0.00  0.00           C  
ATOM     13  O   ILE A   4      10.312  -8.039  -8.904  0.00  0.00           O  
ATOM     13  N   LYS A   5      12.420  -7.438  -9.281  0.00  0.00           N  
ATOM     14  CA  LYS A   5      12.615  -6.910  -7.936  0.00  0.00           C  
ATOM     15  C   LYS A   5      12.074  -5.488  -7.813  0.00  0.00           C  
ATOM     16  O   LYS A   5      11.678  -5.040  -6.750  0.00  0.00           O  
ATOM     16  N   GLN A   6      12.059  -4.768  -8.926  0.00  0.00           N  
ATOM     17  CA  GLN A   6      11.568  -3.396  -8.948  0.00  0.00           C  
ATOM     18  C   GLN A   6      10.051  -3.352  -9.058  0.00  0.00           C  
ATOM     19  O   GLN A   6       9.400  -2.420  -8.615  0.00  0.00           O  
ATOM     19  N   ALA A   7       9.477  -4.383  -9.663  0.00  0.00           N  
ATOM     20  CA  ALA A   7       8.032  -4.463  -9.833  0.00  0.00           C  
ATOM     21  C   ALA A   7       7.354  -4.991  -8.578  0.00  0.00           C  
ATOM     22  O   ALA A   7       6.205  -4.695  -8.294  0.00  0.00           O  
ATOM     22  N   GLY A   8       8.082  -5.790  -7.810  0.00  0.00           N  
ATOM     23  CA  GLY A   8       7.554  -6.359  -6.588  0.00  0.00           C  
ATOM     24  C   GLY A   8       7.640  -5.402  -5.416  0.00  0.00           C  
ATOM     25  O   GLY A   8       6.856  -5.458  -4.482  0.00  0.00           O  
ATOM     25  N   LYS A   9       8.611  -4.501  -5.458  0.00  0.00           N  
ATOM     26  CA  LYS A   9       8.799  -3.525  -4.392  0.00  0.00           C  
ATOM     27  C   LYS A   9       7.865  -2.331  -4.561  0.00  0.00           C  
ATOM     28  O   LYS A   9       7.484  -1.671  -3.608  0.00  0.00           O  
ATOM     28  N   VAL A  10       7.490  -2.050  -5.802  0.00  0.00           N  
ATOM     29  CA  VAL A  10       6.600  -0.935  -6.099  0.00  0.00           C  
ATOM     30  C   VAL A  10       5.144  -1.335  -5.881  0.00  0.00           C  
ATOM     31  O   VAL A  10       4.289  -0.518  -5.582  0.00  0.00           O  
ATOM     31  N   ILE A  11       4.859  -2.621  -6.034  0.00  0.00           N  
ATOM     32  CA  ILE A  11       3.507  -3.134  -5.854  0.00  0.00           C  
ATOM     33  C   ILE A  11       3.210  -3.373  -4.376  0.00  0.00           C  
ATOM     34  O   ILE A  11       2.076  -3.316  -3.930  0.00  0.00           O  
ATOM     34  N   GLY A  12       4.252  -3.646  -3.605  0.00  0.00           N  
ATOM     35  CA  GLY A  12       4.105  -3.893  -2.186  0.00  0.00           C  
ATOM     36  C   GLY A  12       4.031  -2.613  -1.377  0.00  0.00           C  
ATOM     37  O   GLY A  12       3.439  -2.560  -0.311  0.00  0.00           O  
ATOM     37  N   LYS A  13       4.644  -1.555  -1.888  0.00  0.00           N  
ATOM     38  CA  LYS A  13       4.645  -0.266  -1.207  0.00  0.00           C  
ATOM     39  C   LYS A  13       3.360   0.510  -1.483  0.00  0.00           C  
ATOM     40  O   LYS A  13       2.917   1.323  -0.690  0.00  0.00           O  
ATOM     40  N   GLY A  14       2.753   0.250  -2.633  0.00  0.00           N  
ATOM     41  CA  GLY A  14       1.527   0.918  -3.014  0.00  0.00           C  
ATOM     42  C   GLY A  14       0.299   0.281  -2.393  0.00  0.00           C  
ATOM     43  O   GLY A  14      -0.714   0.923  -2.169  0.00  0.00           O  
ATOM     43  N   LEU A  15       0.385  -1.011  -2.107  0.00  0.00           N  
ATOM     44  CA  LEU A  15      -0.726  -1.739  -1.508  0.00  0.00           C  
ATOM     45  C   LEU A  15      -0.768  -1.543   0.000  0.00  0.00           C  
ATOM     46  O   LEU A  15      -1.811  -1.615   0.628  0.00  0.00           O  
ATOM     46  N   ARG A  16       0.389  -1.289   0.595  0.00  0.00           N  
ATOM     47  CA  ARG A  16       0.482  -1.083   2.035  0.00  0.00           C  
ATOM     48  C   ARG A  16       0.125   0.347   2.413  0.00  0.00           C  
ATOM     49  O   ARG A  16      -0.339   0.625   3.506  0.00  0.00           O  
ATOM     49  N   ALA A  17       0.346   1.274   1.492  0.00  0.00           N  
ATOM     50  CA  ALA A  17       0.047   2.680   1.732  0.00  0.00           C  
ATOM     51  C   ALA A  17      -1.425   2.982   1.493  0.00  0.00           C  
ATOM     52  O   ALA A  17      -1.998   3.891   2.071  0.00  0.00           O  
ATOM     52  N   ILE A  18      -2.050   2.202   0.622  0.00  0.00           N  
ATOM     53  CA  ILE A  18      -3.460   2.382   0.300  0.00  0.00           C  
ATOM     54  C   ILE A  18      -4.345   1.709   1.345  0.00  0.00           C  
ATOM     55  O   ILE A  18      -5.473   2.108   1.585  0.00  0.00           O  
ATOM     55  N   ASN A  19      -3.823   0.668   1.978  0.00  0.00           N  
ATOM     56  CA  ASN A  19      -4.564  -0.064   2.998  0.00  0.00           C  
ATOM     57  C   ASN A  19      -4.492   0.613   4.358  0.00  0.00           C  
ATOM     58  O   ASN A  19      -5.378   0.488   5.188  0.00  0.00           O  
ATOM     58  N   ILE A  20      -3.413   1.347   4.592  0.00  0.00           N  
ATOM     59  CA  ILE A  20      -3.218   2.050   5.854  0.00  0.00           C  
ATOM     60  C   ILE A  20      -3.968   3.379   5.857  0.00  0.00           C  
ATOM     61  O   ILE A  20      -4.368   3.891   6.889  0.00  0.00           O  
ATOM     61  N   ALA A  21      -4.159   3.947   4.674  0.00  0.00           N  
ATOM     62  CA  ALA A  21      -4.860   5.217   4.534  0.00  0.00           C  
ATOM     63  C   ALA A  21      -6.368   5.021   4.535  0.00  0.00           C  
ATOM     64  O   ALA A  21      -7.131   5.893   4.918  0.00  0.00           O  
ATOM     64  N   GLY A  22      -6.808   3.850   4.096  0.00  0.00           N  
ATOM     65  CA  GLY A  22      -8.221   3.537   4.045  0.00  0.00           C  
ATOM     66  C   GLY A  22      -8.762   3.071   5.383  0.00  0.00           C  
ATOM     67  O   GLY A  22      -9.931   3.230   5.693  0.00  0.00           O  
ATOM     67  N   THR A  23      -7.898   2.480   6.196  0.00  0.00           N  
ATOM     68  CA  THR A  23      -8.290   1.986   7.510  0.00  0.00           C  
ATOM     69  C   THR A  23      -8.295   3.103   8.543  0.00  0.00           C  
ATOM     70  O   THR A  23      -9.022   3.069   9.522  0.00  0.00           O  
ATOM     70  N   THR A  24      -7.468   4.115   8.323  0.00  0.00           N  
ATOM     71  CA  THR A  24      -7.379   5.246   9.238  0.00  0.00           C  
ATOM     72  C   THR A  24      -8.479   6.261   8.973  0.00  0.00           C  
ATOM     73  O   THR A  24      -8.911   6.987   9.853  0.00  0.00           O  
ATOM     73  N   HIS A  25      -8.943   6.313   7.732  0.00  0.00           N  
ATOM     74  CA  HIS A  25      -9.998   7.242   7.347  0.00  0.00           C  
ATOM     75  C   HIS A  25     -11.373   6.695   7.697  0.00  0.00           C  
ATOM     76  O   HIS A  25     -12.317   7.432   7.933  0.00  0.00           O  
ATOM     76  N   ASP A  26     -11.493   5.375   7.733  0.00  0.00           N  
ATOM     77  CA  ASP A  26     -12.758   4.729   8.056  0.00  0.00           C  
ATOM     78  C   ASP A  26     -12.976   4.656   9.564  0.00  0.00           C  
ATOM     79  O   ASP A  26     -14.094   4.631  10.053  0.00  0.00           O  
ATOM     79  N   VAL A  27     -11.883   4.622  10.314  0.00  0.00           N  
ATOM     80  CA  VAL A  27     -11.953   4.552  11.768  0.00  0.00           C  
ATOM     81  C   VAL A  27     -12.170   5.940  12.364  0.00  0.00           C  
ATOM     82  O   VAL A  27     -12.735   6.101  13.433  0.00  0.00           O  
ATOM     82  N   VAL A  28     -11.710   6.961  11.655  0.00  0.00           N  
ATOM     83  CA  VAL A  28     -11.853   8.338  12.111  0.00  0.00           C  
ATOM     84  C   VAL A  28     -13.237   8.880  11.765  0.00  0.00           C  
ATOM     85  O   VAL A  28     -13.768   9.755  12.428  0.00  0.00           O  
ATOM     85  N   SER A  29     -13.831   8.348  10.706  0.00  0.00           N  
ATOM     86  CA  SER A  29     -15.154   8.780  10.272  0.00  0.00           C  
ATOM     87  C   SER A  29     -16.250   8.089  11.068  0.00  0.00           C  
ATOM     88  O   SER A  29     -17.340   8.608  11.245  0.00  0.00           O  
ATOM     88  N   PHE A  30     -15.959   6.892  11.559  0.00  0.00           N  
ATOM     89  CA  PHE A  30     -16.925   6.128  12.340  0.00  0.00           C  
ATOM     90  C   PHE A  30     -16.940   6.575  13.793  0.00  0.00           C  
ENDMDL                                                                          
MODEL        0     
ATOM      1  N   VAL A   1      16.123 -10.147 -13.283  0.00  0.00           N  
ATOM      2  CA  VAL A   1      16.124 -10.145 -11.826  0.00  0.00           C  
ATOM      3  C   VAL A   1      15.936  -8.729 -11.289  0.00  0.00           C  
ATOM      4  O   VAL A   1      15.422  -8.516 -10.203  0.00  0.00           O  
ATOM      4  N   LYS A   2      16.360  -7.742 -12.066  0.00  0.00           N  
ATOM      5  CA  LYS A   2      16.237  -6.345 -11.667  0.00  0.00           C  
ATOM      6  C   LYS A   2      14.841  -5.803 -11.963  0.00  0.00           C  
ATOM      7  O   LYS A   2      14.351  -4.896 -11.311  0.00  0.00           O  
ATOM      7  N   ALA A   3      14.192  -6.374 -12.968  0.00  0.00           N  
ATOM      8  CA  ALA A   3      12.852  -5.949 -13.354  0.00  0.00           C  
ATOM      9  C   ALA A   3      11.792  -6.594 -12.474  0.00  0.00           C  
ATOM     10  O   ALA A   3      10.716  -6.058 -12.263  0.00  0.00           O  
ATOM     10  N   ILE A   4      12.102  -7.772 -11.949  0.00  0.00           N  
ATOM     11  CA  ILE A   4      11.177  -8.499 -11.088  0.00  0.00           C  
ATOM     12  C   ILE A   4      11.250  -7.981  -9.655  0.00  0.00           C  
ATOM     13  O   ILE A   4      10.296  -8.050  -8.897  0.00  0.00           O  
ATOM     13  N   LYS A   5      12.406  -7.453  -9.276  0.00  0.00           N  
ATOM     14  CA  LYS A   5      12.602  -6.923  -7.932  0.00  0.00           C  
ATOM     15  C   LYS A   5      12.062  -5.502  -7.810  0.00  0.00           C  
ATOM     16  O   LYS A   5      11.664  -5.053  -6.748  0.00  0.00           O  
ATOM     16  N   GLN A   6      12.048  -4.782  -8.923  0.00  0.00           N  
ATOM     17  CA  GLN A   6      11.557  -3.409  -8.947  0.00  0.00           C  
ATOM     18  C   GLN A   6      10.041  -3.365  -9.056  0.00  0.00           C  
ATOM     19  O   GLN A   6       9.390  -2.433  -8.612  0.00  0.00           O  
ATOM     19  N   ALA A   7       9.466  -4.395  -9.660  0.00  0.00           N  
ATOM     20  CA  ALA A   7       8.020  -4.475  -9.830  0.00  0.00           C  
ATOM     21  C   ALA A   7       7.343  -5.001  -8.574  0.00  0.00           C  
ATOM     22  O   ALA A   7       6.195  -4.703  -8.288  0.00  0.00           O  
ATOM     22  N   GLY A   8       8.070  -5.801  -7.807  0.00  0.00           N  
ATOM     23  CA  GLY A   8       7.543  -6.369  -6.584  0.00  0.00           C  
ATOM     24  C   GLY A   8       7.629  -5.411  -5.412  0.00  0.00           C  
ATOM     25  O   GLY A   8       6.845  -5.464  -4.479  0.00  0.00           O  
ATOM     25  N   LYS A   9       8.603  -4.512  -5.455  0.00  0.00           N  
ATOM     26  CA  LYS A   9       8.792  -3.535  -4.390  0.00  0.00           C  
ATOM     27  C   LYS A   9       7.858  -2.340  -4.560  0.00  0.00           C  
ATOM     28  O   LYS A   9       7.477  -1.680  -3.607  0.00  0.00           O  
ATOM     28  N   VAL A  10       7.484  -2.059  -5.800  0.00  0.00           N  
ATOM     29  CA  VAL A  10       6.595  -0.943  -6.099  0.00  0.00           C  
ATOM     30  C   VAL A  10       5.138  -1.343  -5.879  0.00  0.00           C  
ATOM     31  O   VAL A  10       4.285  -0.525  -5.578  0.00  0.00           O  
ATOM     31  N   ILE A  11       4.853  -2.628  -6.033  0.00  0.00           N  
ATOM     32  CA  ILE A  11       3.500  -3.139  -5.852  0.00  0.00           C  
ATOM     33  C   ILE A  11       3.203  -3.377  -4.374  0.00  0.00           C  
ATOM     34  O   ILE A  11       2.069  -3.317  -3.927  0.00  0.00           O  
ATOM     34  N   GLY A  12       4.245  -3.653  -3.603  0.00  0.00           N  
ATOM     35  CA  GLY A  12       4.099  -3.898  -2.184  0.00  0.00           C  
ATOM     36  C   GLY A  12       4.026  -2.618  -1.375  0.00  0.00           C  
ATOM     37  O   GLY A  12       3.433  -2.563  -0.311  0.00  0.00           O  
ATOM     37  N   LYS A  13       4.641  -1.561  -1.887  0.00  0.00           N  
ATOM     38  CA  LYS A  13       4.643  -0.272  -1.207  0.00  0.00           C  
ATOM     39  C   LYS A  13       3.359   0.505  -1.482  0.00  0.00           C  
ATOM     40  O   LYS A  13       2.916   1.319  -0.689  0.00  0.00           O  
ATOM     40  N   GLY A  14       2.753   0.247  -2.632  0.00  0.00           N  
ATOM     41  CA  GLY A  14       1.527   0.916  -3.014  0.00  0.00           C  
ATOM     42  C   GLY A  14       0.299   0.280  -2.392  0.00  0.00           C  
ATOM     43  O   GLY A  14      -0.713   0.924  -2.166  0.00  0.00           O  
ATOM     43  N   LEU A  15       0.383  -1.012  -2.107  0.00  0.00           N  
ATOM     44  CA  LEU A  15      -0.729  -1.738  -1.507  0.00  0.00           C  
ATOM     45  C   LEU A  15      -0.771  -1.541   0.000  0.00  0.00           C  
ATOM     46  O   LEU A  15      -1.814  -1.611   0.629  0.00  0.00           O  
ATOM     46  N   ARG A  16       0.387  -1.291   0.595  0.00  0.00           N  
ATOM     47  CA  ARG A  16       0.480  -1.084   2.035  0.00  0.00           C  
ATOM     48  C   ARG A  16       0.126   0.346   2.413  0.00  0.00           C  
ATOM     49  O   ARG A  16      -0.340   0.625   3.505  0.00  0.00           O  
ATOM     49  N   ALA A  17       0.349   1.273   1.492  0.00  0.00           N  
ATOM     50  CA  ALA A  17       0.051   2.680   1.732  0.00  0.00           C  
ATOM     51  C   ALA A  17      -1.420   2.983   1.493  0.00  0.00           C  
ATOM     52  O   ALA A  17      -1.992   3.892   2.072  0.00  0.00           O  
ATOM     52  N   ILE A  18      -2.045   2.205   0.621  0.00  0.00           N  
ATOM     53  CA  ILE A  18      -3.455   2.387   0.299  0.00  0.00           C  
ATOM     54  C   ILE A  18      -4.341   1.715   1.344  0.00  0.00           C  
ATOM     55  O   ILE A  18      -5.468   2.116   1.585  0.00  0.00           O  
ATOM     55  N   ASN A  19      -3.822   0.672   1.976  0.00  0.00           N  
ATOM     56  CA  ASN A  19      -4.563  -0.058   2.997  0.00  0.00           C  
ATOM     57  C   ASN A  19      -4.490   0.619   4.357  0.00  0.00           C  
ATOM     58  O   ASN A  19      -5.377   0.496   5.185  0.00  0.00           O  
ATOM     58  N   ILE A  20      -3.410   1.350   4.591  0.00  0.00           N  
ATOM     59  CA  ILE A  20      -3.214   2.052   5.853  0.00  0.00           C  
ATOM     60  C   ILE A  20      -3.961   3.383   5.856  0.00  0.00           C  
ATOM     61  O   ILE A  20      -4.363   3.894   6.888  0.00  0.00           O  
ATOM     61  N   ALA A  21      -4.151   3.952   4.673  0.00  0.00           N  
ATOM     62  CA  ALA A  21      -4.849   5.223   4.533  0.00  0.00           C  
ATOM     63  C   ALA A  21      -6.358   5.029   4.534  0.00  0.00           C  
ATOM     64  O   ALA A  21      -7.119   5.901   4.919  0.00  0.00           O  
ATOM     64  N   GLY A  22      -6.799   3.859   4.093  0.00  0.00           N  
ATOM     65  CA  GLY A  22      -8.213   3.549   4.043  0.00  0.00           C  
ATOM     66  C   GLY A  22      -8.755   3.083   5.380  0.00  0.00           C  
ATOM     67  O   GLY A  22      -9.923   3.246   5.691  0.00  0.00           O  
ATOM     67  N   THR A  23      -7.892   2.490   6.193  0.00  0.00           N  
ATOM     68  CA  THR A  23      -8.285   1.996   7.506  0.00  0.00           C  
ATOM     69  C   THR A  23      -8.289   3.112   8.539  0.00  0.00           C  
ATOM     70  O   THR A  23      -9.017   3.080   9.517  0.00  0.00           O  
ATOM     70  N   THR A  24      -7.458   4.122   8.320  0.00  0.00           N  
ATOM     71  CA  THR A  24      -7.367   5.252   9.236  0.00  0.00           C  
ATOM     72  C   THR A  24      -8.466   6.270   8.971  0.00  0.00           C  
ATOM     73  O   THR A  24      -8.898   6.995   9.852  0.00  0.00           O  
ATOM     73  N   HIS A  25      -8.929   6.324   7.730  0.00  0.00           N  
ATOM     74  CA  HIS A  25      -9.982   7.255   7.344  0.00  0.00           C  
ATOM     75  C   HIS A  25     -11.358   6.711   7.695  0.00  0.00           C  
ATOM     76  O   HIS A  25     -12.300   7.449   7.932  0.00  0.00           O  
ATOM     76  N   ASP A  26     -11.480   5.391   7.728  0.00  0.00           N  
ATOM     77  CA  ASP A  26     -12.747   4.746   8.051  0.00  0.00           C  
ATOM     78  C   ASP A  26     -12.965   4.674   9.559  0.00  0.00           C  
ATOM     79  O   ASP A  26     -14.083   4.653  10.048  0.00  0.00           O  
ATOM     79  N   VAL A  27     -11.873   4.635  10.309  0.00  0.00           N  
ATOM     80  CA  VAL A  27     -11.944   4.565  11.763  0.00  0.00           C  
ATOM     81  C   VAL A  27     -12.158   5.953  12.359  0.00  0.00           C  
ATOM     82  O   VAL A  27     -12.724   6.115  13.428  0.00  0.00           O  
ATOM     82  N   VAL A  28     -11.694   6.974  11.652  0.00  0.00           N  
ATOM     83  CA  VAL A  28     -11.834   8.350  12.109  0.00  0.00           C  
ATOM     84  C   VAL A  28     -13.217   8.895  11.763  0.00  0.00           C  
ATOM     85  O   VAL A  28     -13.748   9.769  12.427  0.00  0.00           O  
ATOM     85  N   SER A  29     -13.811   8.367  10.702  0.00  0.00           N  
ATOM     86  CA  SER A  29     -15.133   8.801  10.268  0.00  0.00           C  
ATOM     87  C   SER A  29     -16.231   8.112  11.064  0.00  0.00           C  
ATOM     88  O   SER A  29     -17.319   8.634  11.242  0.00  0.00           O  
ATOM     88  N   PHE A  30     -15.943   6.914  11.552  0.00  0.00           N  
ATOM     89  CA  PHE A  30     -16.911   6.151  12.332  0.00  0.00           C  
ATOM     90  C   PHE A  30     -16.925   6.597  13.786  0.00  0.00           C  
ENDMDL                                                                          
MODEL        0     
ATOM      1  N   VAL A   1      16.118 -10.142 -13.276  0.00  0.00           N  
ATOM      2  CA  VAL A   1      16.120 -10.139 -11.819  0.00  0.00           C  
ATOM      3  C   VAL A   1      15.931  -8.723 -11.284  0.00  0.00           C  
ATOM      4  O   VAL A   1      15.416  -8.510 -10.198  0.00  0.00           O  
ATOM      4  N   LYS A   2      16.356  -7.736 -12.061  0.00  0.00           N  
ATOM      5  CA  LYS A   2      16.232  -6.339 -11.663  0.00  0.00           C  
ATOM      6  C   LYS A   2      14.836  -5.799 -11.958  0.00  0.00           C  
ATOM      7  O   LYS A   2      14.344  -4.893 -11.306  0.00  0.00           O  
ATOM      7  N   ALA A   3      14.187  -6.369 -12.964  0.00  0.00           N  
ATOM      8  CA  ALA A   3      12.846  -5.946 -13.349  0.00  0.00           C  
ATOM      9  C   ALA A   3      11.787  -6.591 -12.469  0.00  0.00           C  
ATOM     10  O   ALA A   3      10.712  -6.054 -12.256  0.00  0.00           O  
ATOM     10  N   ILE A   4      12.097  -7.769 -11.945  0.00  0.00           N  
ATOM     11  CA  ILE A   4      11.173  -8.495 -11.083  0.00  0.00           C  
ATOM     12  C   ILE A   4      11.247  -7.977  -9.650  0.00  0.00           C  
ATOM     13  O   ILE A   4      10.292  -8.044  -8.893  0.00  0.00           O  
ATOM     13  N   LYS A   5      12.402  -7.450  -9.271  0.00  0.00           N  
ATOM     14  CA  LYS A   5      12.599  -6.920  -7.927  0.00  0.00           C  
ATOM     15  C   LYS A   5      12.058  -5.498  -7.806  0.00  0.00           C  
ATOM     16  O   LYS A   5      11.659  -5.049  -6.744  0.00  0.00           O  
ATOM     16  N   GLN A   6      12.045  -4.778  -8.919  0.00  0.00           N  
ATOM     17  CA  GLN A   6      11.554  -3.406  -8.943  0.00  0.00           C  
ATOM     18  C   GLN A   6      10.037  -3.362  -9.052  0.00  0.00           C  
ATOM     19  O   GLN A   6       9.386  -2.431  -8.606  0.00  0.00           O  
ATOM     19  N   ALA A   7       9.462  -4.392  -9.657  0.00  0.00           N  
ATOM     20  CA  ALA A   7       8.017  -4.472  -9.827  0.00  0.00           C  
ATOM     21  C   ALA A   7       7.340  -4.998  -8.570  0.00  0.00           C  
ATOM     22  O   ALA A   7       6.193  -4.699  -8.284  0.00  0.00           O  
ATOM     22  N   GLY A   8       8.067  -5.799  -7.804  0.00  0.00           N  
ATOM     23  CA  GLY A   8       7.540  -6.367  -6.581  0.00  0.00           C  
ATOM     24  C   GLY A   8       7.626  -5.408  -5.410  0.00  0.00           C  
ATOM     25  O   GLY A   8       6.841  -5.460  -4.477  0.00  0.00           O  
ATOM     25  N   LYS A   9       8.600  -4.510  -5.452  0.00  0.00           N  
ATOM     26  CA  LYS A   9       8.789  -3.533  -4.387  0.00  0.00           C  
ATOM     27  C   LYS A   9       7.855  -2.339  -4.557  0.00  0.00           C  
ATOM     28  O   LYS A   9       7.472  -1.680  -3.604  0.00  0.00           O  
ATOM     28  N   VAL A  10       7.483  -2.056  -5.797  0.00  0.00           N  
ATOM     29  CA  VAL A  10       6.593  -0.941  -6.096  0.00  0.00           C  
ATOM     30  C   VAL A  10       5.137  -1.341  -5.876  0.00  0.00           C  
ATOM     31  O   VAL A  10       4.283  -0.523  -5.574  0.00  0.00           O  
ATOM     31  N   ILE A  11       4.851  -2.626  -6.032  0.00  0.00           N  
ATOM     32  CA  ILE A  11       3.498  -3.137  -5.851  0.00  0.00           C  
ATOM     33  C   ILE A  11       3.201  -3.375  -4.373  0.00  0.00           C  
ATOM     34  O   ILE A  11       2.068  -3.313  -3.926  0.00  0.00           O  
ATOM     34  N   GLY A  12       4.243  -3.652  -3.602  0.00  0.00           N  
ATOM     35  CA  GLY A  12       4.096  -3.898  -2.183  0.00  0.00           C  
ATOM     36  C   GLY A  12       4.023  -2.618  -1.374  0.00  0.00           C  
ATOM     37  O   GLY A  12       3.429  -2.563  -0.310  0.00  0.00           O  
ATOM     37  N   LYS A  13       4.640  -1.561  -1.885  0.00  0.00           N  
ATOM     38  CA  LYS A  13       4.643  -0.272  -1.204  0.00  0.00           C  
ATOM     39  C   LYS A  13       3.359   0.505  -1.480  0.00  0.00           C  
ATOM     40  O   LYS A  13       2.914   1.317  -0.685  0.00  0.00           O  
ATOM     40  N   GLY A  14       2.753   0.248  -2.631  0.00  0.00           N  
ATOM     41  CA  GLY A  14       1.527   0.918  -3.012  0.00  0.00           C  
ATOM     42  C   GLY A  14       0.299   0.282  -2.391  0.00  0.00           C  
ATOM     43  O   GLY A  14      -0.712   0.926  -2.163  0.00  0.00           O  
ATOM     43  N   LEU A  15       0.382  -1.010  -2.108  0.00  0.00           N  
ATOM     44  CA  LEU A  15      -0.730  -1.737  -1.509  0.00  0.00           C  
ATOM     45  C   LEU A  15      -0.772  -1.541  -0.001  0.00  0.00           C  
ATOM     46  O   LEU A  15      -1.816  -1.608   0.627  0.00  0.00           O  
ATOM     46  N   ARG A  16       0.386  -1.293   0.595  0.00  0.00           N  
ATOM     47  CA  ARG A  16       0.479  -1.086   2.034  0.00  0.00           C  
ATOM     48  C   ARG A  16       0.124   0.344   2.413  0.00  0.00           C  
ATOM     49  O   ARG A  16      -0.343   0.622   3.505  0.00  0.00           O  
ATOM     49  N   ALA A  17       0.350   1.272   1.493  0.00  0.00           N  
ATOM     50  CA  ALA A  17       0.053   2.678   1.734  0.00  0.00           C  
ATOM     51  C   ALA A  17      -1.418   2.982   1.495  0.00  0.00           C  
ATOM     52  O   ALA A  17      -1.991   3.889   2.076  0.00  0.00           O  
ATOM     52  N   ILE A  18      -2.043   2.206   0.620  0.00  0.00           N  
ATOM     53  CA  ILE A  18      -3.453   2.388   0.299  0.00  0.00           C  
ATOM     54  C   ILE A  18      -4.339   1.716   1.343  0.00  0.00           C  
ATOM     55  O   ILE A  18      -5.465   2.119   1.585  0.00  0.00           O  
ATOM     55  N   ASN A  19      -3.821   0.672   1.973  0.00  0.00           N  
ATOM     56  CA  ASN A  19      -4.564  -0.059   2.993  0.00  0.00           C  
ATOM     57  C   ASN A  19      -4.491   0.617   4.353  0.00  0.00           C  
ATOM     58  O   ASN A  19      -5.379   0.496   5.181  0.00  0.00           O  
ATOM     58  N   ILE A  20      -3.409   1.346   4.589  0.00  0.00           N  
ATOM     59  CA  ILE A  20      -3.213   2.048   5.852  0.00  0.00           C  
ATOM     60  C   ILE A  20      -3.960   3.378   5.855  0.00  0.00           C  
ATOM     61  O   ILE A  20      -4.363   3.888   6.888  0.00  0.00           O  
ATOM     61  N   ALA A  21      -4.147   3.949   4.673  0.00  0.00           N  
ATOM     62  CA  ALA A  21      -4.845   5.221   4.534  0.00  0.00           C  
ATOM     63  C   ALA A  21      -6.354   5.028   4.534  0.00  0.00           C  
ATOM     64  O   ALA A  21      -7.115   5.900   4.921  0.00  0.00           O  
ATOM     64  N   GLY A  22      -6.796   3.859   4.090  0.00  0.00           N  
ATOM     65  CA  GLY A  22      -8.209   3.550   4.039  0.00  0.00           C  
ATOM     66  C   GLY A  22      -8.752   3.084   5.375  0.00  0.00           C  
ATOM     67  O   GLY A  22      -9.920   3.248   5.687  0.00  0.00           O  
ATOM     67  N   THR A  23      -7.891   2.487   6.187  0.00  0.00           N  
ATOM     68  CA  THR A  23      -8.285   1.993   7.500  0.00  0.00           C  
ATOM     69  C   THR A  23      -8.288   3.108   8.535  0.00  0.00           C  
ATOM     70  O   THR A  23      -9.019   3.076   9.511  0.00  0.00           O  
ATOM     70  N   THR A  24      -7.456   4.116   8.318  0.00  0.00           N  
ATOM     71  CA  THR A  24      -7.365   5.246   9.235  0.00  0.00           C  
ATOM     72  C   THR A  24      -8.463   6.264   8.971  0.00  0.00           C  
ATOM     73  O   THR A  24      -8.896   6.988   9.852  0.00  0.00           O  
ATOM     73  N   HIS A  25      -8.923   6.322   7.729  0.00  0.00           N  
ATOM     74  CA  HIS A  25      -9.975   7.254   7.344  0.00  0.00           C  
ATOM     75  C   HIS A  25     -11.352   6.710   7.693  0.00  0.00           C  
ATOM     76  O   HIS A  25     -12.293   7.449   7.932  0.00  0.00           O  
ATOM     76  N   ASP A  26     -11.476   5.391   7.722  0.00  0.00           N  
ATOM     77  CA  ASP A  26     -12.744   4.747   8.044  0.00  0.00           C  
ATOM     78  C   ASP A  26     -12.963   4.673   9.552  0.00  0.00           C  
ATOM     79  O   ASP A  26     -14.081   4.654  10.040  0.00  0.00           O  
ATOM     79  N   VAL A  27     -11.871   4.630  10.302  0.00  0.00           N  
ATOM     80  CA  VAL A  27     -11.943   4.558  11.756  0.00  0.00           C  
ATOM     81  C   VAL A  27     -12.156   5.946  12.354  0.00  0.00           C  
ATOM     82  O   VAL A  27     -12.724   6.107  13.421  0.00  0.00           O  
ATOM     82  N   VAL A  28     -11.689   6.967  11.649  0.00  0.00           N  
ATOM     83  CA  VAL A  28     -11.828   8.343  12.108  0.00  0.00           C  
ATOM     84  C   VAL A  28     -13.210   8.889  11.762  0.00  0.00           C  
ATOM     85  O   VAL A  28     -13.742   9.762  12.428  0.00  0.00           O  
ATOM     85  N   SER A  29     -13.803   8.364  10.699  0.00  0.00           N  
ATOM     86  CA  SER A  29     -15.125   8.801  10.265  0.00  0.00           C  
ATOM     87  C   SER A  29     -16.224   8.112  11.058  0.00  0.00           C  
ATOM     88  O   SER A  29     -17.311   8.636  11.238  0.00  0.00           O  
ATOM     88  N   PHE A  30     -15.939   6.912  11.544  0.00  0.00           N  
ATOM     89  CA  PHE A  30     -16.907   6.149  12.321  0.00  0.00           C  
ATOM     90  C   PHE A  30     -16.923   6.593  13.776  0.00  0.00           C  
ENDMDL                                                                          
MODEL        0     
ATOM      1  N   VAL A   1      16.113 -10.138 -13.270  0.00  0.00           N  
ATOM      2  CA  VAL A   1      16.116 -10.134 -11.812  0.00  0.00           C  
ATOM      3  C   VAL A   1      15.926  -8.717 -11.278  0.00  0.00           C  
ATOM      4  O   VAL A   1      15.409  -8.503 -10.194  0.00  0.00           O  
ATOM      4  N   LYS A   2      16.351  -7.731 -12.055  0.00  0.00           N  
ATOM      5  CA  LYS A   2      16.226  -6.334 -11.658  0.00  0.00           C  
ATOM      6  C   LYS A   2      14.830  -5.795 -11.953  0.00  0.00           C  
ATOM      7  O   LYS A   2      14.337  -4.890 -11.300  0.00  0.00           O  
ATOM      7  N   ALA A   3      14.182  -6.364 -12.960  0.00  0.00           N  
ATOM      8  CA  ALA A   3      12.841  -5.942 -13.345  0.00  0.00           C  
ATOM      9  C   ALA A   3      11.782  -6.587 -12.463  0.00  0.00           C  
ATOM     10  O   ALA A   3      10.708  -6.050 -12.249  0.00  0.00           O  
ATOM     10  N   ILE A   4      12.093  -7.765 -11.941  0.00  0.00           N  
ATOM     11  CA  ILE A   4      11.170  -8.492 -11.078  0.00  0.00           C  
ATOM     12  C   ILE A   4      11.243  -7.973  -9.645  0.00  0.00           C  
ATOM     13  O   ILE A   4      10.288  -8.039  -8.888  0.00  0.00           O  
ATOM     13  N   LYS A   5      12.399  -7.447  -9.266  0.00  0.00           N  
ATOM     14  CA  LYS A   5      12.596  -6.916  -7.923  0.00  0.00           C  
ATOM     15  C   LYS A   5      12.053  -5.495  -7.802  0.00  0.00           C  
ATOM     16  O   LYS A   5      11.653  -5.046  -6.740  0.00  0.00           O  
ATOM     16  N   GLN A   6      12.042  -4.774  -8.915  0.00  0.00           N  
ATOM     17  CA  GLN A   6      11.550  -3.402  -8.939  0.00  0.00           C  
ATOM     18  C   GLN A   6      10.034  -3.359  -9.048  0.00  0.00           C  
ATOM     19  O   GLN A   6       9.382  -2.430  -8.601  0.00  0.00           O  
ATOM     19  N   ALA A   7       9.459  -4.388  -9.655  0.00  0.00           N  
ATOM     20  CA  ALA A   7       8.014  -4.469  -9.824  0.00  0.00           C  
ATOM     21  C   ALA A   7       7.337  -4.995  -8.567  0.00  0.00           C  
ATOM     22  O   ALA A   7       6.190  -4.695  -8.279  0.00  0.00           O  
ATOM     22  N   GLY A   8       8.064  -5.797  -7.801  0.00  0.00           N  
ATOM     23  CA  GLY A   8       7.537  -6.365  -6.578  0.00  0.00           C  
ATOM     24  C   GLY A   8       7.623  -5.406  -5.407  0.00  0.00           C  
ATOM     25  O   GLY A   8       6.837  -5.457  -4.476  0.00  0.00           O  
ATOM     25  N   LYS A   9       8.598  -4.509  -5.449  0.00  0.00           N  
ATOM     26  CA  LYS A   9       8.787  -3.532  -4.384  0.00  0.00           C  
ATOM     27  C   LYS A   9       7.852  -2.337  -4.554  0.00  0.00           C  
ATOM     28  O   LYS A   9       7.468  -1.680  -3.601  0.00  0.00           O  
ATOM     28  N   VAL A  10       7.481  -2.054  -5.794  0.00  0.00           N  
ATOM     29  CA  VAL A  10       6.591  -0.939  -6.093  0.00  0.00           C  
ATOM     30  C   VAL A  10       5.135  -1.339  -5.873  0.00  0.00           C  
ATOM     31  O   VAL A  10       4.282  -0.521  -5.569  0.00  0.00           O  
ATOM     31  N   ILE A  11       4.849  -2.623  -6.030  0.00  0.00           N  
ATOM     32  CA  ILE A  11       3.496  -3.135  -5.849  0.00  0.00           C  
ATOM     33  C   ILE A  11       3.199  -3.373  -4.372  0.00  0.00           C  
ATOM     34  O   ILE A  11       2.066  -3.309  -3.924  0.00  0.00           O  
ATOM     34  N   GLY A  12       4.241  -3.652  -3.601  0.00  0.00           N  
ATOM     35  CA  GLY A  12       4.094  -3.898  -2.182  0.00  0.00           C  
ATOM     36  C   GLY A  12       4.021  -2.617  -1.373  0.00  0.00           C  
ATOM     37  O   GLY A  12       3.425  -2.562  -0.310  0.00  0.00           O  
ATOM     37  N   LYS A  13       4.639  -1.561  -1.883  0.00  0.00           N  
ATOM     38  CA  LYS A  13       4.642  -0.272  -1.202  0.00  0.00           C  
ATOM     39  C   LYS A  13       3.358   0.504  -1.477  0.00  0.00           C  
ATOM     40  O   LYS A  13       2.912   1.315  -0.682  0.00  0.00           O  
ATOM     40  N   GLY A  14       2.753   0.250  -2.629  0.00  0.00           N  
ATOM     41  CA  GLY A  14       1.528   0.919  -3.011  0.00  0.00           C  
ATOM     42  C   GLY A  14       0.299   0.284  -2.390  0.00  0.00           C  
ATOM     43  O   GLY A  14      -0.711   0.928  -2.160  0.00  0.00           O  
ATOM     43  N   LEU A  15       0.382  -1.009  -2.109  0.00  0.00           N  
ATOM     44  CA  LEU A  15      -0.731  -1.736  -1.510  0.00  0.00           C  
ATOM     45  C   LEU A  15      -0.773  -1.540  -0.002  0.00  0.00           C  
ATOM     46  O   LEU A  15      -1.817  -1.606   0.625  0.00  0.00           O  
ATOM     46  N   ARG A  16       0.385  -1.294   0.594  0.00  0.00           N  
ATOM     47  CA  ARG A  16       0.478  -1.088   2.034  0.00  0.00           C  
ATOM     48  C   ARG A  16       0.123   0.342   2.413  0.00  0.00           C  
ATOM     49  O   ARG A  16      -0.346   0.620   3.504  0.00  0.00           O  
ATOM     49  N   ALA A  17       0.351   1.270   1.494  0.00  0.00           N  
ATOM     50  CA  ALA A  17       0.054   2.676   1.735  0.00  0.00           C  
ATOM     51  C   ALA A  17      -1.416   2.981   1.496  0.00  0.00           C  
ATOM     52  O   ALA A  17      -1.989   3.887   2.079  0.00  0.00           O  
ATOM     52  N   ILE A  18      -2.041   2.207   0.620  0.00  0.00           N  
ATOM     53  CA  ILE A  18      -3.451   2.390   0.298  0.00  0.00           C  
ATOM     54  C   ILE A  18      -4.338   1.718   1.342  0.00  0.00           C  
ATOM     55  O   ILE A  18      -5.463   2.122   1.585  0.00  0.00           O  
ATOM     55  N   ASN A  19      -3.821   0.671   1.970  0.00  0.00           N  
ATOM     56  CA  ASN A  19      -4.564  -0.060   2.989  0.00  0.00           C  
ATOM     57  C   ASN A  19      -4.492   0.616   4.350  0.00  0.00           C  
ATOM     58  O   ASN A  19      -5.381   0.496   5.176  0.00  0.00           O  
ATOM     58  N   ILE A  20      -3.409   1.342   4.588  0.00  0.00           N  
ATOM     59  CA  ILE A  20      -3.213   2.043   5.851  0.00  0.00           C  
ATOM     60  C   ILE A  20      -3.960   3.374   5.855  0.00  0.00           C  
ATOM     61  O   ILE A  20      -4.364   3.882   6.887  0.00  0.00           O  
ATOM     61  N   ALA A  21      -4.144   3.947   4.674  0.00  0.00           N  
ATOM     62  CA  ALA A  21      -4.841   5.219   4.535  0.00  0.00           C  
ATOM     63  C   ALA A  21      -6.350   5.027   4.534  0.00  0.00           C  
ATOM     64  O   ALA A  21      -7.110   5.898   4.923  0.00  0.00           O  
ATOM     64  N   GLY A  22      -6.793   3.860   4.088  0.00  0.00           N  
ATOM     65  CA  GLY A  22      -8.206   3.551   4.035  0.00  0.00           C  
ATOM     66  C   GLY A  22      -8.750   3.084   5.371  0.00  0.00           C  
ATOM     67  O   GLY A  22      -9.918   3.251   5.683  0.00  0.00           O  
ATOM     67  N   THR A  23      -7.890   2.485   6.182  0.00  0.00           N  
ATOM     68  CA  THR A  23      -8.285   1.989   7.495  0.00  0.00           C  
ATOM     69  C   THR A  23      -8.288   3.104   8.530  0.00  0.00           C  
ATOM     70  O   THR A  23      -9.020   3.072   9.505  0.00  0.00           O  
ATOM     70  N   THR A  24      -7.453   4.111   8.316  0.00  0.00           N  
ATOM     71  CA  THR A  24      -7.362   5.239   9.234  0.00  0.00           C  
ATOM     72  C   THR A  24      -8.459   6.258   8.970  0.00  0.00           C  
ATOM     73  O   THR A  24      -8.894   6.980   9.852  0.00  0.00           O  
ATOM     73  N   HIS A  25      -8.918   6.319   7.728  0.00  0.00           N  
ATOM     74  CA  HIS A  25      -9.969   7.253   7.343  0.00  0.00           C  
ATOM     75  C   HIS A  25     -11.346   6.710   7.691  0.00  0.00           C  
ATOM     76  O   HIS A  25     -12.286   7.449   7.932  0.00  0.00           O  
ATOM     76  N   ASP A  26     -11.472   5.390   7.717  0.00  0.00           N  
ATOM     77  CA  ASP A  26     -12.740   4.747   8.036  0.00  0.00           C  
ATOM     78  C   ASP A  26     -12.961   4.672   9.544  0.00  0.00           C  
ATOM     79  O   ASP A  26     -14.079   4.655  10.032  0.00  0.00           O  
ATOM     79  N   VAL A  27     -11.869   4.625  10.296  0.00  0.00           N  
ATOM     80  CA  VAL A  27     -11.942   4.551  11.749  0.00  0.00           C  
ATOM     81  C   VAL A  27     -12.154   5.938  12.349  0.00  0.00           C  
ATOM     82  O   VAL A  27     -12.725   6.099  13.415  0.00  0.00           O  
ATOM     82  N   VAL A  28     -11.685   6.960  11.646  0.00  0.00           N  
ATOM     83  CA  VAL A  28     -11.823   8.335  12.108  0.00  0.00           C  
ATOM     84  C   VAL A  28     -13.204   8.883  11.761  0.00  0.00           C  
ATOM     85  O   VAL A  28     -13.735   9.755  12.429  0.00  0.00           O  
ATOM     85  N   SER A  29     -13.796   8.362  10.696  0.00  0.00           N  
ATOM     86  CA  SER A  29     -15.116   8.801  10.261  0.00  0.00           C  
ATOM     87  C   SER A  29     -16.217   8.112  11.053  0.00  0.00           C  
ATOM     88  O   SER A  29     -17.303   8.638  11.235  0.00  0.00           O  
ATOM     88  N   PHE A  30     -15.934   6.910  11.535  0.00  0.00           N  
ATOM     89  CA  PHE A  30     -16.904   6.147  12.311  0.00  0.00           C  
ATOM     90  C   PHE A  30     -16.920   6.589  13.766  0.00  0.00           C  
ENDMDL                                                                          
MODEL        0     
ATOM      1  N   VAL A   1      16.109 -10.134 -13.263  0.00  0.00           N  
ATOM      2  CA  VAL A   1      16.112 -10.128 -11.806  0.00  0.00           C  
ATOM      3  C   VAL A   1      15.921  -8.711 -11.273  0.00  0.00           C  
ATOM      4  O   VAL A   1      15.403  -8.497 -10.189  0.00  0.00           O  
ATOM      4  N   LYS A   2      16.347  -7.725 -12.049  0.00  0.00           N  
ATOM      5  CA  LYS A   2      16.221  -6.328 -11.653  0.00  0.00           C  
ATOM      6  C   LYS A   2      14.824  -5.790 -11.948  0.00  0.00           C  
ATOM      7  O   LYS A   2      14.331  -4.886 -11.294  0.00  0.00           O  
ATOM      7  N   ALA A   3      14.177  -6.360 -12.955  0.00  0.00           N  
ATOM      8  CA  ALA A   3      12.835  -5.938 -13.340  0.00  0.00           C  
ATOM      9  C   ALA A   3      11.778  -6.584 -12.458  0.00  0.00           C  
ATOM     10  O   ALA A   3      10.704  -6.046 -12.242  0.00  0.00           O  
ATOM     10  N   ILE A   4      12.088  -7.762 -11.936  0.00  0.00           N  
ATOM     11  CA  ILE A   4      11.166  -8.489 -11.073  0.00  0.00           C  
ATOM     12  C   ILE A   4      11.239  -7.969  -9.640  0.00  0.00           C  
ATOM     13  O   ILE A   4      10.284  -8.033  -8.884  0.00  0.00           O  
ATOM     13  N   LYS A   5      12.395  -7.443  -9.261  0.00  0.00           N  
ATOM     14  CA  LYS A   5      12.592  -6.912  -7.918  0.00  0.00           C  
ATOM     15  C   LYS A   5      12.049  -5.491  -7.798  0.00  0.00           C  
ATOM     16  O   LYS A   5      11.647  -5.043  -6.737  0.00  0.00           O  
ATOM     16  N   GLN A   6      12.039  -4.770  -8.911  0.00  0.00           N  
ATOM     17  CA  GLN A   6      11.546  -3.399  -8.935  0.00  0.00           C  
ATOM     18  C   GLN A   6      10.030  -3.357  -9.043  0.00  0.00           C  
ATOM     19  O   GLN A   6       9.378  -2.428  -8.595  0.00  0.00           O  
ATOM     19  N   ALA A   7       9.456  -4.385  -9.652  0.00  0.00           N  
ATOM     20  CA  ALA A   7       8.010  -4.466  -9.820  0.00  0.00           C  
ATOM     21  C   ALA A   7       7.334  -4.992  -8.563  0.00  0.00           C  
ATOM     22  O   ALA A   7       6.188  -4.690  -8.275  0.00  0.00           O  
ATOM     22  N   GLY A   8       8.060  -5.796  -7.799  0.00  0.00           N  
ATOM     23  CA  GLY A   8       7.534  -6.363  -6.575  0.00  0.00           C  
ATOM     24  C   GLY A   8       7.620  -5.403  -5.404  0.00  0.00           C  
ATOM     25  O   GLY A   8       6.832  -5.453  -4.474  0.00  0.00           O  
ATOM     25  N   LYS A   9       8.596  -4.507  -5.445  0.00  0.00           N  
ATOM     26  CA  LYS A   9       8.784  -3.530  -4.381  0.00  0.00           C  
ATOM     27  C   LYS A   9       7.849  -2.336  -4.551  0.00  0.00           C  
ATOM     28  O   LYS A   9       7.464  -1.680  -3.597  0.00  0.00           O  
ATOM     28  N   VAL A  10       7.480  -2.052  -5.792  0.00  0.00           N  
ATOM     29  CA  VAL A  10       6.590  -0.937  -6.090  0.00  0.00           C  
ATOM     30  C   VAL A  10       5.134  -1.337  -5.870  0.00  0.00           C  
ATOM     31  O   VAL A  10       4.281  -0.520  -5.564  0.00  0.00           O  
ATOM     31  N   ILE A  11       4.847  -2.621  -6.029  0.00  0.00           N  
ATOM     32  CA  ILE A  11       3.495  -3.133  -5.848  0.00  0.00           C  
ATOM     33  C   ILE A  11       3.198  -3.370  -4.370  0.00  0.00           C  
ATOM     34  O   ILE A  11       2.065  -3.305  -3.923  0.00  0.00           O  
ATOM     34  N   GLY A  12       4.239  -3.652  -3.600  0.00  0.00           N  
ATOM     35  CA  GLY A  12       4.092  -3.898  -2.181  0.00  0.00           C  
ATOM     36  C   GLY A  12       4.019  -2.617  -1.372  0.00  0.00           C  
ATOM     37  O   GLY A  12       3.421  -2.562  -0.310  0.00  0.00           O  
ATOM     37  N   LYS A  13       4.638  -1.561  -1.881  0.00  0.00           N  
ATOM     38  CA  LYS A  13       4.641  -0.273  -1.200  0.00  0.00           C  
ATOM     39  C   LYS A  13       3.357   0.504  -1.475  0.00  0.00           C  
ATOM     40  O   LYS A  13       2.911   1.313  -0.678  0.00  0.00           O  
ATOM     40  N   GLY A  14       2.754   0.251  -2.628  0.00  0.00           N  
ATOM     41  CA  GLY A  14       1.528   0.921  -3.009  0.00  0.00           C  
ATOM     42  C   GLY A  14       0.300   0.285  -2.388  0.00  0.00           C  
ATOM     43  O   GLY A  14      -0.710   0.930  -2.157  0.00  0.00           O  
ATOM     43  N   LEU A  15       0.381  -1.008  -2.110  0.00  0.00           N  
ATOM     44  CA  LEU A  15      -0.732  -1.735  -1.511  0.00  0.00           C  
ATOM     45  C   LEU A  15      -0.774  -1.539  -0.003  0.00  0.00           C  
ATOM     46  O   LEU A  15      -1.819  -1.603   0.624  0.00  0.00           O  
ATOM     46  N   ARG A  16       0.384  -1.296   0.593  0.00  0.00           N  
ATOM     47  CA  ARG A  16       0.477  -1.090   2.033  0.00  0.00           C  
ATOM     48  C   ARG A  16       0.122   0.339   2.413  0.00  0.00           C  
ATOM     49  O   ARG A  16      -0.349   0.617   3.503  0.00  0.00           O  
ATOM     49  N   ALA A  17       0.353   1.268   1.495  0.00  0.00           N  
ATOM     50  CA  ALA A  17       0.056   2.675   1.737  0.00  0.00           C  
ATOM     51  C   ALA A  17      -1.415   2.980   1.498  0.00  0.00           C  
ATOM     52  O   ALA A  17      -1.988   3.884   2.082  0.00  0.00           O  
ATOM     52  N   ILE A  18      -2.039   2.207   0.620  0.00  0.00           N  
ATOM     53  CA  ILE A  18      -3.449   2.391   0.297  0.00  0.00           C  
ATOM     54  C   ILE A  18      -4.336   1.719   1.341  0.00  0.00           C  
ATOM     55  O   ILE A  18      -5.460   2.125   1.585  0.00  0.00           O  
ATOM     55  N   ASN A  19      -3.821   0.671   1.967  0.00  0.00           N  
ATOM     56  CA  ASN A  19      -4.564  -0.061   2.985  0.00  0.00           C  
ATOM     57  C   ASN A  19      -4.492   0.614   4.347  0.00  0.00           C  
ATOM     58  O   ASN A  19      -5.383   0.496   5.172  0.00  0.00           O  
ATOM     58  N   ILE A  20      -3.408   1.339   4.586  0.00  0.00           N  
ATOM     59  CA  ILE A  20      -3.213   2.038   5.850  0.00  0.00           C  
ATOM     60  C   ILE A  20      -3.959   3.369   5.854  0.00  0.00           C  
ATOM     61  O   ILE A  20      -4.365   3.876   6.887  0.00  0.00           O  
ATOM     61  N   ALA A  21      -4.141   3.944   4.674  0.00  0.00           N  
ATOM     62  CA  ALA A  21      -4.837   5.217   4.536  0.00  0.00           C  
ATOM     63  C   ALA A  21      -6.346   5.026   4.535  0.00  0.00           C  
ATOM     64  O   ALA A  21      -7.106   5.896   4.925  0.00  0.00           O  
ATOM     64  N   GLY A  22      -6.789   3.860   4.085  0.00  0.00           N  
ATOM     65  CA  GLY A  22      -8.203   3.552   4.032  0.00  0.00           C  
ATOM     66  C   GLY A  22      -8.748   3.085   5.367  0.00  0.00           C  
ATOM     67  O   GLY A  22      -9.915   3.254   5.679  0.00  0.00           O  
ATOM     67  N   THR A  23      -7.889   2.482   6.177  0.00  0.00           N  
ATOM     68  CA  THR A  23      -8.285   1.986   7.489  0.00  0.00           C  
ATOM     69  C   THR A  23      -8.288   3.099   8.525  0.00  0.00           C  
ATOM     70  O   THR A  23      -9.022   3.068   9.499  0.00  0.00           O  
ATOM     70  N   THR A  24      -7.451   4.105   8.313  0.00  0.00           N  
ATOM     71  CA  THR A  24      -7.359   5.232   9.233  0.00  0.00           C  
ATOM     72  C   THR A  24      -8.456   6.253   8.969  0.00  0.00           C  
ATOM     73  O   THR A  24      -8.891   6.973   9.853  0.00  0.00           O  
ATOM     73  N   HIS A  25      -8.912   6.316   7.726  0.00  0.00           N  
ATOM     74  CA  HIS A  25      -9.962   7.251   7.342  0.00  0.00           C  
ATOM     75  C   HIS A  25     -11.340   6.709   7.689  0.00  0.00           C  
ATOM     76  O   HIS A  25     -12.279   7.449   7.932  0.00  0.00           O  
ATOM     76  N   ASP A  26     -11.468   5.390   7.712  0.00  0.00           N  
ATOM     77  CA  ASP A  26     -12.737   4.747   8.029  0.00  0.00           C  
ATOM     78  C   ASP A  26     -12.958   4.670   9.537  0.00  0.00           C  
ATOM     79  O   ASP A  26     -14.077   4.656  10.024  0.00  0.00           O  
ATOM     79  N   VAL A  27     -11.867   4.620  10.289  0.00  0.00           N  
ATOM     80  CA  VAL A  27     -11.941   4.545  11.743  0.00  0.00           C  
ATOM     81  C   VAL A  27     -12.153   5.931  12.344  0.00  0.00           C  
ATOM     82  O   VAL A  27     -12.726   6.091  13.409  0.00  0.00           O  
ATOM     82  N   VAL A  28     -11.680   6.953  11.644  0.00  0.00           N  
ATOM     83  CA  VAL A  28     -11.817   8.328  12.107  0.00  0.00           C  
ATOM     84  C   VAL A  28     -13.197   8.878  11.760  0.00  0.00           C  
ATOM     85  O   VAL A  28     -13.729   9.748  12.430  0.00  0.00           O  
ATOM     85  N   SER A  29     -13.788   8.360  10.692  0.00  0.00           N  
ATOM     86  CA  SER A  29     -15.108   8.801  10.257  0.00  0.00           C  
ATOM     87  C   SER A  29     -16.210   8.112  11.048  0.00  0.00           C  
ATOM     88  O   SER A  29     -17.295   8.639  11.231  0.00  0.00           O  
ATOM     88  N   PHE A  30     -15.929   6.908  11.527  0.00  0.00           N  
ATOM     89  CA  PHE A  30     -16.901   6.146  12.301  0.00  0.00           C  
ATOM     90  C   PHE A  30     -16.918   6.585  13.757  0.00  0.00           C  
ENDMDL                                                                          
MODEL        0     
ATOM      1  N   VAL A   1      16.104 -10.129 -13.257  0.00  0.00           N  
ATOM      2  CA  VAL A   1      16.108 -10.123 -11.799  0.00  0.00           C  
ATOM      3  C   VAL A   1      15.916  -8.706 -11.267  0.00  0.00           C  
ATOM      4  O   VAL A   1      15.397  -8.491 -10.184  0.00  0.00           O  
ATOM      4  N   LYS A   2      16.342  -7.720 -12.044  0.00  0.00           N  
ATOM      5  CA  LYS A   2      16.216  -6.323 -11.649  0.00  0.00           C  
ATOM      6  C   LYS A   2      14.819  -5.786 -11.944  0.00  0.00           C  
ATOM      7  O   LYS A   2      14.324  -4.883 -11.289  0.00  0.00           O  
ATOM      7  N   ALA A   3      14.172  -6.355 -12.951  0.00  0.00           N  
ATOM      8  CA  ALA A   3      12.830  -5.935 -13.336  0.00  0.00           C  
ATOM      9  C   ALA A   3      11.773  -6.580 -12.452  0.00  0.00           C  
ATOM     10  O   ALA A   3      10.700  -6.043 -12.235  0.00  0.00           O  
ATOM     10  N   ILE A   4      12.083  -7.759 -11.932  0.00  0.00           N  
ATOM     11  CA  ILE A   4      11.162  -8.486 -11.068  0.00  0.00           C  
ATOM     12  C   ILE A   4      11.235  -7.965  -9.636  0.00  0.00           C  
ATOM     13  O   ILE A   4      10.279  -8.028  -8.880  0.00  0.00           O  
ATOM     13  N   LYS A   5      12.392  -7.440  -9.256  0.00  0.00           N  
ATOM     14  CA  LYS A   5      12.589  -6.908  -7.914  0.00  0.00           C  
ATOM     15  C   LYS A   5      12.045  -5.488  -7.794  0.00  0.00           C  
ATOM     16  O   LYS A   5      11.641  -5.040  -6.733  0.00  0.00           O  
ATOM     16  N   GLN A   6      12.036  -4.767  -8.907  0.00  0.00           N  
ATOM     17  CA  GLN A   6      11.543  -3.395  -8.932  0.00  0.00           C  
ATOM     18  C   GLN A   6      10.026  -3.354  -9.039  0.00  0.00           C  
ATOM     19  O   GLN A   6       9.374  -2.426  -8.590  0.00  0.00           O  
ATOM     19  N   ALA A   7       9.453  -4.382  -9.649  0.00  0.00           N  
ATOM     20  CA  ALA A   7       8.007  -4.464  -9.817  0.00  0.00           C  
ATOM     21  C   ALA A   7       7.332  -4.989  -8.560  0.00  0.00           C  
ATOM     22  O   ALA A   7       6.186  -4.686  -8.270  0.00  0.00           O  
ATOM     22  N   GLY A   8       8.057  -5.794  -7.796  0.00  0.00           N  
ATOM     23  CA  GLY A   8       7.531  -6.361  -6.572  0.00  0.00           C  
ATOM     24  C   GLY A   8       7.617  -5.401  -5.402  0.00  0.00           C  
ATOM     25  O   GLY A   8       6.828  -5.450  -4.472  0.00  0.00           O  
ATOM     25  N   LYS A   9       8.594  -4.506  -5.442  0.00  0.00           N  
ATOM     26  CA  LYS A   9       8.782  -3.528  -4.378  0.00  0.00           C  
ATOM     27  C   LYS A   9       7.847  -2.335  -4.548  0.00  0.00           C  
ATOM     28  O   LYS A   9       7.459  -1.679  -3.594  0.00  0.00           O  
ATOM     28  N   VAL A  10       7.479  -2.049  -5.789  0.00  0.00           N  
ATOM     29  CA  VAL A  10       6.588  -0.935  -6.087  0.00  0.00           C  
ATOM     30  C   VAL A  10       5.132  -1.335  -5.867  0.00  0.00           C  
ATOM     31  O   VAL A  10       4.280  -0.518  -5.559  0.00  0.00           O  
ATOM     31  N   ILE A  11       4.846  -2.619  -6.028  0.00  0.00           N  
ATOM     32  CA  ILE A  11       3.493  -3.131  -5.847  0.00  0.00           C  
ATOM     33  C   ILE A  11       3.196  -3.368  -4.369  0.00  0.00           C  
ATOM     34  O   ILE A  11       2.063  -3.301  -3.921  0.00  0.00           O  
ATOM     34  N   GLY A  12       4.237  -3.651  -3.599  0.00  0.00           N  
ATOM     35  CA  GLY A  12       4.090  -3.898  -2.180  0.00  0.00           C  
ATOM     36  C   GLY A  12       4.016  -2.617  -1.371  0.00  0.00           C  
ATOM     37  O   GLY A  12       3.417  -2.561  -0.310  0.00  0.00           O  
ATOM     37  N   LYS A  13       4.638  -1.562  -1.879  0.00  0.00           N  
ATOM     38  CA  LYS A  13       4.641  -0.273  -1.197  0.00  0.00           C  
ATOM     39  C   LYS A  13       3.356   0.504  -1.473  0.00  0.00           C  
ATOM     40  O   LYS A  13       2.909   1.311  -0.675  0.00  0.00           O  
ATOM     40  N   GLY A  14       2.754   0.252  -2.626  0.00  0.00           N  
ATOM     41  CA  GLY A  14       1.529   0.922  -3.008  0.00  0.00           C  
ATOM     42  C   GLY A  14       0.300   0.287  -2.387  0.00  0.00           C  
ATOM     43  O   GLY A  14      -0.709   0.932  -2.155  0.00  0.00           O  
ATOM     43  N   LEU A  15       0.380  -1.007  -2.110  0.00  0.00           N  
ATOM     44  CA  LEU A  15      -0.733  -1.734  -1.512  0.00  0.00           C  
ATOM     45  C   LEU A  15      -0.775  -1.538  -0.005  0.00  0.00           C  
ATOM     46  O   LEU A  15      -1.820  -1.600   0.622  0.00  0.00           O  
ATOM     46  N   ARG A  16       0.384  -1.297   0.593  0.00  0.00           N  
ATOM     47  CA  ARG A  16       0.476  -1.092   2.033  0.00  0.00           C  
ATOM     48  C   ARG A  16       0.121   0.337   2.413  0.00  0.00           C  
ATOM     49  O   ARG A  16      -0.352   0.614   3.503  0.00  0.00           O  
ATOM     49  N   ALA A  17       0.354   1.267   1.496  0.00  0.00           N  
ATOM     50  CA  ALA A  17       0.058   2.673   1.739  0.00  0.00           C  
ATOM     51  C   ALA A  17      -1.413   2.978   1.500  0.00  0.00           C  
ATOM     52  O   ALA A  17      -1.987   3.882   2.085  0.00  0.00           O  
ATOM     52  N   ILE A  18      -2.037   2.208   0.619  0.00  0.00           N  
ATOM     53  CA  ILE A  18      -3.446   2.393   0.297  0.00  0.00           C  
ATOM     54  C   ILE A  18      -4.334   1.720   1.339  0.00  0.00           C  
ATOM     55  O   ILE A  18      -5.458   2.127   1.585  0.00  0.00           O  
ATOM     55  N   ASN A  19      -3.820   0.670   1.964  0.00  0.00           N  
ATOM     56  CA  ASN A  19      -4.565  -0.061   2.982  0.00  0.00           C  
ATOM     57  C   ASN A  19      -4.493   0.613   4.343  0.00  0.00           C  
ATOM     58  O   ASN A  19      -5.385   0.495   5.168  0.00  0.00           O  
ATOM     58  N   ILE A  20      -3.408   1.335   4.584  0.00  0.00           N  
ATOM     59  CA  ILE A  20      -3.212   2.033   5.849  0.00  0.00           C  
ATOM     60  C   ILE A  20      -3.958   3.365   5.854  0.00  0.00           C  
ATOM     61  O   ILE A  20      -4.366   3.870   6.887  0.00  0.00           O  
ATOM     61  N   ALA A  21      -4.137   3.942   4.674  0.00  0.00           N  
ATOM     62  CA  ALA A  21      -4.833   5.215   4.537  0.00  0.00           C  
ATOM     63  C   ALA A  21      -6.342   5.025   4.535  0.00  0.00           C  
ATOM     64  O   ALA A  21      -7.101   5.895   4.928  0.00  0.00           O  
ATOM     64  N   GLY A  22      -6.786   3.860   4.082  0.00  0.00           N  
ATOM     65  CA  GLY A  22      -8.200   3.554   4.028  0.00  0.00           C  
ATOM     66  C   GLY A  22      -8.746   3.085   5.363  0.00  0.00           C  
ATOM     67  O   GLY A  22      -9.912   3.257   5.675  0.00  0.00           O  
ATOM     67  N   THR A  23      -7.888   2.480   6.172  0.00  0.00           N  
ATOM     68  CA  THR A  23      -8.285   1.982   7.483  0.00  0.00           C  
ATOM     69  C   THR A  23      -8.288   3.095   8.520  0.00  0.00           C  
ATOM     70  O   THR A  23      -9.024   3.064   9.493  0.00  0.00           O  
ATOM     70  N   THR A  24      -7.449   4.099   8.311  0.00  0.00           N  
ATOM     71  CA  THR A  24      -7.357   5.225   9.232  0.00  0.00           C  
ATOM     72  C   THR A  24      -8.452   6.247   8.969  0.00  0.00           C  
ATOM     73  O   THR A  24      -8.889   6.965   9.853  0.00  0.00           O  
ATOM     73  N   HIS A  25      -8.907   6.314   7.725  0.00  0.00           N  
ATOM     74  CA  HIS A  25      -9.956   7.250   7.341  0.00  0.00           C  
ATOM     75  C   HIS A  25     -11.335   6.709   7.687  0.00  0.00           C  
ATOM     76  O   HIS A  25     -12.272   7.449   7.932  0.00  0.00           O  
ATOM     76  N   ASP A  26     -11.463   5.389   7.706  0.00  0.00           N  
ATOM     77  CA  ASP A  26     -12.733   4.748   8.022  0.00  0.00           C  
ATOM     78  C   ASP A  26     -12.956   4.669   9.530  0.00  0.00           C  
ATOM     79  O   ASP A  26     -14.075   4.657  10.016  0.00  0.00           O  
ATOM     79  N   VAL A  27     -11.866   4.615  10.282  0.00  0.00           N  
ATOM     80  CA  VAL A  27     -11.940   4.538  11.736  0.00  0.00           C  
ATOM     81  C   VAL A  27     -12.151   5.924  12.338  0.00  0.00           C  
ATOM     82  O   VAL A  27     -12.726   6.083  13.403  0.00  0.00           O  
ATOM     82  N   VAL A  28     -11.675   6.946  11.641  0.00  0.00           N  
ATOM     83  CA  VAL A  28     -11.811   8.321  12.106  0.00  0.00           C  
ATOM     84  C   VAL A  28     -13.191   8.872  11.759  0.00  0.00           C  
ATOM     85  O   VAL A  28     -13.723   9.740  12.431  0.00  0.00           O  
ATOM     85  N   SER A  29     -13.781   8.358  10.689  0.00  0.00           N  
ATOM     86  CA  SER A  29     -15.099   8.800  10.254  0.00  0.00           C  
ATOM     87  C   SER A  29     -16.203   8.112  11.042  0.00  0.00           C  
ATOM     88  O   SER A  29     -17.286   8.641  11.227  0.00  0.00           O  
ATOM     88  N   PHE A  30     -15.925   6.907  11.519  0.00  0.00           N  
ATOM     89  CA  PHE A  30     -16.898   6.144  12.290  0.00  0.00           C  
ATOM     90  C   PHE A  30     -16.915   6.581  13.747  0.00  0.00           C  
ENDMDL                                                                          
MODEL        0     
ATOM      1  N   VAL A   1      16.100 -10.125 -13.250  0.00  0.00           N  
ATOM      2  CA  VAL A   1      16.104 -10.117 -11.793  0.00  0.00           C  
ATOM      3  C   VAL A   1      15.911  -8.700 -11.261  0.00  0.00           C  
ATOM      4  O   VAL A   1      15.390  -8.485 -10.179  0.00  0.00           O  
ATOM      4  N   LYS A   2      16.338  -7.714 -12.038  0.00  0.00           N  
ATOM      5  CA  LYS A   2      16.211  -6.317 -11.644  0.00  0.00           C  
ATOM      6  C   LYS A   2      14.813  -5.781 -11.939  0.00  0.00           C  
ATOM      7  O   LYS A   2      14.317  -4.880 -11.283  0.00  0.00           O  
ATOM      7  N   ALA A   3      14.167  -6.350 -12.947  0.00  0.00           N  
ATOM      8  CA  ALA A   3      12.825  -5.931 -13.331  0.00  0.00           C  
ATOM      9  C   ALA A   3      11.769  -6.577 -12.447  0.00  0.00           C  
ATOM     10  O   ALA A   3      10.696  -6.039 -12.229  0.00  0.00           O  
ATOM     10  N   ILE A   4      12.079  -7.756 -11.927  0.00  0.00           N  
ATOM     11  CA  ILE A   4      11.158  -8.483 -11.063  0.00  0.00           C  
ATOM     12  C   ILE A   4      11.231  -7.961  -9.631  0.00  0.00           C  
ATOM     13  O   ILE A   4      10.275  -8.022  -8.875  0.00  0.00           O  
ATOM     13  N   LYS A   5      12.388  -7.437  -9.252  0.00  0.00           N  
ATOM     14  CA  LYS A   5      12.585  -6.904  -7.909  0.00  0.00           C  
ATOM     15  C   LYS A   5      12.041  -5.484  -7.790  0.00  0.00           C  
ATOM     16  O   LYS A   5      11.635  -5.037  -6.730  0.00  0.00           O  
ATOM     16  N   GLN A   6      12.033  -4.763  -8.902  0.00  0.00           N  
ATOM     17  CA  GLN A   6      11.539  -3.392  -8.928  0.00  0.00           C  
ATOM     18  C   GLN A   6      10.023  -3.351  -9.035  0.00  0.00           C  
ATOM     19  O   GLN A   6       9.370  -2.424  -8.584  0.00  0.00           O  
ATOM     19  N   ALA A   7       9.449  -4.379  -9.646  0.00  0.00           N  
ATOM     20  CA  ALA A   7       8.004  -4.461  -9.814  0.00  0.00           C  
ATOM     21  C   ALA A   7       7.329  -4.986  -8.556  0.00  0.00           C  
ATOM     22  O   ALA A   7       6.183  -4.682  -8.266  0.00  0.00           O  
ATOM     22  N   GLY A   8       8.054  -5.792  -7.794  0.00  0.00           N  
ATOM     23  CA  GLY A   8       7.528  -6.359  -6.570  0.00  0.00           C  
ATOM     24  C   GLY A   8       7.613  -5.399  -5.399  0.00  0.00           C  
ATOM     25  O   GLY A   8       6.824  -5.447  -4.470  0.00  0.00           O  
ATOM     25  N   LYS A   9       8.591  -4.505  -5.439  0.00  0.00           N  
ATOM     26  CA  LYS A   9       8.780  -3.527  -4.375  0.00  0.00           C  
ATOM     27  C   LYS A   9       7.844  -2.333  -4.544  0.00  0.00           C  
ATOM     28  O   LYS A   9       7.455  -1.679  -3.591  0.00  0.00           O  
ATOM     28  N   VAL A  10       7.477  -2.047  -5.786  0.00  0.00           N  
ATOM     29  CA  VAL A  10       6.587  -0.933  -6.084  0.00  0.00           C  
ATOM     30  C   VAL A  10       5.131  -1.333  -5.864  0.00  0.00           C  
ATOM     31  O   VAL A  10       4.278  -0.517  -5.555  0.00  0.00           O  
ATOM     31  N   ILE A  11       4.844  -2.617  -6.027  0.00  0.00           N  
ATOM     32  CA  ILE A  11       3.491  -3.129  -5.846  0.00  0.00           C  
ATOM     33  C   ILE A  11       3.194  -3.366  -4.368  0.00  0.00           C  
ATOM     34  O   ILE A  11       2.061  -3.297  -3.920  0.00  0.00           O  
ATOM     34  N   GLY A  12       4.235  -3.651  -3.598  0.00  0.00           N  
ATOM     35  CA  GLY A  12       4.088  -3.897  -2.179  0.00  0.00           C  
ATOM     36  C   GLY A  12       4.014  -2.617  -1.371  0.00  0.00           C  
ATOM     37  O   GLY A  12       3.413  -2.561  -0.310  0.00  0.00           O  
ATOM     37  N   LYS A  13       4.637  -1.562  -1.877  0.00  0.00           N  
ATOM     38  CA  LYS A  13       4.640  -0.274  -1.195  0.00  0.00           C  
ATOM     39  C   LYS A  13       3.356   0.503  -1.470  0.00  0.00           C  
ATOM     40  O   LYS A  13       2.907   1.309  -0.672  0.00  0.00           O  
ATOM     40  N   GLY A  14       2.755   0.254  -2.625  0.00  0.00           N  
ATOM     41  CA  GLY A  14       1.529   0.924  -3.006  0.00  0.00           C  
ATOM     42  C   GLY A  14       0.301   0.289  -2.386  0.00  0.00           C  
ATOM     43  O   GLY A  14      -0.708   0.934  -2.152  0.00  0.00           O  
ATOM     43  N   LEU A  15       0.380  -1.006  -2.111  0.00  0.00           N  
ATOM     44  CA  LEU A  15      -0.733  -1.732  -1.514  0.00  0.00           C  
ATOM     45  C   LEU A  15      -0.776  -1.538  -0.006  0.00  0.00           C  
ATOM     46  O   LEU A  15      -1.822  -1.598   0.620  0.00  0.00           O  
ATOM     46  N   ARG A  16       0.383  -1.299   0.592  0.00  0.00           N  
ATOM     47  CA  ARG A  16       0.474  -1.095   2.032  0.00  0.00           C  
ATOM     48  C   ARG A  16       0.120   0.335   2.413  0.00  0.00           C  
ATOM     49  O   ARG A  16      -0.355   0.611   3.502  0.00  0.00           O  
ATOM     49  N   ALA A  17       0.355   1.265   1.498  0.00  0.00           N  
ATOM     50  CA  ALA A  17       0.059   2.671   1.741  0.00  0.00           C  
ATOM     51  C   ALA A  17      -1.412   2.977   1.501  0.00  0.00           C  
ATOM     52  O   ALA A  17      -1.985   3.880   2.089  0.00  0.00           O  
ATOM     52  N   ILE A  18      -2.035   2.209   0.619  0.00  0.00           N  
ATOM     53  CA  ILE A  18      -3.444   2.394   0.296  0.00  0.00           C  
ATOM     54  C   ILE A  18      -4.333   1.722   1.338  0.00  0.00           C  
ATOM     55  O   ILE A  18      -5.456   2.130   1.585  0.00  0.00           O  
ATOM     55  N   ASN A  19      -3.820   0.670   1.961  0.00  0.00           N  
ATOM     56  CA  ASN A  19      -4.565  -0.062   2.978  0.00  0.00           C  
ATOM     57  C   ASN A  19      -4.494   0.611   4.340  0.00  0.00           C  
ATOM     58  O   ASN A  19      -5.387   0.495   5.163  0.00  0.00           O  
ATOM     58  N   ILE A  20      -3.407   1.331   4.583  0.00  0.00           N  
ATOM     59  CA  ILE A  20      -3.212   2.028   5.848  0.00  0.00           C  
ATOM     60  C   ILE A  20      -3.957   3.360   5.854  0.00  0.00           C  
ATOM     61  O   ILE A  20      -4.367   3.864   6.886  0.00  0.00           O  
ATOM     61  N   ALA A  21      -4.134   3.939   4.674  0.00  0.00           N  
ATOM     62  CA  ALA A  21      -4.829   5.213   4.538  0.00  0.00           C  
ATOM     63  C   ALA A  21      -6.338   5.023   4.535  0.00  0.00           C  
ATOM     64  O   ALA A  21      -7.097   5.893   4.930  0.00  0.00           O  
ATOM     64  N   GLY A  22      -6.783   3.861   4.080  0.00  0.00           N  
ATOM     65  CA  GLY A  22      -8.197   3.555   4.024  0.00  0.00           C  
ATOM     66  C   GLY A  22      -8.743   3.086   5.358  0.00  0.00           C  
ATOM     67  O   GLY A  22      -9.910   3.259   5.671  0.00  0.00           O  
ATOM     67  N   THR A  23      -7.887   2.477   6.167  0.00  0.00           N  
ATOM     68  CA  THR A  23      -8.286   1.979   7.477  0.00  0.00           C  
ATOM     69  C   THR A  23      -8.288   3.090   8.515  0.00  0.00           C  
ATOM     70  O   THR A  23      -9.026   3.060   9.487  0.00  0.00           O  
ATOM     70  N   THR A  24      -7.446   4.094   8.309  0.00  0.00           N  
ATOM     71  CA  THR A  24      -7.354   5.219   9.231  0.00  0.00           C  
ATOM     72  C   THR A  24      -8.449   6.241   8.968  0.00  0.00           C  
ATOM     73  O   THR A  24      -8.887   6.957   9.854  0.00  0.00           O  
ATOM     73  N   HIS A  25      -8.901   6.311   7.724  0.00  0.00           N  
ATOM     74  CA  HIS A  25      -9.949   7.249   7.341  0.00  0.00           C  
ATOM     75  C   HIS A  25     -11.329   6.708   7.685  0.00  0.00           C  
ATOM     76  O   HIS A  25     -12.265   7.449   7.932  0.00  0.00           O  
ATOM     76  N   ASP A  26     -11.459   5.389   7.701  0.00  0.00           N  
ATOM     77  CA  ASP A  26     -12.730   4.748   8.015  0.00  0.00           C  
ATOM     78  C   ASP A  26     -12.953   4.668   9.523  0.00  0.00           C  
ATOM     79  O   ASP A  26     -14.073   4.658  10.008  0.00  0.00           O  
ATOM     79  N   VAL A  27     -11.864   4.610  10.276  0.00  0.00           N  
ATOM     80  CA  VAL A  27     -11.940   4.531  11.729  0.00  0.00           C  
ATOM     81  C   VAL A  27     -12.150   5.917  12.333  0.00  0.00           C  
ATOM     82  O   VAL A  27     -12.727   6.075  13.396  0.00  0.00           O  
ATOM     82  N   VAL A  28     -11.670   6.939  11.638  0.00  0.00           N  
ATOM     83  CA  VAL A  28     -11.805   8.313  12.105  0.00  0.00           C  
ATOM     84  C   VAL A  28     -13.184   8.866  11.758  0.00  0.00           C  
ATOM     85  O   VAL A  28     -13.716   9.733  12.432  0.00  0.00           O  
ATOM     85  N   SER A  29     -13.773   8.356  10.686  0.00  0.00           N  
ATOM     86  CA  SER A  29     -15.091   8.800  10.250  0.00  0.00           C  
ATOM     87  C   SER A  29     -16.196   8.112  11.037  0.00  0.00           C  
ATOM     88  O   SER A  29     -17.278   8.643  11.223  0.00  0.00           O  
ATOM     88  N   PHE A  30     -15.920   6.905  11.510  0.00  0.00           N  
ATOM     89  CA  PHE A  30     -16.895   6.142  12.280  0.00  0.00           C  
ATOM     90  C   PHE A  30     -16.913   6.578  13.737  0.00  0.00           C  
ENDMDL                                                                          
MODEL        0     
ATOM      1  N   VAL A   1      16.095 -10.121 -13.244  0.00  0.00           N  
ATOM      2  CA  VAL A   1      16.100 -10.112 -11.786  0.00  0.00           C  
ATOM      3  C   VAL A   1      15.906  -8.694 -11.256  0.00  0.00           C  
ATOM      4  O   VAL A   1      15.384  -8.479 -10.174  0.00  0.00           O  
ATOM      4  N   LYS A   2      16.334  -7.709 -12.033  0.00  0.00           N  
ATOM      5  CA  LYS A   2      16.206  -6.311 -11.639  0.00  0.00           C  
ATOM      6  C   LYS A   2      14.807  -5.777 -11.934  0.00  0.00           C  
ATOM      7  O   LYS A   2      14.311  -4.877 -11.277  0.00  0.00           O  
ATOM      7  N   ALA A   3      14.162  -6.346 -12.942  0.00  0.00           N  
ATOM      8  CA  ALA A   3      12.820  -5.928 -13.327  0.00  0.00           C  
ATOM      9  C   ALA A   3      11.764  -6.573 -12.442  0.00  0.00           C  
ATOM     10  O   ALA A   3      10.691  -6.035 -12.222  0.00  0.00           O  
ATOM     10  N   ILE A   4      12.074  -7.753 -11.923  0.00  0.00           N  
ATOM     11  CA  ILE A   4      11.154  -8.480 -11.058  0.00  0.00           C  
ATOM     12  C   ILE A   4      11.227  -7.957  -9.626  0.00  0.00           C  
ATOM     13  O   ILE A   4      10.271  -8.017  -8.871  0.00  0.00           O  
ATOM     13  N   LYS A   5      12.385  -7.434  -9.247  0.00  0.00           N  
ATOM     14  CA  LYS A   5      12.582  -6.901  -7.905  0.00  0.00           C  
ATOM     15  C   LYS A   5      12.037  -5.481  -7.786  0.00  0.00           C  
ATOM     16  O   LYS A   5      11.629  -5.034  -6.726  0.00  0.00           O  
ATOM     16  N   GLN A   6      12.030  -4.759  -8.898  0.00  0.00           N  
ATOM     17  CA  GLN A   6      11.536  -3.388  -8.924  0.00  0.00           C  
ATOM     18  C   GLN A   6      10.019  -3.348  -9.031  0.00  0.00           C  
ATOM     19  O   GLN A   6       9.366  -2.422  -8.579  0.00  0.00           O  
ATOM     19  N   ALA A   7       9.446  -4.375  -9.643  0.00  0.00           N  
ATOM     20  CA  ALA A   7       8.001  -4.458  -9.811  0.00  0.00           C  
ATOM     21  C   ALA A   7       7.326  -4.983  -8.553  0.00  0.00           C  
ATOM     22  O   ALA A   7       6.181  -4.678  -8.261  0.00  0.00           O  
ATOM     22  N   GLY A   8       8.051  -5.790  -7.791  0.00  0.00           N  
ATOM     23  CA  GLY A   8       7.525  -6.357  -6.567  0.00  0.00           C  
ATOM     24  C   GLY A   8       7.610  -5.396  -5.397  0.00  0.00           C  
ATOM     25  O   GLY A   8       6.820  -5.443  -4.469  0.00  0.00           O  
ATOM     25  N   LYS A   9       8.589  -4.503  -5.436  0.00  0.00           N  
ATOM     26  CA  LYS A   9       8.777  -3.525  -4.371  0.00  0.00           C  
ATOM     27  C   LYS A   9       7.841  -2.332  -4.541  0.00  0.00           C  
ATOM     28  O   LYS A   9       7.451  -1.679  -3.588  0.00  0.00           O  
ATOM     28  N   VAL A  10       7.476  -2.045  -5.783  0.00  0.00           N  
ATOM     29  CA  VAL A  10       6.585  -0.931  -6.081  0.00  0.00           C  
ATOM     30  C   VAL A  10       5.129  -1.331  -5.861  0.00  0.00           C  
ATOM     31  O   VAL A  10       4.277  -0.515  -5.550  0.00  0.00           O  
ATOM     31  N   ILE A  11       4.842  -2.615  -6.025  0.00  0.00           N  
ATOM     32  CA  ILE A  11       3.490  -3.127  -5.845  0.00  0.00           C  
ATOM     33  C   ILE A  11       3.192  -3.364  -4.367  0.00  0.00           C  
ATOM     34  O   ILE A  11       2.060  -3.293  -3.918  0.00  0.00           O  
ATOM     34  N   GLY A  12       4.233  -3.651  -3.597  0.00  0.00           N  
ATOM     35  CA  GLY A  12       4.086  -3.897  -2.178  0.00  0.00           C  
ATOM     36  C   GLY A  12       4.012  -2.617  -1.370  0.00  0.00           C  
ATOM     37  O   GLY A  12       3.409  -2.560  -0.310  0.00  0.00           O  
ATOM     37  N   LYS A  13       4.636  -1.562  -1.874  0.00  0.00           N  
ATOM     38  CA  LYS A  13       4.639  -0.274  -1.193  0.00  0.00           C  
ATOM     39  C   LYS A  13       3.355   0.503  -1.468  0.00  0.00           C  
ATOM     40  O   LYS A  13       2.906   1.308  -0.668  0.00  0.00           O  
ATOM     40  N   GLY A  14       2.755   0.255  -2.624  0.00  0.00           N  
ATOM     41  CA  GLY A  14       1.530   0.926  -3.005  0.00  0.00           C  
ATOM     42  C   GLY A  14       0.301   0.290  -2.385  0.00  0.00           C  
ATOM     43  O   GLY A  14      -0.707   0.936  -2.149  0.00  0.00           O  
ATOM     43  N   LEU A  15       0.379  -1.005  -2.112  0.00  0.00           N  
ATOM     44  CA  LEU A  15      -0.734  -1.731  -1.515  0.00  0.00           C  
ATOM     45  C   LEU A  15      -0.777  -1.537  -0.007  0.00  0.00           C  
ATOM     46  O   LEU A  15      -1.823  -1.595   0.619  0.00  0.00           O  
ATOM     46  N   ARG A  16       0.382  -1.300   0.591  0.00  0.00           N  
ATOM     47  CA  ARG A  16       0.473  -1.097   2.032  0.00  0.00           C  
ATOM     48  C   ARG A  16       0.119   0.333   2.413  0.00  0.00           C  
ATOM     49  O   ARG A  16      -0.358   0.608   3.501  0.00  0.00           O  
ATOM     49  N   ALA A  17       0.356   1.263   1.499  0.00  0.00           N  
ATOM     50  CA  ALA A  17       0.061   2.670   1.742  0.00  0.00           C  
ATOM     51  C   ALA A  17      -1.410   2.976   1.503  0.00  0.00           C  
ATOM     52  O   ALA A  17      -1.984   3.877   2.092  0.00  0.00           O  
ATOM     52  N   ILE A  18      -2.033   2.210   0.619  0.00  0.00           N  
ATOM     53  CA  ILE A  18      -3.442   2.396   0.295  0.00  0.00           C  
ATOM     54  C   ILE A  18      -4.331   1.723   1.337  0.00  0.00           C  
ATOM     55  O   ILE A  18      -5.453   2.133   1.585  0.00  0.00           O  
ATOM     55  N   ASN A  19      -3.820   0.669   1.958  0.00  0.00           N  
ATOM     56  CA  ASN A  19      -4.565  -0.063   2.974  0.00  0.00           C  
ATOM     57  C   ASN A  19      -4.494   0.610   4.337  0.00  0.00           C  
ATOM     58  O   ASN A  19      -5.388   0.495   5.159  0.00  0.00           O  
ATOM     58  N   ILE A  20      -3.407   1.327   4.581  0.00  0.00           N  
ATOM     59  CA  ILE A  20      -3.212   2.024   5.847  0.00  0.00           C  
ATOM     60  C   ILE A  20      -3.956   3.356   5.853  0.00  0.00           C  
ATOM     61  O   ILE A  20      -4.367   3.858   6.886  0.00  0.00           O  
ATOM     61  N   ALA A  21      -4.131   3.937   4.674  0.00  0.00           N  
ATOM     62  CA  ALA A  21      -4.825   5.211   4.539  0.00  0.00           C  
ATOM     63  C   ALA A  21      -6.334   5.022   4.535  0.00  0.00           C  
ATOM     64  O   ALA A  21      -7.092   5.891   4.933  0.00  0.00           O  
ATOM     64  N   GLY A  22      -6.779   3.861   4.077  0.00  0.00           N  
ATOM     65  CA  GLY A  22      -8.193   3.556   4.021  0.00  0.00           C  
ATOM     66  C   GLY A  22      -8.741   3.086   5.354  0.00  0.00           C  
ATOM     67  O   GLY A  22      -9.907   3.262   5.667  0.00  0.00           O  
ATOM     67  N   THR A  23      -7.886   2.475   6.162  0.00  0.00           N  
ATOM     68  CA  THR A  23      -8.286   1.975   7.471  0.00  0.00           C  
ATOM     69  C   THR A  23      -8.288   3.086   8.511  0.00  0.00           C  
ATOM     70  O   THR A  23      -9.027   3.056   9.481  0.00  0.00           O  
ATOM     70  N   THR A  24      -7.444   4.088   8.306  0.00  0.00           N  
ATOM     71  CA  THR A  24      -7.351   5.212   9.230  0.00  0.00           C  
ATOM     72  C   THR A  24      -8.445   6.236   8.968  0.00  0.00           C  
ATOM     73  O   THR A  24      -8.884   6.950   9.854  0.00  0.00           O  
ATOM     73  N   HIS A  25      -8.896   6.308   7.723  0.00  0.00           N  
ATOM     74  CA  HIS A  25      -9.942   7.247   7.340  0.00  0.00           C  
ATOM     75  C   HIS A  25     -11.323   6.708   7.683  0.00  0.00           C  
ATOM     76  O   HIS A  25     -12.259   7.450   7.932  0.00  0.00           O  
ATOM     76  N   ASP A  26     -11.455   5.389   7.695  0.00  0.00           N  
ATOM     77  CA  ASP A  26     -12.726   4.749   8.009  0.00  0.00           C  
ATOM     78  C   ASP A  26     -12.951   4.667   9.516  0.00  0.00           C  
ATOM     79  O   ASP A  26     -14.071   4.660  10.000  0.00  0.00           O  
ATOM     79  N   VAL A  27     -11.862   4.605  10.269  0.00  0.00           N  
ATOM     80  CA  VAL A  27     -11.939   4.525  11.722  0.00  0.00           C  
ATOM     81  C   VAL A  27     -12.148   5.909  12.328  0.00  0.00           C  
ATOM     82  O   VAL A  27     -12.727   6.067  13.390  0.00  0.00           O  
ATOM     82  N   VAL A  28     -11.666   6.932  11.636  0.00  0.00           N  
ATOM     83  CA  VAL A  28     -11.799   8.306  12.104  0.00  0.00           C  
ATOM     84  C   VAL A  28     -13.177   8.861  11.758  0.00  0.00           C  
ATOM     85  O   VAL A  28     -13.710   9.726  12.433  0.00  0.00           O  
ATOM     85  N   SER A  29     -13.765   8.354  10.683  0.00  0.00           N  
ATOM     86  CA  SER A  29     -15.082   8.800  10.247  0.00  0.00           C  
ATOM     87  C   SER A  29     -16.189   8.112  11.032  0.00  0.00           C  
ATOM     88  O   SER A  29     -17.270   8.645  11.220  0.00  0.00           O  
ATOM     88  N   PHE A  30     -15.915   6.903  11.502  0.00  0.00           N  
ATOM     89  CA  PHE A  30     -16.891   6.140  12.270  0.00  0.00           C  
ATOM     90  C   PHE A  30     -16.911   6.574  13.728  0.00  0.00           C  
ENDMDL                                                                          
MODEL        0     
ATOM      1  N   VAL A   1      16.090 -10.116 -13.237  0.00  0.00           N  
ATOM      2  CA  VAL A   1      16.096 -10.106 -11.780  0.00  0.00           C  
ATOM      3  C   VAL A   1      15.901  -8.688 -11.250  0.00  0.00           C  
ATOM      4  O   VAL A   1      15.378  -8.473 -10.170  0.00  0.00           O  
ATOM      4  N   LYS A   2      16.330  -7.704 -12.027  0.00  0.00           N  
ATOM      5  CA  LYS A   2      16.201  -6.306 -11.635  0.00  0.00           C  
ATOM      6  C   LYS A   2      14.802  -5.773 -11.929  0.00  0.00           C  
ATOM      7  O   LYS A   2      14.304  -4.873 -11.272  0.00  0.00           O  
ATOM      7  N   ALA A   3      14.157  -6.341 -12.938  0.00  0.00           N  
ATOM      8  CA  ALA A   3      12.814  -5.924 -13.322  0.00  0.00           C  
ATOM      9  C   ALA A   3      11.759  -6.570 -12.437  0.00  0.00           C  
ATOM     10  O   ALA A   3      10.687  -6.031 -12.215  0.00  0.00           O  
ATOM     10  N   ILE A   4      12.070  -7.750 -11.919  0.00  0.00           N  
ATOM     11  CA  ILE A   4      11.150  -8.477 -11.053  0.00  0.00           C  
ATOM     12  C   ILE A   4      11.223  -7.953  -9.622  0.00  0.00           C  
ATOM     13  O   ILE A   4      10.267  -8.011  -8.867  0.00  0.00           O  
ATOM     13  N   LYS A   5      12.381  -7.431  -9.242  0.00  0.00           N  
ATOM     14  CA  LYS A   5      12.579  -6.897  -7.901  0.00  0.00           C  
ATOM     15  C   LYS A   5      12.032  -5.477  -7.782  0.00  0.00           C  
ATOM     16  O   LYS A   5      11.624  -5.031  -6.723  0.00  0.00           O  
ATOM     16  N   GLN A   6      12.027  -4.756  -8.894  0.00  0.00           N  
ATOM     17  CA  GLN A   6      11.532  -3.385  -8.921  0.00  0.00           C  
ATOM     18  C   GLN A   6      10.015  -3.345  -9.027  0.00  0.00           C  
ATOM     19  O   GLN A   6       9.362  -2.420  -8.573  0.00  0.00           O  
ATOM     19  N   ALA A   7       9.443  -4.372  -9.640  0.00  0.00           N  
ATOM     20  CA  ALA A   7       7.997  -4.456  -9.808  0.00  0.00           C  
ATOM     21  C   ALA A   7       7.323  -4.980  -8.549  0.00  0.00           C  
ATOM     22  O   ALA A   7       6.179  -4.674  -8.257  0.00  0.00           O  
ATOM     22  N   GLY A   8       8.048  -5.788  -7.788  0.00  0.00           N  
ATOM     23  CA  GLY A   8       7.523  -6.355  -6.564  0.00  0.00           C  
ATOM     24  C   GLY A   8       7.607  -5.394  -5.394  0.00  0.00           C  
ATOM     25  O   GLY A   8       6.816  -5.440  -4.467  0.00  0.00           O  
ATOM     25  N   LYS A   9       8.587  -4.502  -5.432  0.00  0.00           N  
ATOM     26  CA  LYS A   9       8.775  -3.524  -4.368  0.00  0.00           C  
ATOM     27  C   LYS A   9       7.838  -2.331  -4.538  0.00  0.00           C  
ATOM     28  O   LYS A   9       7.446  -1.679  -3.585  0.00  0.00           O  
ATOM     28  N   VAL A  10       7.474  -2.043  -5.780  0.00  0.00           N  
ATOM     29  CA  VAL A  10       6.583  -0.928  -6.079  0.00  0.00           C  
ATOM     30  C   VAL A  10       5.128  -1.329  -5.858  0.00  0.00           C  
ATOM     31  O   VAL A  10       4.276  -0.514  -5.545  0.00  0.00           O  
ATOM     31  N   ILE A  11       4.840  -2.612  -6.024  0.00  0.00           N  
ATOM     32  CA  ILE A  11       3.488  -3.125  -5.843  0.00  0.00           C  
ATOM     33  C   ILE A  11       3.191  -3.362  -4.366  0.00  0.00           C  
ATOM     34  O   ILE A  11       2.058  -3.290  -3.917  0.00  0.00           O  
ATOM     34  N   GLY A  12       4.231  -3.650  -3.597  0.00  0.00           N  
ATOM     35  CA  GLY A  12       4.084  -3.897  -2.178  0.00  0.00           C  
ATOM     36  C   GLY A  12       4.009  -2.617  -1.369  0.00  0.00           C  
ATOM     37  O   GLY A  12       3.405  -2.560  -0.310  0.00  0.00           O  
ATOM     37  N   LYS A  13       4.636  -1.563  -1.872  0.00  0.00           N  
ATOM     38  CA  LYS A  13       4.638  -0.275  -1.190  0.00  0.00           C  
ATOM     39  C   LYS A  13       3.354   0.503  -1.465  0.00  0.00           C  
ATOM     40  O   LYS A  13       2.904   1.306  -0.665  0.00  0.00           O  
ATOM     40  N   GLY A  14       2.755   0.256  -2.622  0.00  0.00           N  
ATOM     41  CA  GLY A  14       1.530   0.927  -3.003  0.00  0.00           C  
ATOM     42  C   GLY A  14       0.301   0.292  -2.383  0.00  0.00           C  
ATOM     43  O   GLY A  14      -0.706   0.938  -2.146  0.00  0.00           O  
ATOM     43  N   LEU A  15       0.379  -1.004  -2.113  0.00  0.00           N  
ATOM     44  CA  LEU A  15      -0.735  -1.730  -1.516  0.00  0.00           C  
ATOM     45  C   LEU A  15      -0.778  -1.536  -0.008  0.00  0.00           C  
ATOM     46  O   LEU A  15      -1.825  -1.593   0.617  0.00  0.00           O  
ATOM     46  N   ARG A  16       0.381  -1.302   0.591  0.00  0.00           N  
ATOM     47  CA  ARG A  16       0.472  -1.099   2.031  0.00  0.00           C  
ATOM     48  C   ARG A  16       0.118   0.330   2.413  0.00  0.00           C  
ATOM     49  O   ARG A  16      -0.361   0.605   3.501  0.00  0.00           O  
ATOM     49  N   ALA A  17       0.357   1.262   1.500  0.00  0.00           N  
ATOM     50  CA  ALA A  17       0.062   2.668   1.744  0.00  0.00           C  
ATOM     51  C   ALA A  17      -1.408   2.975   1.505  0.00  0.00           C  
ATOM     52  O   ALA A  17      -1.983   3.875   2.095  0.00  0.00           O  
ATOM     52  N   ILE A  18      -2.031   2.210   0.618  0.00  0.00           N  
ATOM     53  CA  ILE A  18      -3.440   2.397   0.295  0.00  0.00           C  
ATOM     54  C   ILE A  18      -4.329   1.724   1.336  0.00  0.00           C  
ATOM     55  O   ILE A  18      -5.451   2.136   1.585  0.00  0.00           O  
ATOM     55  N   ASN A  19      -3.819   0.669   1.955  0.00  0.00           N  
ATOM     56  CA  ASN A  19      -4.566  -0.063   2.970  0.00  0.00           C  
ATOM     57  C   ASN A  19      -4.495   0.608   4.333  0.00  0.00           C  
ATOM     58  O   ASN A  19      -5.390   0.495   5.154  0.00  0.00           O  
ATOM     58  N   ILE A  20      -3.407   1.324   4.579  0.00  0.00           N  
ATOM     59  CA  ILE A  20      -3.212   2.019   5.845  0.00  0.00           C  
ATOM     60  C   ILE A  20      -3.955   3.351   5.853  0.00  0.00           C  
ATOM     61  O   ILE A  20      -4.368   3.852   6.886  0.00  0.00           O  
ATOM     61  N   ALA A  21      -4.127   3.934   4.675  0.00  0.00           N  
ATOM     62  CA  ALA A  21      -4.821   5.209   4.540  0.00  0.00           C  
ATOM     63  C   ALA A  21      -6.330   5.021   4.536  0.00  0.00           C  
ATOM     64  O   ALA A  21      -7.088   5.890   4.935  0.00  0.00           O  
ATOM     64  N   GLY A  22      -6.776   3.861   4.074  0.00  0.00           N  
ATOM     65  CA  GLY A  22      -8.190   3.557   4.017  0.00  0.00           C  
ATOM     66  C   GLY A  22      -8.739   3.087   5.350  0.00  0.00           C  
ATOM     67  O   GLY A  22      -9.905   3.265   5.664  0.00  0.00           O  
ATOM     67  N   THR A  23      -7.885   2.473   6.157  0.00  0.00           N  
ATOM     68  CA  THR A  23      -8.286   1.972   7.466  0.00  0.00           C  
ATOM     69  C   THR A  23      -8.288   3.082   8.506  0.00  0.00           C  
ATOM     70  O   THR A  23      -9.029   3.053   9.475  0.00  0.00           O  
ATOM     70  N   THR A  24      -7.442   4.082   8.304  0.00  0.00           N  
ATOM     71  CA  THR A  24      -7.349   5.205   9.229  0.00  0.00           C  
ATOM     72  C   THR A  24      -8.442   6.230   8.967  0.00  0.00           C  
ATOM     73  O   THR A  24      -8.882   6.942   9.854  0.00  0.00           O  
ATOM     73  N   HIS A  25      -8.890   6.306   7.722  0.00  0.00           N  
ATOM     74  CA  HIS A  25      -9.936   7.246   7.339  0.00  0.00           C  
ATOM     75  C   HIS A  25     -11.317   6.707   7.681  0.00  0.00           C  
ATOM     76  O   HIS A  25     -12.252   7.450   7.933  0.00  0.00           O  
ATOM     76  N   ASP A  26     -11.451   5.388   7.690  0.00  0.00           N  
ATOM     77  CA  ASP A  26     -12.723   4.749   8.002  0.00  0.00           C  
ATOM     78  C   ASP A  26     -12.949   4.666   9.508  0.00  0.00           C  
ATOM     79  O   ASP A  26     -14.069   4.661   9.992  0.00  0.00           O  
ATOM     79  N   VAL A  27     -11.860   4.601  10.262  0.00  0.00           N  
ATOM     80  CA  VAL A  27     -11.938   4.518  11.715  0.00  0.00           C  
ATOM     81  C   VAL A  27     -12.147   5.902  12.323  0.00  0.00           C  
ATOM     82  O   VAL A  27     -12.728   6.059  13.384  0.00  0.00           O  
ATOM     82  N   VAL A  28     -11.661   6.925  11.633  0.00  0.00           N  
ATOM     83  CA  VAL A  28     -11.793   8.298  12.104  0.00  0.00           C  
ATOM     84  C   VAL A  28     -13.171   8.855  11.757  0.00  0.00           C  
ATOM     85  O   VAL A  28     -13.704   9.718  12.434  0.00  0.00           O  
ATOM     85  N   SER A  29     -13.758   8.352  10.680  0.00  0.00           N  
ATOM     86  CA  SER A  29     -15.074   8.800  10.244  0.00  0.00           C  
ATOM     87  C   SER A  29     -16.182   8.112  11.027  0.00  0.00           C  
ATOM     88  O   SER A  29     -17.262   8.647  11.216  0.00  0.00           O  
ATOM     88  N   PHE A  30     -15.911   6.902  11.494  0.00  0.00           N  
ATOM     89  CA  PHE A  30     -16.888   6.139  12.259  0.00  0.00           C  
ATOM     90  C   PHE A  30     -16.908   6.570  13.718  0.00  0.00           C  
ENDMDL                                                                          
MODEL        0     
ATOM      1  N   VAL A   1      16.086 -10.112 -13.231  0.00  0.00           N  
ATOM      2  CA  VAL A   1      16.092 -10.101 -11.773  0.00  0.00           C  
ATOM      3  C   VAL A   1      15.896  -8.683 -11.245  0.00  0.00           C  
ATOM      4  O   VAL A   1      15.371  -8.466 -10.165  0.00  0.00           O  
ATOM      4  N   LYS A   2      16.325  -7.698 -12.022  0.00  0.00           N  
ATOM      5  CA  LYS A   2      16.196  -6.300 -11.630  0.00  0.00           C  
ATOM      6  C   LYS A   2      14.796  -5.768 -11.924  0.00  0.00           C  
ATOM      7  O   LYS A   2      14.297  -4.870 -11.266  0.00  0.00           O  
ATOM      7  N   ALA A   3      14.152  -6.337 -12.934  0.00  0.00           N  
ATOM      8  CA  ALA A   3      12.809  -5.921 -13.318  0.00  0.00           C  
ATOM      9  C   ALA A   3      11.755  -6.566 -12.431  0.00  0.00           C  
ATOM     10  O   ALA A   3      10.683  -6.027 -12.208  0.00  0.00           O  
ATOM     10  N   ILE A   4      12.065  -7.747 -11.914  0.00  0.00           N  
ATOM     11  CA  ILE A   4      11.146  -8.474 -11.048  0.00  0.00           C  
ATOM     12  C   ILE A   4      11.220  -7.949  -9.617  0.00  0.00           C  
ATOM     13  O   ILE A   4      10.263  -8.006  -8.862  0.00  0.00           O  
ATOM     13  N   LYS A   5      12.378  -7.428  -9.237  0.00  0.00           N  
ATOM     14  CA  LYS A   5      12.575  -6.893  -7.896  0.00  0.00           C  
ATOM     15  C   LYS A   5      12.028  -5.474  -7.778  0.00  0.00           C  
ATOM     16  O   LYS A   5      11.618  -5.028  -6.719  0.00  0.00           O  
ATOM     16  N   GLN A   6      12.024  -4.752  -8.890  0.00  0.00           N  
ATOM     17  CA  GLN A   6      11.529  -3.382  -8.917  0.00  0.00           C  
ATOM     18  C   GLN A   6      10.012  -3.343  -9.023  0.00  0.00           C  
ATOM     19  O   GLN A   6       9.358  -2.419  -8.568  0.00  0.00           O  
ATOM     19  N   ALA A   7       9.440  -4.369  -9.637  0.00  0.00           N  
ATOM     20  CA  ALA A   7       7.994  -4.453  -9.805  0.00  0.00           C  
ATOM     21  C   ALA A   7       7.320  -4.977  -8.546  0.00  0.00           C  
ATOM     22  O   ALA A   7       6.177  -4.670  -8.252  0.00  0.00           O  
ATOM     22  N   GLY A   8       8.045  -5.786  -7.786  0.00  0.00           N  
ATOM     23  CA  GLY A   8       7.520  -6.353  -6.561  0.00  0.00           C  
ATOM     24  C   GLY A   8       7.604  -5.392  -5.392  0.00  0.00           C  
ATOM     25  O   GLY A   8       6.811  -5.436  -4.465  0.00  0.00           O  
ATOM     25  N   LYS A   9       8.585  -4.500  -5.429  0.00  0.00           N  
ATOM     26  CA  LYS A   9       8.772  -3.522  -4.365  0.00  0.00           C  
ATOM     27  C   LYS A   9       7.836  -2.330  -4.535  0.00  0.00           C  
ATOM     28  O   LYS A   9       7.442  -1.679  -3.581  0.00  0.00           O  
ATOM     28  N   VAL A  10       7.473  -2.040  -5.777  0.00  0.00           N  
ATOM     29  CA  VAL A  10       6.582  -0.926  -6.076  0.00  0.00           C  
ATOM     30  C   VAL A  10       5.126  -1.327  -5.855  0.00  0.00           C  
ATOM     31  O   VAL A  10       4.275  -0.512  -5.540  0.00  0.00           O  
ATOM     31  N   ILE A  11       4.839  -2.610  -6.023  0.00  0.00           N  
ATOM     32  CA  ILE A  11       3.486  -3.123  -5.842  0.00  0.00           C  
ATOM     33  C   ILE A  11       3.189  -3.360  -4.365  0.00  0.00           C  
ATOM     34  O   ILE A  11       2.057  -3.286  -3.916  0.00  0.00           O  
ATOM     34  N   GLY A  12       4.229  -3.650  -3.596  0.00  0.00           N  
ATOM     35  CA  GLY A  12       4.082  -3.897  -2.177  0.00  0.00           C  
ATOM     36  C   GLY A  12       4.007  -2.617  -1.368  0.00  0.00           C  
ATOM     37  O   GLY A  12       3.401  -2.560  -0.310  0.00  0.00           O  
ATOM     37  N   LYS A  13       4.635  -1.563  -1.870  0.00  0.00           N  
ATOM     38  CA  LYS A  13       4.638  -0.275  -1.188  0.00  0.00           C  
ATOM     39  C   LYS A  13       3.354   0.502  -1.463  0.00  0.00           C  
ATOM     40  O   LYS A  13       2.902   1.304  -0.662  0.00  0.00           O  
ATOM     40  N   GLY A  14       2.756   0.258  -2.621  0.00  0.00           N  
ATOM     41  CA  GLY A  14       1.531   0.929  -3.002  0.00  0.00           C  
ATOM     42  C   GLY A  14       0.302   0.293  -2.382  0.00  0.00           C  
ATOM     43  O   GLY A  14      -0.704   0.941  -2.143  0.00  0.00           O  
ATOM     43  N   LEU A  15       0.378  -1.003  -2.114  0.00  0.00           N  
ATOM     44  CA  LEU A  15      -0.736  -1.729  -1.517  0.00  0.00           C  
ATOM     45  C   LEU A  15      -0.780  -1.535  -0.009  0.00  0.00           C  
ATOM     46  O   LEU A  15      -1.826  -1.590   0.615  0.00  0.00           O  
ATOM     46  N   ARG A  16       0.380  -1.304   0.590  0.00  0.00           N  
ATOM     47  CA  ARG A  16       0.471  -1.101   2.031  0.00  0.00           C  
ATOM     48  C   ARG A  16       0.117   0.328   2.413  0.00  0.00           C  
ATOM     49  O   ARG A  16      -0.363   0.602   3.500  0.00  0.00           O  
ATOM     49  N   ALA A  17       0.358   1.260   1.501  0.00  0.00           N  
ATOM     50  CA  ALA A  17       0.064   2.666   1.746  0.00  0.00           C  
ATOM     51  C   ALA A  17      -1.407   2.974   1.506  0.00  0.00           C  
ATOM     52  O   ALA A  17      -1.981   3.872   2.099  0.00  0.00           O  
ATOM     52  N   ILE A  18      -2.029   2.211   0.618  0.00  0.00           N  
ATOM     53  CA  ILE A  18      -3.437   2.399   0.294  0.00  0.00           C  
ATOM     54  C   ILE A  18      -4.328   1.726   1.335  0.00  0.00           C  
ATOM     55  O   ILE A  18      -5.448   2.138   1.585  0.00  0.00           O  
ATOM     55  N   ASN A  19      -3.819   0.669   1.952  0.00  0.00           N  
ATOM     56  CA  ASN A  19      -4.566  -0.064   2.967  0.00  0.00           C  
ATOM     57  C   ASN A  19      -4.496   0.607   4.330  0.00  0.00           C  
ATOM     58  O   ASN A  19      -5.392   0.494   5.150  0.00  0.00           O  
ATOM     58  N   ILE A  20      -3.406   1.320   4.578  0.00  0.00           N  
ATOM     59  CA  ILE A  20      -3.211   2.014   5.844  0.00  0.00           C  
ATOM     60  C   ILE A  20      -3.954   3.347   5.853  0.00  0.00           C  
ATOM     61  O   ILE A  20      -4.369   3.847   6.885  0.00  0.00           O  
ATOM     61  N   ALA A  21      -4.124   3.932   4.675  0.00  0.00           N  
ATOM     62  CA  ALA A  21      -4.816   5.207   4.541  0.00  0.00           C  
ATOM     63  C   ALA A  21      -6.326   5.020   4.536  0.00  0.00           C  
ATOM     64  O   ALA A  21      -7.084   5.888   4.937  0.00  0.00           O  
ATOM     64  N   GLY A  22      -6.772   3.861   4.072  0.00  0.00           N  
ATOM     65  CA  GLY A  22      -8.187   3.559   4.014  0.00  0.00           C  
ATOM     66  C   GLY A  22      -8.737   3.088   5.346  0.00  0.00           C  
ATOM     67  O   GLY A  22      -9.902   3.267   5.660  0.00  0.00           O  
ATOM     67  N   THR A  23      -7.884   2.470   6.152  0.00  0.00           N  
ATOM     68  CA  THR A  23      -8.286   1.969   7.460  0.00  0.00           C  
ATOM     69  C   THR A  23      -8.288   3.077   8.501  0.00  0.00           C  
ATOM     70  O   THR A  23      -9.031   3.049   9.468  0.00  0.00           O  
ATOM     70  N   THR A  24      -7.440   4.076   8.302  0.00  0.00           N  
ATOM     71  CA  THR A  24      -7.346   5.199   9.227  0.00  0.00           C  
ATOM     72  C   THR A  24      -8.439   6.224   8.967  0.00  0.00           C  
ATOM     73  O   THR A  24      -8.880   6.935   9.855  0.00  0.00           O  
ATOM     73  N   HIS A  25      -8.884   6.303   7.721  0.00  0.00           N  
ATOM     74  CA  HIS A  25      -9.929   7.245   7.339  0.00  0.00           C  
ATOM     75  C   HIS A  25     -11.311   6.707   7.679  0.00  0.00           C  
ATOM     76  O   HIS A  25     -12.245   7.450   7.933  0.00  0.00           O  
ATOM     76  N   ASP A  26     -11.446   5.388   7.685  0.00  0.00           N  
ATOM     77  CA  ASP A  26     -12.719   4.750   7.995  0.00  0.00           C  
ATOM     78  C   ASP A  26     -12.946   4.665   9.501  0.00  0.00           C  
ATOM     79  O   ASP A  26     -14.066   4.662   9.984  0.00  0.00           O  
ATOM     79  N   VAL A  27     -11.858   4.596  10.256  0.00  0.00           N  
ATOM     80  CA  VAL A  27     -11.937   4.511  11.709  0.00  0.00           C  
ATOM     81  C   VAL A  27     -12.145   5.895  12.318  0.00  0.00           C  
ATOM     82  O   VAL A  27     -12.729   6.051  13.378  0.00  0.00           O  
ATOM     82  N   VAL A  28     -11.656   6.918  11.631  0.00  0.00           N  
ATOM     83  CA  VAL A  28     -11.788   8.291  12.103  0.00  0.00           C  
ATOM     84  C   VAL A  28     -13.164   8.850  11.756  0.00  0.00           C  
ATOM     85  O   VAL A  28     -13.698   9.711  12.435  0.00  0.00           O  
ATOM     85  N   SER A  29     -13.750   8.349  10.677  0.00  0.00           N  
ATOM     86  CA  SER A  29     -15.066   8.800  10.240  0.00  0.00           C  
ATOM     87  C   SER A  29     -16.175   8.113  11.022  0.00  0.00           C  
ATOM     88  O   SER A  29     -17.254   8.649  11.212  0.00  0.00           O  
ATOM     88  N   PHE A  30     -15.906   6.900  11.485  0.00  0.00           N  
ATOM     89  CA  PHE A  30     -16.885   6.137  12.249  0.00  0.00           C  
ATOM     90  C   PHE A  30     -16.906   6.566  13.708  0.00  0.00           C  
ENDMDL                                                                          
MODEL        0     
ATOM      1  N   VAL A   1      16.081 -10.108 -13.224  0.00  0.00           N  
ATOM      2  CA  VAL A   1      16.088 -10.095 -11.767  0.00  0.00           C  
ATOM      3  C   VAL A   1      15.891  -8.677 -11.240  0.00  0.00           C  
ATOM      4  O   VAL A   1      15.365  -8.460 -10.160  0.00  0.00           O  
ATOM      4  N   LYS A   2      16.321  -7.693 -12.017  0.00  0.00           N  
ATOM      5  CA  LYS A   2      16.191  -6.295 -11.626  0.00  0.00           C  
ATOM      6  C   LYS A   2      14.791  -5.764 -11.919  0.00  0.00           C  
ATOM      7  O   LYS A   2      14.291  -4.867 -11.261  0.00  0.00           O  
ATOM      7  N   ALA A   3      14.147  -6.332 -12.930  0.00  0.00           N  
ATOM      8  CA  ALA A   3      12.804  -5.917 -13.313  0.00  0.00           C  
ATOM      9  C   ALA A   3      11.750  -6.563 -12.426  0.00  0.00           C  
ATOM     10  O   ALA A   3      10.679  -6.023 -12.202  0.00  0.00           O  
ATOM     10  N   ILE A   4      12.061  -7.744 -11.910  0.00  0.00           N  
ATOM     11  CA  ILE A   4      11.143  -8.471 -11.043  0.00  0.00           C  
ATOM     12  C   ILE A   4      11.216  -7.945  -9.612  0.00  0.00           C  
ATOM     13  O   ILE A   4      10.259  -8.001  -8.858  0.00  0.00           O  
ATOM     13  N   LYS A   5      12.375  -7.425  -9.233  0.00  0.00           N  
ATOM     14  CA  LYS A   5      12.572  -6.890  -7.892  0.00  0.00           C  
ATOM     15  C   LYS A   5      12.024  -5.470  -7.774  0.00  0.00           C  
ATOM     16  O   LYS A   5      11.612  -5.025  -6.716  0.00  0.00           O  
ATOM     16  N   GLN A   6      12.021  -4.748  -8.886  0.00  0.00           N  
ATOM     17  CA  GLN A   6      11.525  -3.378  -8.913  0.00  0.00           C  
ATOM     18  C   GLN A   6      10.008  -3.340  -9.019  0.00  0.00           C  
ATOM     19  O   GLN A   6       9.354  -2.417  -8.562  0.00  0.00           O  
ATOM     19  N   ALA A   7       9.436  -4.365  -9.634  0.00  0.00           N  
ATOM     20  CA  ALA A   7       7.991  -4.450  -9.802  0.00  0.00           C  
ATOM     21  C   ALA A   7       7.317  -4.974  -8.543  0.00  0.00           C  
ATOM     22  O   ALA A   7       6.174  -4.666  -8.248  0.00  0.00           O  
ATOM     22  N   GLY A   8       8.041  -5.784  -7.783  0.00  0.00           N  
ATOM     23  CA  GLY A   8       7.517  -6.351  -6.559  0.00  0.00           C  
ATOM     24  C   GLY A   8       7.601  -5.389  -5.389  0.00  0.00           C  
ATOM     25  O   GLY A   8       6.807  -5.433  -4.464  0.00  0.00           O  
ATOM     25  N   LYS A   9       8.582  -4.499  -5.426  0.00  0.00           N  
ATOM     26  CA  LYS A   9       8.770  -3.521  -4.362  0.00  0.00           C  
ATOM     27  C   LYS A   9       7.833  -2.328  -4.532  0.00  0.00           C  
ATOM     28  O   LYS A   9       7.438  -1.678  -3.578  0.00  0.00           O  
ATOM     28  N   VAL A  10       7.472  -2.038  -5.774  0.00  0.00           N  
ATOM     29  CA  VAL A  10       6.580  -0.924  -6.073  0.00  0.00           C  
ATOM     30  C   VAL A  10       5.125  -1.325  -5.852  0.00  0.00           C  
ATOM     31  O   VAL A  10       4.273  -0.511  -5.536  0.00  0.00           O  
ATOM     31  N   ILE A  11       4.837  -2.608  -6.022  0.00  0.00           N  
ATOM     32  CA  ILE A  11       3.485  -3.121  -5.841  0.00  0.00           C  
ATOM     33  C   ILE A  11       3.187  -3.357  -4.363  0.00  0.00           C  
ATOM     34  O   ILE A  11       2.055  -3.282  -3.914  0.00  0.00           O  
ATOM     34  N   GLY A  12       4.227  -3.650  -3.595  0.00  0.00           N  
ATOM     35  CA  GLY A  12       4.079  -3.897  -2.176  0.00  0.00           C  
ATOM     36  C   GLY A  12       4.005  -2.617  -1.367  0.00  0.00           C  
ATOM     37  O   GLY A  12       3.397  -2.559  -0.310  0.00  0.00           O  
ATOM     37  N   LYS A  13       4.634  -1.563  -1.868  0.00  0.00           N  
ATOM     38  CA  LYS A  13       4.637  -0.275  -1.186  0.00  0.00           C  
ATOM     39  C   LYS A  13       3.353   0.502  -1.460  0.00  0.00           C  
ATOM     40  O   LYS A  13       2.900   1.302  -0.658  0.00  0.00           O  
ATOM     40  N   GLY A  14       2.756   0.259  -2.619  0.00  0.00           N  
ATOM     41  CA  GLY A  14       1.531   0.930  -3.000  0.00  0.00           C  
ATOM     42  C   GLY A  14       0.302   0.295  -2.381  0.00  0.00           C  
ATOM     43  O   GLY A  14      -0.703   0.943  -2.140  0.00  0.00           O  
ATOM     43  N   LEU A  15       0.378  -1.001  -2.115  0.00  0.00           N  
ATOM     44  CA  LEU A  15      -0.737  -1.728  -1.519  0.00  0.00           C  
ATOM     45  C   LEU A  15      -0.781  -1.535  -0.011  0.00  0.00           C  
ATOM     46  O   LEU A  15      -1.828  -1.588   0.613  0.00  0.00           O  
ATOM     46  N   ARG A  16       0.379  -1.305   0.590  0.00  0.00           N  
ATOM     47  CA  ARG A  16       0.469  -1.103   2.030  0.00  0.00           C  
ATOM     48  C   ARG A  16       0.116   0.326   2.413  0.00  0.00           C  
ATOM     49  O   ARG A  16      -0.366   0.599   3.499  0.00  0.00           O  
ATOM     49  N   ALA A  17       0.359   1.258   1.502  0.00  0.00           N  
ATOM     50  CA  ALA A  17       0.065   2.664   1.748  0.00  0.00           C  
ATOM     51  C   ALA A  17      -1.405   2.973   1.508  0.00  0.00           C  
ATOM     52  O   ALA A  17      -1.980   3.870   2.102  0.00  0.00           O  
ATOM     52  N   ILE A  18      -2.027   2.212   0.618  0.00  0.00           N  
ATOM     53  CA  ILE A  18      -3.435   2.400   0.293  0.00  0.00           C  
ATOM     54  C   ILE A  18      -4.326   1.727   1.333  0.00  0.00           C  
ATOM     55  O   ILE A  18      -5.446   2.141   1.585  0.00  0.00           O  
ATOM     55  N   ASN A  19      -3.819   0.668   1.949  0.00  0.00           N  
ATOM     56  CA  ASN A  19      -4.567  -0.065   2.963  0.00  0.00           C  
ATOM     57  C   ASN A  19      -4.496   0.605   4.327  0.00  0.00           C  
ATOM     58  O   ASN A  19      -5.394   0.494   5.146  0.00  0.00           O  
ATOM     58  N   ILE A  20      -3.406   1.316   4.576  0.00  0.00           N  
ATOM     59  CA  ILE A  20      -3.211   2.009   5.843  0.00  0.00           C  
ATOM     60  C   ILE A  20      -3.953   3.342   5.852  0.00  0.00           C  
ATOM     61  O   ILE A  20      -4.370   3.841   6.885  0.00  0.00           O  
ATOM     61  N   ALA A  21      -4.121   3.929   4.675  0.00  0.00           N  
ATOM     62  CA  ALA A  21      -4.812   5.205   4.542  0.00  0.00           C  
ATOM     63  C   ALA A  21      -6.322   5.019   4.536  0.00  0.00           C  
ATOM     64  O   ALA A  21      -7.079   5.886   4.940  0.00  0.00           O  
ATOM     64  N   GLY A  22      -6.769   3.862   4.069  0.00  0.00           N  
ATOM     65  CA  GLY A  22      -8.184   3.560   4.010  0.00  0.00           C  
ATOM     66  C   GLY A  22      -8.735   3.088   5.342  0.00  0.00           C  
ATOM     67  O   GLY A  22      -9.899   3.270   5.656  0.00  0.00           O  
ATOM     67  N   THR A  23      -7.883   2.468   6.146  0.00  0.00           N  
ATOM     68  CA  THR A  23      -8.286   1.965   7.454  0.00  0.00           C  
ATOM     69  C   THR A  23      -8.288   3.073   8.496  0.00  0.00           C  
ATOM     70  O   THR A  23      -9.033   3.045   9.462  0.00  0.00           O  
ATOM     70  N   THR A  24      -7.438   4.071   8.300  0.00  0.00           N  
ATOM     71  CA  THR A  24      -7.344   5.192   9.226  0.00  0.00           C  
ATOM     72  C   THR A  24      -8.435   6.219   8.966  0.00  0.00           C  
ATOM     73  O   THR A  24      -8.878   6.927   9.855  0.00  0.00           O  
ATOM     73  N   HIS A  25      -8.879   6.300   7.720  0.00  0.00           N  
ATOM     74  CA  HIS A  25      -9.923   7.243   7.338  0.00  0.00           C  
ATOM     75  C   HIS A  25     -11.305   6.706   7.677  0.00  0.00           C  
ATOM     76  O   HIS A  25     -12.238   7.450   7.933  0.00  0.00           O  
ATOM     76  N   ASP A  26     -11.442   5.388   7.679  0.00  0.00           N  
ATOM     77  CA  ASP A  26     -12.716   4.750   7.988  0.00  0.00           C  
ATOM     78  C   ASP A  26     -12.944   4.664   9.494  0.00  0.00           C  
ATOM     79  O   ASP A  26     -14.064   4.663   9.977  0.00  0.00           O  
ATOM     79  N   VAL A  27     -11.857   4.591  10.249  0.00  0.00           N  
ATOM     80  CA  VAL A  27     -11.937   4.505  11.702  0.00  0.00           C  
ATOM     81  C   VAL A  27     -12.144   5.887  12.312  0.00  0.00           C  
ATOM     82  O   VAL A  27     -12.729   6.043  13.371  0.00  0.00           O  
ATOM     82  N   VAL A  28     -11.652   6.911  11.628  0.00  0.00           N  
ATOM     83  CA  VAL A  28     -11.782   8.283  12.102  0.00  0.00           C  
ATOM     84  C   VAL A  28     -13.158   8.844  11.755  0.00  0.00           C  
ATOM     85  O   VAL A  28     -13.692   9.704  12.436  0.00  0.00           O  
ATOM     85  N   SER A  29     -13.743   8.347  10.674  0.00  0.00           N  
ATOM     86  CA  SER A  29     -15.057   8.800  10.237  0.00  0.00           C  
ATOM     87  C   SER A  29     -16.168   8.113  11.017  0.00  0.00           C  
ATOM     88  O   SER A  29     -17.246   8.650  11.209  0.00  0.00           O  
ATOM     88  N   PHE A  30     -15.901   6.898  11.477  0.00  0.00           N  
ATOM     89  CA  PHE A  30     -16.882   6.135  12.239  0.00  0.00           C  
ATOM     90  C   PHE A  30     -16.903   6.563  13.699  0.00  0.00           C  
ENDMDL                                                                          
MODEL        0     
ATOM      1  N   VAL A   1      16.068 -10.120 -13.216  0.00  0.00           N  
ATOM      2  CA  VAL A   1      16.076 -10.105 -11.758  0.00  0.00           C  
ATOM      3  C   VAL A   1      15.878  -8.686 -11.234  0.00  0.00           C  
ATOM      4  O   VAL A   1      15.352  -8.467 -10.156  0.00  0.00           O  
ATOM      4  N   LYS A   2      16.308  -7.703 -12.013  0.00  0.00           N  
ATOM      5  CA  LYS A   2      16.177  -6.304 -11.625  0.00  0.00           C  
ATOM      6  C   LYS A   2      14.776  -5.775 -11.918  0.00  0.00           C  
ATOM      7  O   LYS A   2      14.276  -4.878 -11.260  0.00  0.00           O  
ATOM      7  N   ALA A   3      14.133  -6.345 -12.928  0.00  0.00           N  
ATOM      8  CA  ALA A   3      12.788  -5.932 -13.311  0.00  0.00           C  
ATOM      9  C   ALA A   3      11.737  -6.576 -12.421  0.00  0.00           C  
ATOM     10  O   ALA A   3      10.666  -6.036 -12.195  0.00  0.00           O  
ATOM     10  N   ILE A   4      12.048  -7.757 -11.904  0.00  0.00           N  
ATOM     11  CA  ILE A   4      11.131  -8.483 -11.034  0.00  0.00           C  
ATOM     12  C   ILE A   4      11.205  -7.954  -9.605  0.00  0.00           C  
ATOM     13  O   ILE A   4      10.249  -8.007  -8.850  0.00  0.00           O  
ATOM     13  N   LYS A   5      12.365  -7.434  -9.227  0.00  0.00           N  
ATOM     14  CA  LYS A   5      12.563  -6.896  -7.887  0.00  0.00           C  
ATOM     15  C   LYS A   5      12.014  -5.476  -7.772  0.00  0.00           C  
ATOM     16  O   LYS A   5      11.602  -5.030  -6.714  0.00  0.00           O  
ATOM     16  N   GLN A   6      12.011  -4.756  -8.885  0.00  0.00           N  
ATOM     17  CA  GLN A   6      11.514  -3.386  -8.914  0.00  0.00           C  
ATOM     18  C   GLN A   6       9.997  -3.349  -9.018  0.00  0.00           C  
ATOM     19  O   GLN A   6       9.343  -2.427  -8.561  0.00  0.00           O  
ATOM     19  N   ALA A   7       9.426  -4.375  -9.633  0.00  0.00           N  
ATOM     20  CA  ALA A   7       7.980  -4.461  -9.798  0.00  0.00           C  
ATOM     21  C   ALA A   7       7.308  -4.983  -8.538  0.00  0.00           C  
ATOM     22  O   ALA A   7       6.166  -4.673  -8.242  0.00  0.00           O  
ATOM     22  N   GLY A   8       8.033  -5.793  -7.778  0.00  0.00           N  
ATOM     23  CA  GLY A   8       7.510  -6.357  -6.552  0.00  0.00           C  
ATOM     24  C   GLY A   8       7.594  -5.394  -5.385  0.00  0.00           C  
ATOM     25  O   GLY A   8       6.801  -5.435  -4.459  0.00  0.00           O  
ATOM     25  N   LYS A   9       8.576  -4.504  -5.423  0.00  0.00           N  
ATOM     26  CA  LYS A   9       8.765  -3.524  -4.361  0.00  0.00           C  
ATOM     27  C   LYS A   9       7.827  -2.333  -4.532  0.00  0.00           C  
ATOM     28  O   LYS A   9       7.431  -1.682  -3.579  0.00  0.00           O  
ATOM     28  N   VAL A  10       7.466  -2.043  -5.775  0.00  0.00           N  
ATOM     29  CA  VAL A  10       6.574  -0.930  -6.074  0.00  0.00           C  
ATOM     30  C   VAL A  10       5.119  -1.331  -5.851  0.00  0.00           C  
ATOM     31  O   VAL A  10       4.268  -0.517  -5.534  0.00  0.00           O  
ATOM     31  N   ILE A  11       4.831  -2.614  -6.021  0.00  0.00           N  
ATOM     32  CA  ILE A  11       3.479  -3.127  -5.838  0.00  0.00           C  
ATOM     33  C   ILE A  11       3.182  -3.361  -4.360  0.00  0.00           C  
ATOM     34  O   ILE A  11       2.051  -3.284  -3.909  0.00  0.00           O  
ATOM     34  N   GLY A  12       4.223  -3.654  -3.592  0.00  0.00           N  
ATOM     35  CA  GLY A  12       4.076  -3.899  -2.173  0.00  0.00           C  
ATOM     36  C   GLY A  12       4.002  -2.618  -1.365  0.00  0.00           C  
ATOM     37  O   GLY A  12       3.394  -2.558  -0.309  0.00  0.00           O  
ATOM     37  N   LYS A  13       4.632  -1.566  -1.868  0.00  0.00           N  
ATOM     38  CA  LYS A  13       4.635  -0.277  -1.187  0.00  0.00           C  
ATOM     39  C   LYS A  13       3.351   0.500  -1.462  0.00  0.00           C  
ATOM     40  O   LYS A  13       2.898   1.300  -0.660  0.00  0.00           O  
ATOM     40  N   GLY A  14       2.754   0.257  -2.620  0.00  0.00           N  
ATOM     41  CA  GLY A  14       1.529   0.927  -3.002  0.00  0.00           C  
ATOM     42  C   GLY A  14       0.300   0.293  -2.380  0.00  0.00           C  
ATOM     43  O   GLY A  14      -0.704   0.941  -2.138  0.00  0.00           O  
ATOM     43  N   LEU A  15       0.376  -1.004  -2.114  0.00  0.00           N  
ATOM     44  CA  LEU A  15      -0.738  -1.729  -1.517  0.00  0.00           C  
ATOM     45  C   LEU A  15      -0.781  -1.534  -0.009  0.00  0.00           C  
ATOM     46  O   LEU A  15      -1.828  -1.585   0.616  0.00  0.00           O  
ATOM     46  N   ARG A  16       0.379  -1.306   0.591  0.00  0.00           N  
ATOM     47  CA  ARG A  16       0.470  -1.102   2.031  0.00  0.00           C  
ATOM     48  C   ARG A  16       0.117   0.327   2.412  0.00  0.00           C  
ATOM     49  O   ARG A  16      -0.366   0.602   3.498  0.00  0.00           O  
ATOM     49  N   ALA A  17       0.362   1.259   1.501  0.00  0.00           N  
ATOM     50  CA  ALA A  17       0.067   2.665   1.745  0.00  0.00           C  
ATOM     51  C   ALA A  17      -1.403   2.973   1.506  0.00  0.00           C  
ATOM     52  O   ALA A  17      -1.978   3.870   2.101  0.00  0.00           O  
ATOM     52  N   ILE A  18      -2.024   2.213   0.616  0.00  0.00           N  
ATOM     53  CA  ILE A  18      -3.433   2.401   0.292  0.00  0.00           C  
ATOM     54  C   ILE A  18      -4.324   1.729   1.333  0.00  0.00           C  
ATOM     55  O   ILE A  18      -5.442   2.145   1.586  0.00  0.00           O  
ATOM     55  N   ASN A  19      -3.817   0.670   1.949  0.00  0.00           N  
ATOM     56  CA  ASN A  19      -4.564  -0.062   2.963  0.00  0.00           C  
ATOM     57  C   ASN A  19      -4.494   0.609   4.326  0.00  0.00           C  
ATOM     58  O   ASN A  19      -5.392   0.501   5.145  0.00  0.00           O  
ATOM     58  N   ILE A  20      -3.402   1.319   4.575  0.00  0.00           N  
ATOM     59  CA  ILE A  20      -3.206   2.013   5.842  0.00  0.00           C  
ATOM     60  C   ILE A  20      -3.948   3.346   5.850  0.00  0.00           C  
ATOM     61  O   ILE A  20      -4.366   3.845   6.882  0.00  0.00           O  
ATOM     61  N   ALA A  21      -4.114   3.933   4.673  0.00  0.00           N  
ATOM     62  CA  ALA A  21      -4.806   5.209   4.539  0.00  0.00           C  
ATOM     63  C   ALA A  21      -6.315   5.024   4.534  0.00  0.00           C  
ATOM     64  O   ALA A  21      -7.072   5.891   4.939  0.00  0.00           O  
ATOM     64  N   GLY A  22      -6.763   3.867   4.066  0.00  0.00           N  
ATOM     65  CA  GLY A  22      -8.178   3.566   4.008  0.00  0.00           C  
ATOM     66  C   GLY A  22      -8.728   3.095   5.340  0.00  0.00           C  
ATOM     67  O   GLY A  22      -9.892   3.280   5.655  0.00  0.00           O  
ATOM     67  N   THR A  23      -7.878   2.473   6.144  0.00  0.00           N  
ATOM     68  CA  THR A  23      -8.280   1.972   7.452  0.00  0.00           C  
ATOM     69  C   THR A  23      -8.281   3.080   8.494  0.00  0.00           C  
ATOM     70  O   THR A  23      -9.027   3.054   9.459  0.00  0.00           O  
ATOM     70  N   THR A  24      -7.429   4.077   8.297  0.00  0.00           N  
ATOM     71  CA  THR A  24      -7.334   5.198   9.224  0.00  0.00           C  
ATOM     72  C   THR A  24      -8.425   6.225   8.963  0.00  0.00           C  
ATOM     73  O   THR A  24      -8.868   6.933   9.853  0.00  0.00           O  
ATOM     73  N   HIS A  25      -8.868   6.308   7.717  0.00  0.00           N  
ATOM     74  CA  HIS A  25      -9.912   7.251   7.335  0.00  0.00           C  
ATOM     75  C   HIS A  25     -11.294   6.715   7.674  0.00  0.00           C  
ATOM     76  O   HIS A  25     -12.226   7.459   7.932  0.00  0.00           O  
ATOM     76  N   ASP A  26     -11.433   5.397   7.675  0.00  0.00           N  
ATOM     77  CA  ASP A  26     -12.707   4.760   7.984  0.00  0.00           C  
ATOM     78  C   ASP A  26     -12.934   4.675   9.491  0.00  0.00           C  
ATOM     79  O   ASP A  26     -14.055   4.677   9.974  0.00  0.00           O  
ATOM     79  N   VAL A  27     -11.847   4.599  10.245  0.00  0.00           N  
ATOM     80  CA  VAL A  27     -11.927   4.514  11.698  0.00  0.00           C  
ATOM     81  C   VAL A  27     -12.133   5.897  12.309  0.00  0.00           C  
ATOM     82  O   VAL A  27     -12.720   6.053  13.367  0.00  0.00           O  
ATOM     82  N   VAL A  28     -11.639   6.920  11.625  0.00  0.00           N  
ATOM     83  CA  VAL A  28     -11.768   8.292  12.099  0.00  0.00           C  
ATOM     84  C   VAL A  28     -13.143   8.854  11.752  0.00  0.00           C  
ATOM     85  O   VAL A  28     -13.677   9.713  12.434  0.00  0.00           O  
ATOM     85  N   SER A  29     -13.728   8.359  10.670  0.00  0.00           N  
ATOM     86  CA  SER A  29     -15.042   8.813  10.233  0.00  0.00           C  
ATOM     87  C   SER A  29     -16.153   8.127  11.013  0.00  0.00           C  
ATOM     88  O   SER A  29     -17.230   8.666  11.207  0.00  0.00           O  
ATOM     88  N   PHE A  30     -15.888   6.911  11.472  0.00  0.00           N  
ATOM     89  CA  PHE A  30     -16.870   6.149  12.234  0.00  0.00           C  
ATOM     90  C   PHE A  30     -16.891   6.577  13.693  0.00  0.00           C  
ENDMDL                                                                          
MODEL        0     
ATOM      1  N   VAL A   1      16.062 -10.118 -13.209  0.00  0.00           N  
ATOM      2  CA  VAL A   1      16.072 -10.101 -11.752  0.00  0.00           C  
ATOM      3  C   VAL A   1      15.873  -8.681 -11.229  0.00  0.00           C  
ATOM      4  O   VAL A   1      15.345  -8.462 -10.151  0.00  0.00           O  
ATOM      4  N   LYS A   2      16.303  -7.699 -12.008  0.00  0.00           N  
ATOM      5  CA  LYS A   2      16.171  -6.300 -11.621  0.00  0.00           C  
ATOM      6  C   LYS A   2      14.770  -5.772 -11.914  0.00  0.00           C  
ATOM      7  O   LYS A   2      14.268  -4.876 -11.255  0.00  0.00           O  
ATOM      7  N   ALA A   3      14.127  -6.342 -12.924  0.00  0.00           N  
ATOM      8  CA  ALA A   3      12.782  -5.930 -13.306  0.00  0.00           C  
ATOM      9  C   ALA A   3      11.731  -6.574 -12.415  0.00  0.00           C  
ATOM     10  O   ALA A   3      10.661  -6.034 -12.188  0.00  0.00           O  
ATOM     10  N   ILE A   4      12.043  -7.755 -11.900  0.00  0.00           N  
ATOM     11  CA  ILE A   4      11.127  -8.481 -11.029  0.00  0.00           C  
ATOM     12  C   ILE A   4      11.201  -7.951  -9.600  0.00  0.00           C  
ATOM     13  O   ILE A   4      10.244  -8.002  -8.845  0.00  0.00           O  
ATOM     13  N   LYS A   5      12.361  -7.432  -9.222  0.00  0.00           N  
ATOM     14  CA  LYS A   5      12.560  -6.893  -7.883  0.00  0.00           C  
ATOM     15  C   LYS A   5      12.010  -5.474  -7.768  0.00  0.00           C  
ATOM     16  O   LYS A   5      11.595  -5.027  -6.711  0.00  0.00           O  
ATOM     16  N   GLN A   6      12.008  -4.753  -8.881  0.00  0.00           N  
ATOM     17  CA  GLN A   6      11.510  -3.384  -8.911  0.00  0.00           C  
ATOM     18  C   GLN A   6       9.993  -3.347  -9.014  0.00  0.00           C  
ATOM     19  O   GLN A   6       9.339  -2.426  -8.556  0.00  0.00           O  
ATOM     19  N   ALA A   7       9.422  -4.373  -9.630  0.00  0.00           N  
ATOM     20  CA  ALA A   7       7.977  -4.460  -9.795  0.00  0.00           C  
ATOM     21  C   ALA A   7       7.305  -4.981  -8.534  0.00  0.00           C  
ATOM     22  O   ALA A   7       6.163  -4.670  -8.237  0.00  0.00           O  
ATOM     22  N   GLY A   8       8.029  -5.792  -7.776  0.00  0.00           N  
ATOM     23  CA  GLY A   8       7.507  -6.356  -6.549  0.00  0.00           C  
ATOM     24  C   GLY A   8       7.591  -5.392  -5.382  0.00  0.00           C  
ATOM     25  O   GLY A   8       6.796  -5.432  -4.457  0.00  0.00           O  
ATOM     25  N   LYS A   9       8.574  -4.504  -5.420  0.00  0.00           N  
ATOM     26  CA  LYS A   9       8.762  -3.523  -4.358  0.00  0.00           C  
ATOM     27  C   LYS A   9       7.824  -2.332  -4.530  0.00  0.00           C  
ATOM     28  O   LYS A   9       7.427  -1.683  -3.576  0.00  0.00           O  
ATOM     28  N   VAL A  10       7.464  -2.042  -5.772  0.00  0.00           N  
ATOM     29  CA  VAL A  10       6.572  -0.929  -6.072  0.00  0.00           C  
ATOM     30  C   VAL A  10       5.117  -1.330  -5.848  0.00  0.00           C  
ATOM     31  O   VAL A  10       4.266  -0.516  -5.529  0.00  0.00           O  
ATOM     31  N   ILE A  11       4.829  -2.613  -6.020  0.00  0.00           N  
ATOM     32  CA  ILE A  11       3.477  -3.126  -5.837  0.00  0.00           C  
ATOM     33  C   ILE A  11       3.180  -3.360  -4.358  0.00  0.00           C  
ATOM     34  O   ILE A  11       2.049  -3.280  -3.908  0.00  0.00           O  
ATOM     34  N   GLY A  12       4.220  -3.654  -3.591  0.00  0.00           N  
ATOM     35  CA  GLY A  12       4.074  -3.899  -2.171  0.00  0.00           C  
ATOM     36  C   GLY A  12       3.999  -2.618  -1.364  0.00  0.00           C  
ATOM     37  O   GLY A  12       3.390  -2.558  -0.309  0.00  0.00           O  
ATOM     37  N   LYS A  13       4.631  -1.566  -1.866  0.00  0.00           N  
ATOM     38  CA  LYS A  13       4.635  -0.277  -1.185  0.00  0.00           C  
ATOM     39  C   LYS A  13       3.350   0.499  -1.460  0.00  0.00           C  
ATOM     40  O   LYS A  13       2.896   1.298  -0.657  0.00  0.00           O  
ATOM     40  N   GLY A  14       2.755   0.258  -2.619  0.00  0.00           N  
ATOM     41  CA  GLY A  14       1.530   0.929  -3.000  0.00  0.00           C  
ATOM     42  C   GLY A  14       0.301   0.294  -2.379  0.00  0.00           C  
ATOM     43  O   GLY A  14      -0.703   0.943  -2.135  0.00  0.00           O  
ATOM     43  N   LEU A  15       0.375  -1.003  -2.115  0.00  0.00           N  
ATOM     44  CA  LEU A  15      -0.739  -1.728  -1.518  0.00  0.00           C  
ATOM     45  C   LEU A  15      -0.783  -1.533  -0.010  0.00  0.00           C  
ATOM     46  O   LEU A  15      -1.830  -1.582   0.614  0.00  0.00           O  
ATOM     46  N   ARG A  16       0.378  -1.307   0.590  0.00  0.00           N  
ATOM     47  CA  ARG A  16       0.469  -1.104   2.031  0.00  0.00           C  
ATOM     48  C   ARG A  16       0.116   0.325   2.412  0.00  0.00           C  
ATOM     49  O   ARG A  16      -0.369   0.599   3.497  0.00  0.00           O  
ATOM     49  N   ALA A  17       0.363   1.257   1.502  0.00  0.00           N  
ATOM     50  CA  ALA A  17       0.069   2.664   1.747  0.00  0.00           C  
ATOM     51  C   ALA A  17      -1.401   2.972   1.508  0.00  0.00           C  
ATOM     52  O   ALA A  17      -1.976   3.868   2.104  0.00  0.00           O  
ATOM     52  N   ILE A  18      -2.022   2.214   0.615  0.00  0.00           N  
ATOM     53  CA  ILE A  18      -3.431   2.403   0.291  0.00  0.00           C  
ATOM     54  C   ILE A  18      -4.322   1.731   1.332  0.00  0.00           C  
ATOM     55  O   ILE A  18      -5.440   2.148   1.586  0.00  0.00           O  
ATOM     55  N   ASN A  19      -3.817   0.670   1.946  0.00  0.00           N  
ATOM     56  CA  ASN A  19      -4.565  -0.062   2.960  0.00  0.00           C  
ATOM     57  C   ASN A  19      -4.494   0.608   4.323  0.00  0.00           C  
ATOM     58  O   ASN A  19      -5.393   0.501   5.141  0.00  0.00           O  
ATOM     58  N   ILE A  20      -3.401   1.316   4.574  0.00  0.00           N  
ATOM     59  CA  ILE A  20      -3.206   2.009   5.841  0.00  0.00           C  
ATOM     60  C   ILE A  20      -3.947   3.343   5.849  0.00  0.00           C  
ATOM     61  O   ILE A  20      -4.366   3.840   6.882  0.00  0.00           O  
ATOM     61  N   ALA A  21      -4.111   3.931   4.673  0.00  0.00           N  
ATOM     62  CA  ALA A  21      -4.801   5.208   4.539  0.00  0.00           C  
ATOM     63  C   ALA A  21      -6.311   5.023   4.534  0.00  0.00           C  
ATOM     64  O   ALA A  21      -7.067   5.890   4.941  0.00  0.00           O  
ATOM     64  N   GLY A  22      -6.759   3.868   4.064  0.00  0.00           N  
ATOM     65  CA  GLY A  22      -8.175   3.568   4.005  0.00  0.00           C  
ATOM     66  C   GLY A  22      -8.726   3.097   5.336  0.00  0.00           C  
ATOM     67  O   GLY A  22      -9.889   3.283   5.652  0.00  0.00           O  
ATOM     67  N   THR A  23      -7.876   2.472   6.139  0.00  0.00           N  
ATOM     68  CA  THR A  23      -8.280   1.969   7.447  0.00  0.00           C  
ATOM     69  C   THR A  23      -8.281   3.077   8.489  0.00  0.00           C  
ATOM     70  O   THR A  23      -9.028   3.051   9.453  0.00  0.00           O  
ATOM     70  N   THR A  24      -7.427   4.072   8.295  0.00  0.00           N  
ATOM     71  CA  THR A  24      -7.331   5.192   9.222  0.00  0.00           C  
ATOM     72  C   THR A  24      -8.422   6.220   8.963  0.00  0.00           C  
ATOM     73  O   THR A  24      -8.866   6.927   9.853  0.00  0.00           O  
ATOM     73  N   HIS A  25      -8.862   6.306   7.715  0.00  0.00           N  
ATOM     74  CA  HIS A  25      -9.905   7.251   7.334  0.00  0.00           C  
ATOM     75  C   HIS A  25     -11.288   6.716   7.672  0.00  0.00           C  
ATOM     76  O   HIS A  25     -12.219   7.460   7.932  0.00  0.00           O  
ATOM     76  N   ASP A  26     -11.428   5.398   7.670  0.00  0.00           N  
ATOM     77  CA  ASP A  26     -12.703   4.762   7.978  0.00  0.00           C  
ATOM     78  C   ASP A  26     -12.932   4.675   9.484  0.00  0.00           C  
ATOM     79  O   ASP A  26     -14.052   4.680   9.966  0.00  0.00           O  
ATOM     79  N   VAL A  27     -11.845   4.596  10.239  0.00  0.00           N  
ATOM     80  CA  VAL A  27     -11.926   4.508  11.692  0.00  0.00           C  
ATOM     81  C   VAL A  27     -12.131   5.891  12.304  0.00  0.00           C  
ATOM     82  O   VAL A  27     -12.720   6.047  13.361  0.00  0.00           O  
ATOM     82  N   VAL A  28     -11.633   6.914  11.623  0.00  0.00           N  
ATOM     83  CA  VAL A  28     -11.761   8.286  12.098  0.00  0.00           C  
ATOM     84  C   VAL A  28     -13.136   8.850  11.751  0.00  0.00           C  
ATOM     85  O   VAL A  28     -13.670   9.707  12.435  0.00  0.00           O  
ATOM     85  N   SER A  29     -13.720   8.358  10.667  0.00  0.00           N  
ATOM     86  CA  SER A  29     -15.033   8.814  10.229  0.00  0.00           C  
ATOM     87  C   SER A  29     -16.145   8.128  11.008  0.00  0.00           C  
ATOM     88  O   SER A  29     -17.221   8.669  11.203  0.00  0.00           O  
ATOM     88  N   PHE A  30     -15.883   6.911  11.464  0.00  0.00           N  
ATOM     89  CA  PHE A  30     -16.866   6.149  12.224  0.00  0.00           C  
ATOM     90  C   PHE A  30     -16.887   6.574  13.684  0.00  0.00           C  
ENDMDL                                                                          
MODEL        0     
ATOM      1  N   VAL A   1      16.057 -10.115 -13.203  0.00  0.00           N  
ATOM      2  CA  VAL A   1      16.067 -10.097 -11.745  0.00  0.00           C  
ATOM      3  C   VAL A   1      15.867  -8.677 -11.223  0.00  0.00           C  
ATOM      4  O   VAL A   1      15.338  -8.457 -10.146  0.00  0.00           O  
ATOM      4  N   LYS A   2      16.298  -7.695 -12.003  0.00  0.00           N  
ATOM      5  CA  LYS A   2      16.166  -6.296 -11.617  0.00  0.00           C  
ATOM      6  C   LYS A   2      14.763  -5.769 -11.909  0.00  0.00           C  
ATOM      7  O   LYS A   2      14.261  -4.875 -11.249  0.00  0.00           O  
ATOM      7  N   ALA A   3      14.122  -6.339 -12.920  0.00  0.00           N  
ATOM      8  CA  ALA A   3      12.776  -5.928 -13.302  0.00  0.00           C  
ATOM      9  C   ALA A   3      11.726  -6.572 -12.410  0.00  0.00           C  
ATOM     10  O   ALA A   3      10.657  -6.032 -12.181  0.00  0.00           O  
ATOM     10  N   ILE A   4      12.038  -7.753 -11.895  0.00  0.00           N  
ATOM     11  CA  ILE A   4      11.122  -8.479 -11.024  0.00  0.00           C  
ATOM     12  C   ILE A   4      11.197  -7.948  -9.595  0.00  0.00           C  
ATOM     13  O   ILE A   4      10.240  -7.998  -8.841  0.00  0.00           O  
ATOM     13  N   LYS A   5      12.357  -7.430  -9.218  0.00  0.00           N  
ATOM     14  CA  LYS A   5      12.556  -6.890  -7.879  0.00  0.00           C  
ATOM     15  C   LYS A   5      12.005  -5.471  -7.764  0.00  0.00           C  
ATOM     16  O   LYS A   5      11.589  -5.025  -6.708  0.00  0.00           O  
ATOM     16  N   GLN A   6      12.004  -4.751  -8.877  0.00  0.00           N  
ATOM     17  CA  GLN A   6      11.506  -3.381  -8.908  0.00  0.00           C  
ATOM     18  C   GLN A   6       9.989  -3.346  -9.010  0.00  0.00           C  
ATOM     19  O   GLN A   6       9.334  -2.425  -8.551  0.00  0.00           O  
ATOM     19  N   ALA A   7       9.418  -4.371  -9.627  0.00  0.00           N  
ATOM     20  CA  ALA A   7       7.973  -4.458  -9.792  0.00  0.00           C  
ATOM     21  C   ALA A   7       7.302  -4.979  -8.531  0.00  0.00           C  
ATOM     22  O   ALA A   7       6.161  -4.667  -8.233  0.00  0.00           O  
ATOM     22  N   GLY A   8       8.026  -5.791  -7.773  0.00  0.00           N  
ATOM     23  CA  GLY A   8       7.503  -6.355  -6.546  0.00  0.00           C  
ATOM     24  C   GLY A   8       7.588  -5.390  -5.380  0.00  0.00           C  
ATOM     25  O   GLY A   8       6.792  -5.429  -4.456  0.00  0.00           O  
ATOM     25  N   LYS A   9       8.571  -4.503  -5.417  0.00  0.00           N  
ATOM     26  CA  LYS A   9       8.759  -3.522  -4.356  0.00  0.00           C  
ATOM     27  C   LYS A   9       7.821  -2.331  -4.527  0.00  0.00           C  
ATOM     28  O   LYS A   9       7.422  -1.683  -3.573  0.00  0.00           O  
ATOM     28  N   VAL A  10       7.462  -2.040  -5.770  0.00  0.00           N  
ATOM     29  CA  VAL A  10       6.570  -0.928  -6.070  0.00  0.00           C  
ATOM     30  C   VAL A  10       5.115  -1.329  -5.845  0.00  0.00           C  
ATOM     31  O   VAL A  10       4.264  -0.515  -5.525  0.00  0.00           O  
ATOM     31  N   ILE A  11       4.826  -2.611  -6.018  0.00  0.00           N  
ATOM     32  CA  ILE A  11       3.475  -3.124  -5.836  0.00  0.00           C  
ATOM     33  C   ILE A  11       3.178  -3.358  -4.357  0.00  0.00           C  
ATOM     34  O   ILE A  11       2.048  -3.277  -3.906  0.00  0.00           O  
ATOM     34  N   GLY A  12       4.218  -3.654  -3.590  0.00  0.00           N  
ATOM     35  CA  GLY A  12       4.072  -3.899  -2.170  0.00  0.00           C  
ATOM     36  C   GLY A  12       3.997  -2.618  -1.363  0.00  0.00           C  
ATOM     37  O   GLY A  12       3.386  -2.558  -0.309  0.00  0.00           O  
ATOM     37  N   LYS A  13       4.631  -1.567  -1.864  0.00  0.00           N  
ATOM     38  CA  LYS A  13       4.634  -0.278  -1.183  0.00  0.00           C  
ATOM     39  C   LYS A  13       3.349   0.499  -1.457  0.00  0.00           C  
ATOM     40  O   LYS A  13       2.894   1.296  -0.654  0.00  0.00           O  
ATOM     40  N   GLY A  14       2.755   0.259  -2.618  0.00  0.00           N  
ATOM     41  CA  GLY A  14       1.530   0.930  -2.999  0.00  0.00           C  
ATOM     42  C   GLY A  14       0.301   0.296  -2.378  0.00  0.00           C  
ATOM     43  O   GLY A  14      -0.702   0.945  -2.132  0.00  0.00           O  
ATOM     43  N   LEU A  15       0.374  -1.002  -2.116  0.00  0.00           N  
ATOM     44  CA  LEU A  15      -0.740  -1.728  -1.519  0.00  0.00           C  
ATOM     45  C   LEU A  15      -0.784  -1.533  -0.011  0.00  0.00           C  
ATOM     46  O   LEU A  15      -1.831  -1.580   0.613  0.00  0.00           O  
ATOM     46  N   ARG A  16       0.377  -1.309   0.590  0.00  0.00           N  
ATOM     47  CA  ARG A  16       0.468  -1.106   2.030  0.00  0.00           C  
ATOM     48  C   ARG A  16       0.115   0.323   2.412  0.00  0.00           C  
ATOM     49  O   ARG A  16      -0.372   0.597   3.496  0.00  0.00           O  
ATOM     49  N   ALA A  17       0.364   1.256   1.503  0.00  0.00           N  
ATOM     50  CA  ALA A  17       0.071   2.663   1.748  0.00  0.00           C  
ATOM     51  C   ALA A  17      -1.399   2.971   1.509  0.00  0.00           C  
ATOM     52  O   ALA A  17      -1.975   3.866   2.107  0.00  0.00           O  
ATOM     52  N   ILE A  18      -2.020   2.215   0.615  0.00  0.00           N  
ATOM     53  CA  ILE A  18      -3.429   2.404   0.291  0.00  0.00           C  
ATOM     54  C   ILE A  18      -4.320   1.732   1.331  0.00  0.00           C  
ATOM     55  O   ILE A  18      -5.437   2.151   1.586  0.00  0.00           O  
ATOM     55  N   ASN A  19      -3.816   0.670   1.943  0.00  0.00           N  
ATOM     56  CA  ASN A  19      -4.565  -0.063   2.957  0.00  0.00           C  
ATOM     57  C   ASN A  19      -4.494   0.607   4.320  0.00  0.00           C  
ATOM     58  O   ASN A  19      -5.395   0.502   5.137  0.00  0.00           O  
ATOM     58  N   ILE A  20      -3.400   1.312   4.572  0.00  0.00           N  
ATOM     59  CA  ILE A  20      -3.205   2.005   5.840  0.00  0.00           C  
ATOM     60  C   ILE A  20      -3.946   3.339   5.849  0.00  0.00           C  
ATOM     61  O   ILE A  20      -4.367   3.834   6.881  0.00  0.00           O  
ATOM     61  N   ALA A  21      -4.107   3.929   4.673  0.00  0.00           N  
ATOM     62  CA  ALA A  21      -4.797   5.206   4.540  0.00  0.00           C  
ATOM     63  C   ALA A  21      -6.307   5.022   4.535  0.00  0.00           C  
ATOM     64  O   ALA A  21      -7.062   5.889   4.943  0.00  0.00           O  
ATOM     64  N   GLY A  22      -6.756   3.869   4.061  0.00  0.00           N  
ATOM     65  CA  GLY A  22      -8.171   3.569   4.001  0.00  0.00           C  
ATOM     66  C   GLY A  22      -8.723   3.098   5.332  0.00  0.00           C  
ATOM     67  O   GLY A  22      -9.887   3.286   5.648  0.00  0.00           O  
ATOM     67  N   THR A  23      -7.875   2.470   6.135  0.00  0.00           N  
ATOM     68  CA  THR A  23      -8.279   1.967   7.441  0.00  0.00           C  
ATOM     69  C   THR A  23      -8.280   3.074   8.485  0.00  0.00           C  
ATOM     70  O   THR A  23      -9.030   3.048   9.447  0.00  0.00           O  
ATOM     70  N   THR A  24      -7.424   4.067   8.293  0.00  0.00           N  
ATOM     71  CA  THR A  24      -7.328   5.187   9.221  0.00  0.00           C  
ATOM     72  C   THR A  24      -8.418   6.216   8.962  0.00  0.00           C  
ATOM     73  O   THR A  24      -8.863   6.920   9.853  0.00  0.00           O  
ATOM     73  N   HIS A  25      -8.856   6.304   7.714  0.00  0.00           N  
ATOM     74  CA  HIS A  25      -9.898   7.250   7.333  0.00  0.00           C  
ATOM     75  C   HIS A  25     -11.282   6.716   7.670  0.00  0.00           C  
ATOM     76  O   HIS A  25     -12.212   7.461   7.932  0.00  0.00           O  
ATOM     76  N   ASP A  26     -11.423   5.398   7.665  0.00  0.00           N  
ATOM     77  CA  ASP A  26     -12.699   4.763   7.971  0.00  0.00           C  
ATOM     78  C   ASP A  26     -12.929   4.676   9.477  0.00  0.00           C  
ATOM     79  O   ASP A  26     -14.049   4.682   9.959  0.00  0.00           O  
ATOM     79  N   VAL A  27     -11.843   4.592  10.233  0.00  0.00           N  
ATOM     80  CA  VAL A  27     -11.924   4.503  11.685  0.00  0.00           C  
ATOM     81  C   VAL A  27     -12.129   5.885  12.298  0.00  0.00           C  
ATOM     82  O   VAL A  27     -12.720   6.040  13.354  0.00  0.00           O  
ATOM     82  N   VAL A  28     -11.628   6.908  11.620  0.00  0.00           N  
ATOM     83  CA  VAL A  28     -11.755   8.280  12.097  0.00  0.00           C  
ATOM     84  C   VAL A  28     -13.129   8.845  11.750  0.00  0.00           C  
ATOM     85  O   VAL A  28     -13.663   9.701  12.436  0.00  0.00           O  
ATOM     85  N   SER A  29     -13.712   8.357  10.664  0.00  0.00           N  
ATOM     86  CA  SER A  29     -15.024   8.815  10.226  0.00  0.00           C  
ATOM     87  C   SER A  29     -16.138   8.129  11.003  0.00  0.00           C  
ATOM     88  O   SER A  29     -17.212   8.672  11.200  0.00  0.00           O  
ATOM     88  N   PHE A  30     -15.878   6.911  11.456  0.00  0.00           N  
ATOM     89  CA  PHE A  30     -16.862   6.149  12.214  0.00  0.00           C  
ATOM     90  C   PHE A  30     -16.884   6.572  13.675  0.00  0.00           C  
ENDMDL                                                                          
MODEL        0     
ATOM      1  N   VAL A   1      16.052 -10.112 -13.196  0.00  0.00           N  
ATOM      2  CA  VAL A   1      16.063 -10.092 -11.739  0.00  0.00           C  
ATOM      3  C   VAL A   1      15.862  -8.672 -11.218  0.00  0.00           C  
ATOM      4  O   VAL A   1      15.332  -8.452 -10.142  0.00  0.00           O  
ATOM      4  N   LYS A   2      16.294  -7.691 -11.998  0.00  0.00           N  
ATOM      5  CA  LYS A   2      16.160  -6.291 -11.613  0.00  0.00           C  
ATOM      6  C   LYS A   2      14.757  -5.766 -11.905  0.00  0.00           C  
ATOM      7  O   LYS A   2      14.254  -4.873 -11.244  0.00  0.00           O  
ATOM      7  N   ALA A   3      14.116  -6.335 -12.916  0.00  0.00           N  
ATOM      8  CA  ALA A   3      12.770  -5.926 -13.298  0.00  0.00           C  
ATOM      9  C   ALA A   3      11.721  -6.570 -12.405  0.00  0.00           C  
ATOM     10  O   ALA A   3      10.652  -6.029 -12.175  0.00  0.00           O  
ATOM     10  N   ILE A   4      12.033  -7.751 -11.891  0.00  0.00           N  
ATOM     11  CA  ILE A   4      11.118  -8.478 -11.019  0.00  0.00           C  
ATOM     12  C   ILE A   4      11.193  -7.946  -9.590  0.00  0.00           C  
ATOM     13  O   ILE A   4      10.235  -7.994  -8.836  0.00  0.00           O  
ATOM     13  N   LYS A   5      12.353  -7.428  -9.213  0.00  0.00           N  
ATOM     14  CA  LYS A   5      12.552  -6.887  -7.874  0.00  0.00           C  
ATOM     15  C   LYS A   5      12.001  -5.469  -7.761  0.00  0.00           C  
ATOM     16  O   LYS A   5      11.583  -5.023  -6.705  0.00  0.00           O  
ATOM     16  N   GLN A   6      12.001  -4.748  -8.874  0.00  0.00           N  
ATOM     17  CA  GLN A   6      11.502  -3.379  -8.905  0.00  0.00           C  
ATOM     18  C   GLN A   6       9.985  -3.344  -9.007  0.00  0.00           C  
ATOM     19  O   GLN A   6       9.330  -2.424  -8.546  0.00  0.00           O  
ATOM     19  N   ALA A   7       9.415  -4.369  -9.625  0.00  0.00           N  
ATOM     20  CA  ALA A   7       7.969  -4.457  -9.789  0.00  0.00           C  
ATOM     21  C   ALA A   7       7.298  -4.977  -8.527  0.00  0.00           C  
ATOM     22  O   ALA A   7       6.158  -4.664  -8.228  0.00  0.00           O  
ATOM     22  N   GLY A   8       8.022  -5.790  -7.770  0.00  0.00           N  
ATOM     23  CA  GLY A   8       7.500  -6.354  -6.543  0.00  0.00           C  
ATOM     24  C   GLY A   8       7.584  -5.389  -5.377  0.00  0.00           C  
ATOM     25  O   GLY A   8       6.788  -5.426  -4.454  0.00  0.00           O  
ATOM     25  N   LYS A   9       8.569  -4.502  -5.414  0.00  0.00           N  
ATOM     26  CA  LYS A   9       8.757  -3.521  -4.353  0.00  0.00           C  
ATOM     27  C   LYS A   9       7.818  -2.330  -4.524  0.00  0.00           C  
ATOM     28  O   LYS A   9       7.418  -1.683  -3.571  0.00  0.00           O  
ATOM     28  N   VAL A  10       7.461  -2.039  -5.767  0.00  0.00           N  
ATOM     29  CA  VAL A  10       6.568  -0.926  -6.067  0.00  0.00           C  
ATOM     30  C   VAL A  10       5.113  -1.328  -5.843  0.00  0.00           C  
ATOM     31  O   VAL A  10       4.263  -0.514  -5.520  0.00  0.00           O  
ATOM     31  N   ILE A  11       4.824  -2.610  -6.017  0.00  0.00           N  
ATOM     32  CA  ILE A  11       3.473  -3.123  -5.834  0.00  0.00           C  
ATOM     33  C   ILE A  11       3.176  -3.356  -4.356  0.00  0.00           C  
ATOM     34  O   ILE A  11       2.046  -3.274  -3.904  0.00  0.00           O  
ATOM     34  N   GLY A  12       4.216  -3.654  -3.589  0.00  0.00           N  
ATOM     35  CA  GLY A  12       4.070  -3.899  -2.169  0.00  0.00           C  
ATOM     36  C   GLY A  12       3.995  -2.618  -1.362  0.00  0.00           C  
ATOM     37  O   GLY A  12       3.382  -2.557  -0.309  0.00  0.00           O  
ATOM     37  N   LYS A  13       4.630  -1.567  -1.862  0.00  0.00           N  
ATOM     38  CA  LYS A  13       4.633  -0.278  -1.181  0.00  0.00           C  
ATOM     39  C   LYS A  13       3.348   0.498  -1.455  0.00  0.00           C  
ATOM     40  O   LYS A  13       2.893   1.294  -0.651  0.00  0.00           O  
ATOM     40  N   GLY A  14       2.755   0.260  -2.617  0.00  0.00           N  
ATOM     41  CA  GLY A  14       1.530   0.931  -2.998  0.00  0.00           C  
ATOM     42  C   GLY A  14       0.301   0.297  -2.377  0.00  0.00           C  
ATOM     43  O   GLY A  14      -0.702   0.947  -2.129  0.00  0.00           O  
ATOM     43  N   LEU A  15       0.374  -1.001  -2.116  0.00  0.00           N  
ATOM     44  CA  LEU A  15      -0.741  -1.727  -1.520  0.00  0.00           C  
ATOM     45  C   LEU A  15      -0.785  -1.532  -0.012  0.00  0.00           C  
ATOM     46  O   LEU A  15      -1.832  -1.577   0.612  0.00  0.00           O  
ATOM     46  N   ARG A  16       0.376  -1.310   0.589  0.00  0.00           N  
ATOM     47  CA  ARG A  16       0.467  -1.108   2.030  0.00  0.00           C  
ATOM     48  C   ARG A  16       0.114   0.321   2.412  0.00  0.00           C  
ATOM     49  O   ARG A  16      -0.375   0.595   3.496  0.00  0.00           O  
ATOM     49  N   ALA A  17       0.365   1.255   1.504  0.00  0.00           N  
ATOM     50  CA  ALA A  17       0.072   2.661   1.749  0.00  0.00           C  
ATOM     51  C   ALA A  17      -1.398   2.970   1.510  0.00  0.00           C  
ATOM     52  O   ALA A  17      -1.973   3.864   2.110  0.00  0.00           O  
ATOM     52  N   ILE A  18      -2.018   2.216   0.615  0.00  0.00           N  
ATOM     53  CA  ILE A  18      -3.426   2.406   0.290  0.00  0.00           C  
ATOM     54  C   ILE A  18      -4.318   1.734   1.330  0.00  0.00           C  
ATOM     55  O   ILE A  18      -5.435   2.154   1.586  0.00  0.00           O  
ATOM     55  N   ASN A  19      -3.816   0.670   1.940  0.00  0.00           N  
ATOM     56  CA  ASN A  19      -4.565  -0.063   2.953  0.00  0.00           C  
ATOM     57  C   ASN A  19      -4.495   0.606   4.317  0.00  0.00           C  
ATOM     58  O   ASN A  19      -5.396   0.502   5.133  0.00  0.00           O  
ATOM     58  N   ILE A  20      -3.400   1.309   4.570  0.00  0.00           N  
ATOM     59  CA  ILE A  20      -3.204   2.001   5.838  0.00  0.00           C  
ATOM     60  C   ILE A  20      -3.945   3.335   5.848  0.00  0.00           C  
ATOM     61  O   ILE A  20      -4.367   3.829   6.881  0.00  0.00           O  
ATOM     61  N   ALA A  21      -4.104   3.927   4.673  0.00  0.00           N  
ATOM     62  CA  ALA A  21      -4.793   5.205   4.541  0.00  0.00           C  
ATOM     63  C   ALA A  21      -6.303   5.022   4.535  0.00  0.00           C  
ATOM     64  O   ALA A  21      -7.058   5.888   4.945  0.00  0.00           O  
ATOM     64  N   GLY A  22      -6.752   3.869   4.059  0.00  0.00           N  
ATOM     65  CA  GLY A  22      -8.168   3.571   3.998  0.00  0.00           C  
ATOM     66  C   GLY A  22      -8.721   3.099   5.328  0.00  0.00           C  
ATOM     67  O   GLY A  22      -9.884   3.289   5.645  0.00  0.00           O  
ATOM     67  N   THR A  23      -7.874   2.468   6.130  0.00  0.00           N  
ATOM     68  CA  THR A  23      -8.279   1.964   7.436  0.00  0.00           C  
ATOM     69  C   THR A  23      -8.280   3.070   8.480  0.00  0.00           C  
ATOM     70  O   THR A  23      -9.031   3.046   9.442  0.00  0.00           O  
ATOM     70  N   THR A  24      -7.421   4.062   8.291  0.00  0.00           N  
ATOM     71  CA  THR A  24      -7.325   5.181   9.220  0.00  0.00           C  
ATOM     72  C   THR A  24      -8.414   6.211   8.961  0.00  0.00           C  
ATOM     73  O   THR A  24      -8.860   6.914   9.853  0.00  0.00           O  
ATOM     73  N   HIS A  25      -8.851   6.303   7.713  0.00  0.00           N  
ATOM     74  CA  HIS A  25      -9.891   7.250   7.333  0.00  0.00           C  
ATOM     75  C   HIS A  25     -11.275   6.717   7.669  0.00  0.00           C  
ATOM     76  O   HIS A  25     -12.204   7.462   7.932  0.00  0.00           O  
ATOM     76  N   ASP A  26     -11.419   5.399   7.660  0.00  0.00           N  
ATOM     77  CA  ASP A  26     -12.695   4.764   7.965  0.00  0.00           C  
ATOM     78  C   ASP A  26     -12.926   4.676   9.470  0.00  0.00           C  
ATOM     79  O   ASP A  26     -14.047   4.684   9.952  0.00  0.00           O  
ATOM     79  N   VAL A  27     -11.840   4.588  10.226  0.00  0.00           N  
ATOM     80  CA  VAL A  27     -11.923   4.498  11.679  0.00  0.00           C  
ATOM     81  C   VAL A  27     -12.126   5.879  12.293  0.00  0.00           C  
ATOM     82  O   VAL A  27     -12.720   6.034  13.348  0.00  0.00           O  
ATOM     82  N   VAL A  28     -11.623   6.903  11.617  0.00  0.00           N  
ATOM     83  CA  VAL A  28     -11.749   8.274  12.096  0.00  0.00           C  
ATOM     84  C   VAL A  28     -13.122   8.841  11.749  0.00  0.00           C  
ATOM     85  O   VAL A  28     -13.657   9.695  12.436  0.00  0.00           O  
ATOM     85  N   SER A  29     -13.703   8.356  10.661  0.00  0.00           N  
ATOM     86  CA  SER A  29     -15.015   8.816  10.223  0.00  0.00           C  
ATOM     87  C   SER A  29     -16.130   8.131  10.998  0.00  0.00           C  
ATOM     88  O   SER A  29     -17.204   8.675  11.196  0.00  0.00           O  
ATOM     88  N   PHE A  30     -15.873   6.910  11.448  0.00  0.00           N  
ATOM     89  CA  PHE A  30     -16.858   6.149  12.205  0.00  0.00           C  
ATOM     90  C   PHE A  30     -16.881   6.570  13.666  0.00  0.00           C  
ENDMDL                                                                          
MODEL        0     
ATOM      1  N   VAL A   1      16.048 -10.110 -13.188  0.00  0.00           N  
ATOM      2  CA  VAL A   1      16.060 -10.087 -11.730  0.00  0.00           C  
ATOM      3  C   VAL A   1      15.857  -8.666 -11.213  0.00  0.00           C  
ATOM      4  O   VAL A   1      15.327  -8.444 -10.137  0.00  0.00           O  
ATOM      4  N   LYS A   2      16.288  -7.685 -11.994  0.00  0.00           N  
ATOM      5  CA  LYS A   2      16.153  -6.285 -11.612  0.00  0.00           C  
ATOM      6  C   LYS A   2      14.749  -5.764 -11.903  0.00  0.00           C  
ATOM      7  O   LYS A   2      14.244  -4.871 -11.243  0.00  0.00           O  
ATOM      7  N   ALA A   3      14.108  -6.335 -12.914  0.00  0.00           N  
ATOM      8  CA  ALA A   3      12.761  -5.928 -13.295  0.00  0.00           C  
ATOM      9  C   ALA A   3      11.714  -6.572 -12.399  0.00  0.00           C  
ATOM     10  O   ALA A   3      10.645  -6.032 -12.168  0.00  0.00           O  
ATOM     10  N   ILE A   4      12.027  -7.753 -11.885  0.00  0.00           N  
ATOM     11  CA  ILE A   4      11.115  -8.479 -11.010  0.00  0.00           C  
ATOM     12  C   ILE A   4      11.190  -7.944  -9.583  0.00  0.00           C  
ATOM     13  O   ILE A   4      10.233  -7.990  -8.828  0.00  0.00           O  
ATOM     13  N   LYS A   5      12.351  -7.425  -9.207  0.00  0.00           N  
ATOM     14  CA  LYS A   5      12.550  -6.881  -7.870  0.00  0.00           C  
ATOM     15  C   LYS A   5      11.997  -5.464  -7.758  0.00  0.00           C  
ATOM     16  O   LYS A   5      11.578  -5.017  -6.703  0.00  0.00           O  
ATOM     16  N   GLN A   6      11.996  -4.745  -8.872  0.00  0.00           N  
ATOM     17  CA  GLN A   6      11.495  -3.376  -8.905  0.00  0.00           C  
ATOM     18  C   GLN A   6       9.978  -3.344  -9.006  0.00  0.00           C  
ATOM     19  O   GLN A   6       9.322  -2.425  -8.544  0.00  0.00           O  
ATOM     19  N   ALA A   7       9.409  -4.370  -9.623  0.00  0.00           N  
ATOM     20  CA  ALA A   7       7.963  -4.460  -9.786  0.00  0.00           C  
ATOM     21  C   ALA A   7       7.294  -4.979  -8.522  0.00  0.00           C  
ATOM     22  O   ALA A   7       6.154  -4.665  -8.222  0.00  0.00           O  
ATOM     22  N   GLY A   8       8.019  -5.791  -7.766  0.00  0.00           N  
ATOM     23  CA  GLY A   8       7.499  -6.353  -6.537  0.00  0.00           C  
ATOM     24  C   GLY A   8       7.583  -5.386  -5.373  0.00  0.00           C  
ATOM     25  O   GLY A   8       6.786  -5.422  -4.449  0.00  0.00           O  
ATOM     25  N   LYS A   9       8.567  -4.499  -5.411  0.00  0.00           N  
ATOM     26  CA  LYS A   9       8.755  -3.516  -4.351  0.00  0.00           C  
ATOM     27  C   LYS A   9       7.814  -2.327  -4.524  0.00  0.00           C  
ATOM     28  O   LYS A   9       7.412  -1.680  -3.571  0.00  0.00           O  
ATOM     28  N   VAL A  10       7.457  -2.037  -5.767  0.00  0.00           N  
ATOM     29  CA  VAL A  10       6.563  -0.926  -6.068  0.00  0.00           C  
ATOM     30  C   VAL A  10       5.109  -1.329  -5.842  0.00  0.00           C  
ATOM     31  O   VAL A  10       4.258  -0.516  -5.518  0.00  0.00           O  
ATOM     31  N   ILE A  11       4.821  -2.611  -6.016  0.00  0.00           N  
ATOM     32  CA  ILE A  11       3.470  -3.125  -5.831  0.00  0.00           C  
ATOM     33  C   ILE A  11       3.175  -3.357  -4.352  0.00  0.00           C  
ATOM     34  O   ILE A  11       2.045  -3.273  -3.900  0.00  0.00           O  
ATOM     34  N   GLY A  12       4.215  -3.655  -3.586  0.00  0.00           N  
ATOM     35  CA  GLY A  12       4.070  -3.898  -2.166  0.00  0.00           C  
ATOM     36  C   GLY A  12       3.994  -2.615  -1.361  0.00  0.00           C  
ATOM     37  O   GLY A  12       3.381  -2.554  -0.308  0.00  0.00           O  
ATOM     37  N   LYS A  13       4.629  -1.565  -1.861  0.00  0.00           N  
ATOM     38  CA  LYS A  13       4.632  -0.276  -1.182  0.00  0.00           C  
ATOM     39  C   LYS A  13       3.346   0.499  -1.456  0.00  0.00           C  
ATOM     40  O   LYS A  13       2.889   1.294  -0.652  0.00  0.00           O  
ATOM     40  N   GLY A  14       2.753   0.260  -2.618  0.00  0.00           N  
ATOM     41  CA  GLY A  14       1.527   0.930  -2.999  0.00  0.00           C  
ATOM     42  C   GLY A  14       0.299   0.295  -2.376  0.00  0.00           C  
ATOM     43  O   GLY A  14      -0.703   0.945  -2.127  0.00  0.00           O  
ATOM     43  N   LEU A  15       0.372  -1.003  -2.116  0.00  0.00           N  
ATOM     44  CA  LEU A  15      -0.741  -1.728  -1.518  0.00  0.00           C  
ATOM     45  C   LEU A  15      -0.784  -1.532  -0.010  0.00  0.00           C  
ATOM     46  O   LEU A  15      -1.832  -1.575   0.614  0.00  0.00           O  
ATOM     46  N   ARG A  16       0.377  -1.311   0.590  0.00  0.00           N  
ATOM     47  CA  ARG A  16       0.469  -1.107   2.030  0.00  0.00           C  
ATOM     48  C   ARG A  16       0.114   0.323   2.411  0.00  0.00           C  
ATOM     49  O   ARG A  16      -0.375   0.596   3.494  0.00  0.00           O  
ATOM     49  N   ALA A  17       0.366   1.255   1.503  0.00  0.00           N  
ATOM     50  CA  ALA A  17       0.072   2.662   1.747  0.00  0.00           C  
ATOM     51  C   ALA A  17      -1.398   2.970   1.509  0.00  0.00           C  
ATOM     52  O   ALA A  17      -1.975   3.862   2.109  0.00  0.00           O  
ATOM     52  N   ILE A  18      -2.018   2.215   0.613  0.00  0.00           N  
ATOM     53  CA  ILE A  18      -3.426   2.404   0.289  0.00  0.00           C  
ATOM     54  C   ILE A  18      -4.317   1.732   1.330  0.00  0.00           C  
ATOM     55  O   ILE A  18      -5.433   2.153   1.587  0.00  0.00           O  
ATOM     55  N   ASN A  19      -3.815   0.668   1.939  0.00  0.00           N  
ATOM     56  CA  ASN A  19      -4.563  -0.064   2.953  0.00  0.00           C  
ATOM     57  C   ASN A  19      -4.493   0.606   4.317  0.00  0.00           C  
ATOM     58  O   ASN A  19      -5.395   0.504   5.132  0.00  0.00           O  
ATOM     58  N   ILE A  20      -3.397   1.308   4.570  0.00  0.00           N  
ATOM     59  CA  ILE A  20      -3.202   2.001   5.837  0.00  0.00           C  
ATOM     60  C   ILE A  20      -3.943   3.335   5.846  0.00  0.00           C  
ATOM     61  O   ILE A  20      -4.367   3.829   6.878  0.00  0.00           O  
ATOM     61  N   ALA A  21      -4.101   3.927   4.671  0.00  0.00           N  
ATOM     62  CA  ALA A  21      -4.791   5.204   4.538  0.00  0.00           C  
ATOM     63  C   ALA A  21      -6.300   5.021   4.533  0.00  0.00           C  
ATOM     64  O   ALA A  21      -7.056   5.886   4.945  0.00  0.00           O  
ATOM     64  N   GLY A  22      -6.750   3.868   4.056  0.00  0.00           N  
ATOM     65  CA  GLY A  22      -8.165   3.569   3.996  0.00  0.00           C  
ATOM     66  C   GLY A  22      -8.718   3.098   5.327  0.00  0.00           C  
ATOM     67  O   GLY A  22      -9.880   3.290   5.644  0.00  0.00           O  
ATOM     67  N   THR A  23      -7.871   2.466   6.127  0.00  0.00           N  
ATOM     68  CA  THR A  23      -8.276   1.963   7.434  0.00  0.00           C  
ATOM     69  C   THR A  23      -8.277   3.069   8.478  0.00  0.00           C  
ATOM     70  O   THR A  23      -9.029   3.046   9.438  0.00  0.00           O  
ATOM     70  N   THR A  24      -7.417   4.061   8.288  0.00  0.00           N  
ATOM     71  CA  THR A  24      -7.321   5.180   9.217  0.00  0.00           C  
ATOM     72  C   THR A  24      -8.410   6.209   8.959  0.00  0.00           C  
ATOM     73  O   THR A  24      -8.858   6.911   9.850  0.00  0.00           O  
ATOM     73  N   HIS A  25      -8.846   6.302   7.710  0.00  0.00           N  
ATOM     74  CA  HIS A  25      -9.887   7.249   7.329  0.00  0.00           C  
ATOM     75  C   HIS A  25     -11.271   6.715   7.666  0.00  0.00           C  
ATOM     76  O   HIS A  25     -12.199   7.460   7.931  0.00  0.00           O  
ATOM     76  N   ASP A  26     -11.414   5.397   7.656  0.00  0.00           N  
ATOM     77  CA  ASP A  26     -12.691   4.763   7.961  0.00  0.00           C  
ATOM     78  C   ASP A  26     -12.921   4.675   9.467  0.00  0.00           C  
ATOM     79  O   ASP A  26     -14.042   4.685   9.948  0.00  0.00           O  
ATOM     79  N   VAL A  27     -11.836   4.586  10.222  0.00  0.00           N  
ATOM     80  CA  VAL A  27     -11.918   4.495  11.675  0.00  0.00           C  
ATOM     81  C   VAL A  27     -12.122   5.877  12.289  0.00  0.00           C  
ATOM     82  O   VAL A  27     -12.716   6.032  13.343  0.00  0.00           O  
ATOM     82  N   VAL A  28     -11.617   6.900  11.614  0.00  0.00           N  
ATOM     83  CA  VAL A  28     -11.742   8.271  12.092  0.00  0.00           C  
ATOM     84  C   VAL A  28     -13.116   8.838  11.746  0.00  0.00           C  
ATOM     85  O   VAL A  28     -13.651   9.691  12.434  0.00  0.00           O  
ATOM     85  N   SER A  29     -13.697   8.355  10.656  0.00  0.00           N  
ATOM     86  CA  SER A  29     -15.009   8.815  10.219  0.00  0.00           C  
ATOM     87  C   SER A  29     -16.123   8.130  10.994  0.00  0.00           C  
ATOM     88  O   SER A  29     -17.196   8.675  11.194  0.00  0.00           O  
ATOM     88  N   PHE A  30     -15.867   6.908  11.442  0.00  0.00           N  
ATOM     89  CA  PHE A  30     -16.852   6.147  12.199  0.00  0.00           C  
ATOM     90  C   PHE A  30     -16.875   6.568  13.660  0.00  0.00           C  
ENDMDL                                                                          
MODEL        0     
ATOM      1  N   VAL A   1      16.043 -10.107 -13.181  0.00  0.00           N  
ATOM      2  CA  VAL A   1      16.056 -10.083 -11.724  0.00  0.00           C  
ATOM      3  C   VAL A   1      15.852  -8.661 -11.207  0.00  0.00           C  
ATOM      4  O   VAL A   1      15.320  -8.439 -10.132  0.00  0.00           O  
ATOM      4  N   LYS A   2      16.283  -7.681 -11.989  0.00  0.00           N  
ATOM      5  CA  LYS A   2      16.147  -6.281 -11.608  0.00  0.00           C  
ATOM      6  C   LYS A   2      14.742  -5.761 -11.899  0.00  0.00           C  
ATOM      7  O   LYS A   2      14.236  -4.869 -11.238  0.00  0.00           O  
ATOM      7  N   ALA A   3      14.102  -6.332 -12.910  0.00  0.00           N  
ATOM      8  CA  ALA A   3      12.755  -5.927 -13.291  0.00  0.00           C  
ATOM      9  C   ALA A   3      11.709  -6.570 -12.394  0.00  0.00           C  
ATOM     10  O   ALA A   3      10.640  -6.030 -12.161  0.00  0.00           O  
ATOM     10  N   ILE A   4      12.022  -7.751 -11.880  0.00  0.00           N  
ATOM     11  CA  ILE A   4      11.111  -8.477 -11.005  0.00  0.00           C  
ATOM     12  C   ILE A   4      11.186  -7.941  -9.578  0.00  0.00           C  
ATOM     13  O   ILE A   4      10.228  -7.986  -8.824  0.00  0.00           O  
ATOM     13  N   LYS A   5      12.347  -7.423  -9.202  0.00  0.00           N  
ATOM     14  CA  LYS A   5      12.547  -6.878  -7.865  0.00  0.00           C  
ATOM     15  C   LYS A   5      11.992  -5.461  -7.755  0.00  0.00           C  
ATOM     16  O   LYS A   5      11.572  -5.014  -6.700  0.00  0.00           O  
ATOM     16  N   GLN A   6      11.993  -4.742  -8.868  0.00  0.00           N  
ATOM     17  CA  GLN A   6      11.491  -3.374  -8.902  0.00  0.00           C  
ATOM     18  C   GLN A   6       9.974  -3.342  -9.002  0.00  0.00           C  
ATOM     19  O   GLN A   6       9.317  -2.424  -8.539  0.00  0.00           O  
ATOM     19  N   ALA A   7       9.405  -4.368  -9.620  0.00  0.00           N  
ATOM     20  CA  ALA A   7       7.959  -4.458  -9.783  0.00  0.00           C  
ATOM     21  C   ALA A   7       7.291  -4.977  -8.519  0.00  0.00           C  
ATOM     22  O   ALA A   7       6.151  -4.662  -8.217  0.00  0.00           O  
ATOM     22  N   GLY A   8       8.016  -5.790  -7.763  0.00  0.00           N  
ATOM     23  CA  GLY A   8       7.496  -6.352  -6.534  0.00  0.00           C  
ATOM     24  C   GLY A   8       7.579  -5.384  -5.370  0.00  0.00           C  
ATOM     25  O   GLY A   8       6.782  -5.419  -4.447  0.00  0.00           O  
ATOM     25  N   LYS A   9       8.565  -4.498  -5.408  0.00  0.00           N  
ATOM     26  CA  LYS A   9       8.752  -3.515  -4.349  0.00  0.00           C  
ATOM     27  C   LYS A   9       7.811  -2.326  -4.521  0.00  0.00           C  
ATOM     28  O   LYS A   9       7.408  -1.680  -3.568  0.00  0.00           O  
ATOM     28  N   VAL A  10       7.455  -2.035  -5.765  0.00  0.00           N  
ATOM     29  CA  VAL A  10       6.561  -0.925  -6.066  0.00  0.00           C  
ATOM     30  C   VAL A  10       5.107  -1.328  -5.839  0.00  0.00           C  
ATOM     31  O   VAL A  10       4.256  -0.515  -5.514  0.00  0.00           O  
ATOM     31  N   ILE A  11       4.819  -2.610  -6.015  0.00  0.00           N  
ATOM     32  CA  ILE A  11       3.468  -3.124  -5.830  0.00  0.00           C  
ATOM     33  C   ILE A  11       3.173  -3.356  -4.351  0.00  0.00           C  
ATOM     34  O   ILE A  11       2.043  -3.270  -3.898  0.00  0.00           O  
ATOM     34  N   GLY A  12       4.213  -3.655  -3.585  0.00  0.00           N  
ATOM     35  CA  GLY A  12       4.068  -3.898  -2.165  0.00  0.00           C  
ATOM     36  C   GLY A  12       3.992  -2.615  -1.360  0.00  0.00           C  
ATOM     37  O   GLY A  12       3.377  -2.553  -0.308  0.00  0.00           O  
ATOM     37  N   LYS A  13       4.629  -1.565  -1.859  0.00  0.00           N  
ATOM     38  CA  LYS A  13       4.631  -0.276  -1.180  0.00  0.00           C  
ATOM     39  C   LYS A  13       3.345   0.499  -1.454  0.00  0.00           C  
ATOM     40  O   LYS A  13       2.887   1.292  -0.649  0.00  0.00           O  
ATOM     40  N   GLY A  14       2.753   0.261  -2.617  0.00  0.00           N  
ATOM     41  CA  GLY A  14       1.528   0.931  -2.998  0.00  0.00           C  
ATOM     42  C   GLY A  14       0.299   0.296  -2.375  0.00  0.00           C  
ATOM     43  O   GLY A  14      -0.702   0.946  -2.124  0.00  0.00           O  
ATOM     43  N   LEU A  15       0.372  -1.002  -2.117  0.00  0.00           N  
ATOM     44  CA  LEU A  15      -0.742  -1.728  -1.519  0.00  0.00           C  
ATOM     45  C   LEU A  15      -0.785  -1.531  -0.011  0.00  0.00           C  
ATOM     46  O   LEU A  15      -1.833  -1.573   0.612  0.00  0.00           O  
ATOM     46  N   ARG A  16       0.376  -1.312   0.590  0.00  0.00           N  
ATOM     47  CA  ARG A  16       0.468  -1.108   2.030  0.00  0.00           C  
ATOM     48  C   ARG A  16       0.114   0.321   2.411  0.00  0.00           C  
ATOM     49  O   ARG A  16      -0.378   0.594   3.494  0.00  0.00           O  
ATOM     49  N   ALA A  17       0.367   1.254   1.504  0.00  0.00           N  
ATOM     50  CA  ALA A  17       0.074   2.661   1.749  0.00  0.00           C  
ATOM     51  C   ALA A  17      -1.396   2.969   1.510  0.00  0.00           C  
ATOM     52  O   ALA A  17      -1.973   3.860   2.112  0.00  0.00           O  
ATOM     52  N   ILE A  18      -2.016   2.216   0.612  0.00  0.00           N  
ATOM     53  CA  ILE A  18      -3.424   2.405   0.288  0.00  0.00           C  
ATOM     54  C   ILE A  18      -4.316   1.734   1.329  0.00  0.00           C  
ATOM     55  O   ILE A  18      -5.431   2.156   1.587  0.00  0.00           O  
ATOM     55  N   ASN A  19      -3.814   0.668   1.937  0.00  0.00           N  
ATOM     56  CA  ASN A  19      -4.563  -0.065   2.950  0.00  0.00           C  
ATOM     57  C   ASN A  19      -4.493   0.605   4.314  0.00  0.00           C  
ATOM     58  O   ASN A  19      -5.396   0.504   5.128  0.00  0.00           O  
ATOM     58  N   ILE A  20      -3.396   1.305   4.568  0.00  0.00           N  
ATOM     59  CA  ILE A  20      -3.201   1.997   5.836  0.00  0.00           C  
ATOM     60  C   ILE A  20      -3.942   3.331   5.846  0.00  0.00           C  
ATOM     61  O   ILE A  20      -4.367   3.824   6.878  0.00  0.00           O  
ATOM     61  N   ALA A  21      -4.098   3.925   4.671  0.00  0.00           N  
ATOM     62  CA  ALA A  21      -4.786   5.203   4.539  0.00  0.00           C  
ATOM     63  C   ALA A  21      -6.296   5.020   4.533  0.00  0.00           C  
ATOM     64  O   ALA A  21      -7.051   5.884   4.947  0.00  0.00           O  
ATOM     64  N   GLY A  22      -6.747   3.869   4.053  0.00  0.00           N  
ATOM     65  CA  GLY A  22      -8.162   3.571   3.993  0.00  0.00           C  
ATOM     66  C   GLY A  22      -8.715   3.099   5.323  0.00  0.00           C  
ATOM     67  O   GLY A  22      -9.877   3.293   5.641  0.00  0.00           O  
ATOM     67  N   THR A  23      -7.869   2.465   6.123  0.00  0.00           N  
ATOM     68  CA  THR A  23      -8.275   1.961   7.429  0.00  0.00           C  
ATOM     69  C   THR A  23      -8.276   3.066   8.473  0.00  0.00           C  
ATOM     70  O   THR A  23      -9.030   3.043   9.432  0.00  0.00           O  
ATOM     70  N   THR A  24      -7.414   4.056   8.286  0.00  0.00           N  
ATOM     71  CA  THR A  24      -7.318   5.174   9.216  0.00  0.00           C  
ATOM     72  C   THR A  24      -8.406   6.205   8.958  0.00  0.00           C  
ATOM     73  O   THR A  24      -8.855   6.905   9.850  0.00  0.00           O  
ATOM     73  N   HIS A  25      -8.840   6.300   7.709  0.00  0.00           N  
ATOM     74  CA  HIS A  25      -9.880   7.248   7.328  0.00  0.00           C  
ATOM     75  C   HIS A  25     -11.265   6.715   7.664  0.00  0.00           C  
ATOM     76  O   HIS A  25     -12.192   7.461   7.931  0.00  0.00           O  
ATOM     76  N   ASP A  26     -11.410   5.398   7.650  0.00  0.00           N  
ATOM     77  CA  ASP A  26     -12.687   4.764   7.954  0.00  0.00           C  
ATOM     78  C   ASP A  26     -12.918   4.675   9.460  0.00  0.00           C  
ATOM     79  O   ASP A  26     -14.039   4.687   9.941  0.00  0.00           O  
ATOM     79  N   VAL A  27     -11.833   4.582  10.216  0.00  0.00           N  
ATOM     80  CA  VAL A  27     -11.917   4.490  11.668  0.00  0.00           C  
ATOM     81  C   VAL A  27     -12.120   5.871  12.284  0.00  0.00           C  
ATOM     82  O   VAL A  27     -12.716   6.026  13.337  0.00  0.00           O  
ATOM     82  N   VAL A  28     -11.611   6.895  11.612  0.00  0.00           N  
ATOM     83  CA  VAL A  28     -11.736   8.265  12.091  0.00  0.00           C  
ATOM     84  C   VAL A  28     -13.109   8.834  11.744  0.00  0.00           C  
ATOM     85  O   VAL A  28     -13.645   9.685  12.435  0.00  0.00           O  
ATOM     85  N   SER A  29     -13.689   8.354  10.653  0.00  0.00           N  
ATOM     86  CA  SER A  29     -15.000   8.816  10.215  0.00  0.00           C  
ATOM     87  C   SER A  29     -16.116   8.131  10.990  0.00  0.00           C  
ATOM     88  O   SER A  29     -17.187   8.678  11.191  0.00  0.00           O  
ATOM     88  N   PHE A  30     -15.861   6.908  11.434  0.00  0.00           N  
ATOM     89  CA  PHE A  30     -16.848   6.147  12.189  0.00  0.00           C  
ATOM     90  C   PHE A  30     -16.872   6.566  13.651  0.00  0.00           C  
ENDMDL                                                                          
MODEL        0     
ATOM      1  N   VAL A   1      16.040 -10.103 -13.173  0.00  0.00           N  
ATOM      2  CA  VAL A   1      16.055 -10.076 -11.715  0.00  0.00           C  
ATOM      3  C   VAL A   1      15.849  -8.654 -11.202  0.00  0.00           C  
ATOM      4  O   VAL A   1      15.316  -8.430 -10.127  0.00  0.00           O  
ATOM      4  N   LYS A   2      16.279  -7.675 -11.985  0.00  0.00           N  
ATOM      5  CA  LYS A   2      16.140  -6.274 -11.607  0.00  0.00           C  
ATOM      6  C   LYS A   2      14.734  -5.757 -11.898  0.00  0.00           C  
ATOM      7  O   LYS A   2      14.227  -4.865 -11.237  0.00  0.00           O  
ATOM      7  N   ALA A   3      14.095  -6.330 -12.908  0.00  0.00           N  
ATOM      8  CA  ALA A   3      12.746  -5.928 -13.288  0.00  0.00           C  
ATOM      9  C   ALA A   3      11.702  -6.571 -12.389  0.00  0.00           C  
ATOM     10  O   ALA A   3      10.634  -6.031 -12.154  0.00  0.00           O  
ATOM     10  N   ILE A   4      12.018  -7.752 -11.874  0.00  0.00           N  
ATOM     11  CA  ILE A   4      11.108  -8.477 -10.996  0.00  0.00           C  
ATOM     12  C   ILE A   4      11.184  -7.938  -9.571  0.00  0.00           C  
ATOM     13  O   ILE A   4      10.227  -7.982  -8.816  0.00  0.00           O  
ATOM     13  N   LYS A   5      12.345  -7.419  -9.197  0.00  0.00           N  
ATOM     14  CA  LYS A   5      12.545  -6.871  -7.861  0.00  0.00           C  
ATOM     15  C   LYS A   5      11.988  -5.455  -7.752  0.00  0.00           C  
ATOM     16  O   LYS A   5      11.567  -5.008  -6.698  0.00  0.00           O  
ATOM     16  N   GLN A   6      11.988  -4.737  -8.867  0.00  0.00           N  
ATOM     17  CA  GLN A   6      11.485  -3.370  -8.903  0.00  0.00           C  
ATOM     18  C   GLN A   6       9.967  -3.341  -9.001  0.00  0.00           C  
ATOM     19  O   GLN A   6       9.309  -2.424  -8.538  0.00  0.00           O  
ATOM     19  N   ALA A   7       9.399  -4.368  -9.618  0.00  0.00           N  
ATOM     20  CA  ALA A   7       7.954  -4.461  -9.780  0.00  0.00           C  
ATOM     21  C   ALA A   7       7.287  -4.978  -8.514  0.00  0.00           C  
ATOM     22  O   ALA A   7       6.148  -4.663  -8.211  0.00  0.00           O  
ATOM     22  N   GLY A   8       8.013  -5.790  -7.758  0.00  0.00           N  
ATOM     23  CA  GLY A   8       7.496  -6.351  -6.528  0.00  0.00           C  
ATOM     24  C   GLY A   8       7.578  -5.381  -5.366  0.00  0.00           C  
ATOM     25  O   GLY A   8       6.781  -5.414  -4.443  0.00  0.00           O  
ATOM     25  N   LYS A   9       8.564  -4.495  -5.405  0.00  0.00           N  
ATOM     26  CA  LYS A   9       8.751  -3.509  -4.347  0.00  0.00           C  
ATOM     27  C   LYS A   9       7.807  -2.323  -4.521  0.00  0.00           C  
ATOM     28  O   LYS A   9       7.403  -1.677  -3.569  0.00  0.00           O  
ATOM     28  N   VAL A  10       7.452  -2.033  -5.765  0.00  0.00           N  
ATOM     29  CA  VAL A  10       6.555  -0.924  -6.067  0.00  0.00           C  
ATOM     30  C   VAL A  10       5.102  -1.328  -5.838  0.00  0.00           C  
ATOM     31  O   VAL A  10       4.251  -0.517  -5.512  0.00  0.00           O  
ATOM     31  N   ILE A  11       4.815  -2.611  -6.014  0.00  0.00           N  
ATOM     32  CA  ILE A  11       3.465  -3.127  -5.827  0.00  0.00           C  
ATOM     33  C   ILE A  11       3.172  -3.356  -4.347  0.00  0.00           C  
ATOM     34  O   ILE A  11       2.043  -3.270  -3.893  0.00  0.00           O  
ATOM     34  N   GLY A  12       4.212  -3.655  -3.582  0.00  0.00           N  
ATOM     35  CA  GLY A  12       4.069  -3.896  -2.162  0.00  0.00           C  
ATOM     36  C   GLY A  12       3.991  -2.613  -1.358  0.00  0.00           C  
ATOM     37  O   GLY A  12       3.376  -2.549  -0.307  0.00  0.00           O  
ATOM     37  N   LYS A  13       4.628  -1.563  -1.859  0.00  0.00           N  
ATOM     38  CA  LYS A  13       4.630  -0.273  -1.181  0.00  0.00           C  
ATOM     39  C   LYS A  13       3.343   0.500  -1.455  0.00  0.00           C  
ATOM     40  O   LYS A  13       2.884   1.293  -0.650  0.00  0.00           O  
ATOM     40  N   GLY A  14       2.751   0.262  -2.618  0.00  0.00           N  
ATOM     41  CA  GLY A  14       1.525   0.930  -2.999  0.00  0.00           C  
ATOM     42  C   GLY A  14       0.298   0.295  -2.374  0.00  0.00           C  
ATOM     43  O   GLY A  14      -0.704   0.944  -2.122  0.00  0.00           O  
ATOM     43  N   LEU A  15       0.371  -1.003  -2.116  0.00  0.00           N  
ATOM     44  CA  LEU A  15      -0.742  -1.730  -1.517  0.00  0.00           C  
ATOM     45  C   LEU A  15      -0.784  -1.531  -0.009  0.00  0.00           C  
ATOM     46  O   LEU A  15      -1.832  -1.572   0.614  0.00  0.00           O  
ATOM     46  N   ARG A  16       0.377  -1.312   0.591  0.00  0.00           N  
ATOM     47  CA  ARG A  16       0.469  -1.107   2.031  0.00  0.00           C  
ATOM     48  C   ARG A  16       0.114   0.322   2.410  0.00  0.00           C  
ATOM     49  O   ARG A  16      -0.379   0.596   3.492  0.00  0.00           O  
ATOM     49  N   ALA A  17       0.368   1.255   1.503  0.00  0.00           N  
ATOM     50  CA  ALA A  17       0.073   2.662   1.746  0.00  0.00           C  
ATOM     51  C   ALA A  17      -1.397   2.968   1.508  0.00  0.00           C  
ATOM     52  O   ALA A  17      -1.975   3.858   2.111  0.00  0.00           O  
ATOM     52  N   ILE A  18      -2.016   2.215   0.610  0.00  0.00           N  
ATOM     53  CA  ILE A  18      -3.425   2.403   0.286  0.00  0.00           C  
ATOM     54  C   ILE A  18      -4.315   1.732   1.328  0.00  0.00           C  
ATOM     55  O   ILE A  18      -5.430   2.154   1.589  0.00  0.00           O  
ATOM     55  N   ASN A  19      -3.813   0.666   1.936  0.00  0.00           N  
ATOM     56  CA  ASN A  19      -4.561  -0.066   2.950  0.00  0.00           C  
ATOM     57  C   ASN A  19      -4.491   0.605   4.313  0.00  0.00           C  
ATOM     58  O   ASN A  19      -5.394   0.505   5.127  0.00  0.00           O  
ATOM     58  N   ILE A  20      -3.394   1.304   4.567  0.00  0.00           N  
ATOM     59  CA  ILE A  20      -3.199   1.998   5.834  0.00  0.00           C  
ATOM     60  C   ILE A  20      -3.940   3.331   5.844  0.00  0.00           C  
ATOM     61  O   ILE A  20      -4.367   3.823   6.875  0.00  0.00           O  
ATOM     61  N   ALA A  21      -4.095   3.925   4.669  0.00  0.00           N  
ATOM     62  CA  ALA A  21      -4.785   5.202   4.536  0.00  0.00           C  
ATOM     63  C   ALA A  21      -6.295   5.018   4.531  0.00  0.00           C  
ATOM     64  O   ALA A  21      -7.050   5.882   4.946  0.00  0.00           O  
ATOM     64  N   GLY A  22      -6.745   3.867   4.050  0.00  0.00           N  
ATOM     65  CA  GLY A  22      -8.160   3.569   3.990  0.00  0.00           C  
ATOM     66  C   GLY A  22      -8.712   3.097   5.321  0.00  0.00           C  
ATOM     67  O   GLY A  22      -9.874   3.293   5.640  0.00  0.00           O  
ATOM     67  N   THR A  23      -7.867   2.462   6.120  0.00  0.00           N  
ATOM     68  CA  THR A  23      -8.272   1.959   7.427  0.00  0.00           C  
ATOM     69  C   THR A  23      -8.273   3.065   8.471  0.00  0.00           C  
ATOM     70  O   THR A  23      -9.028   3.043   9.429  0.00  0.00           O  
ATOM     70  N   THR A  24      -7.411   4.054   8.284  0.00  0.00           N  
ATOM     71  CA  THR A  24      -7.314   5.173   9.213  0.00  0.00           C  
ATOM     72  C   THR A  24      -8.403   6.203   8.955  0.00  0.00           C  
ATOM     73  O   THR A  24      -8.853   6.902   9.848  0.00  0.00           O  
ATOM     73  N   HIS A  25      -8.836   6.299   7.705  0.00  0.00           N  
ATOM     74  CA  HIS A  25      -9.876   7.246   7.325  0.00  0.00           C  
ATOM     75  C   HIS A  25     -11.261   6.713   7.661  0.00  0.00           C  
ATOM     76  O   HIS A  25     -12.188   7.459   7.930  0.00  0.00           O  
ATOM     76  N   ASP A  26     -11.406   5.395   7.646  0.00  0.00           N  
ATOM     77  CA  ASP A  26     -12.683   4.762   7.951  0.00  0.00           C  
ATOM     78  C   ASP A  26     -12.914   4.673   9.456  0.00  0.00           C  
ATOM     79  O   ASP A  26     -14.035   4.687   9.938  0.00  0.00           O  
ATOM     79  N   VAL A  27     -11.829   4.579  10.212  0.00  0.00           N  
ATOM     80  CA  VAL A  27     -11.912   4.487  11.664  0.00  0.00           C  
ATOM     81  C   VAL A  27     -12.115   5.868  12.280  0.00  0.00           C  
ATOM     82  O   VAL A  27     -12.714   6.023  13.332  0.00  0.00           O  
ATOM     82  N   VAL A  28     -11.606   6.891  11.608  0.00  0.00           N  
ATOM     83  CA  VAL A  28     -11.731   8.262  12.088  0.00  0.00           C  
ATOM     84  C   VAL A  28     -13.104   8.830  11.741  0.00  0.00           C  
ATOM     85  O   VAL A  28     -13.640   9.680  12.432  0.00  0.00           O  
ATOM     85  N   SER A  29     -13.683   8.351  10.649  0.00  0.00           N  
ATOM     86  CA  SER A  29     -14.994   8.813  10.211  0.00  0.00           C  
ATOM     87  C   SER A  29     -16.109   8.128  10.985  0.00  0.00           C  
ATOM     88  O   SER A  29     -17.181   8.676  11.188  0.00  0.00           O  
ATOM     88  N   PHE A  30     -15.856   6.905  11.428  0.00  0.00           N  
ATOM     89  CA  PHE A  30     -16.843   6.143  12.183  0.00  0.00           C  
ATOM     90  C   PHE A  30     -16.867   6.563  13.645  0.00  0.00           C  
ENDMDL                                                                          
MODEL        0     
ATOM      1  N   VAL A   1      16.035 -10.100 -13.166  0.00  0.00           N  
ATOM      2  CA  VAL A   1      16.051 -10.071 -11.709  0.00  0.00           C  
ATOM      3  C   VAL A   1      15.843  -8.649 -11.197  0.00  0.00           C  
ATOM      4  O   VAL A   1      15.309  -8.424 -10.123  0.00  0.00           O  
ATOM      4  N   LYS A   2      16.274  -7.670 -11.980  0.00  0.00           N  
ATOM      5  CA  LYS A   2      16.134  -6.269 -11.604  0.00  0.00           C  
ATOM      6  C   LYS A   2      14.728  -5.754 -11.894  0.00  0.00           C  
ATOM      7  O   LYS A   2      14.219  -4.863 -11.232  0.00  0.00           O  
ATOM      7  N   ALA A   3      14.089  -6.327 -12.904  0.00  0.00           N  
ATOM      8  CA  ALA A   3      12.740  -5.926 -13.284  0.00  0.00           C  
ATOM      9  C   ALA A   3      11.697  -6.570 -12.383  0.00  0.00           C  
ATOM     10  O   ALA A   3      10.629  -6.030 -12.147  0.00  0.00           O  
ATOM     10  N   ILE A   4      12.013  -7.750 -11.870  0.00  0.00           N  
ATOM     11  CA  ILE A   4      11.104  -8.476 -10.991  0.00  0.00           C  
ATOM     12  C   ILE A   4      11.180  -7.935  -9.566  0.00  0.00           C  
ATOM     13  O   ILE A   4      10.223  -7.977  -8.811  0.00  0.00           O  
ATOM     13  N   LYS A   5      12.342  -7.417  -9.192  0.00  0.00           N  
ATOM     14  CA  LYS A   5      12.542  -6.868  -7.857  0.00  0.00           C  
ATOM     15  C   LYS A   5      11.984  -5.452  -7.749  0.00  0.00           C  
ATOM     16  O   LYS A   5      11.561  -5.005  -6.695  0.00  0.00           O  
ATOM     16  N   GLN A   6      11.985  -4.735  -8.864  0.00  0.00           N  
ATOM     17  CA  GLN A   6      11.480  -3.368  -8.900  0.00  0.00           C  
ATOM     18  C   GLN A   6       9.963  -3.339  -8.998  0.00  0.00           C  
ATOM     19  O   GLN A   6       9.304  -2.423  -8.533  0.00  0.00           O  
ATOM     19  N   ALA A   7       9.395  -4.366  -9.616  0.00  0.00           N  
ATOM     20  CA  ALA A   7       7.950  -4.460  -9.776  0.00  0.00           C  
ATOM     21  C   ALA A   7       7.284  -4.976  -8.510  0.00  0.00           C  
ATOM     22  O   ALA A   7       6.146  -4.660  -8.206  0.00  0.00           O  
ATOM     22  N   GLY A   8       8.010  -5.789  -7.755  0.00  0.00           N  
ATOM     23  CA  GLY A   8       7.493  -6.350  -6.525  0.00  0.00           C  
ATOM     24  C   GLY A   8       7.575  -5.379  -5.363  0.00  0.00           C  
ATOM     25  O   GLY A   8       6.777  -5.411  -4.441  0.00  0.00           O  
ATOM     25  N   LYS A   9       8.562  -4.494  -5.402  0.00  0.00           N  
ATOM     26  CA  LYS A   9       8.748  -3.508  -4.345  0.00  0.00           C  
ATOM     27  C   LYS A   9       7.804  -2.322  -4.519  0.00  0.00           C  
ATOM     28  O   LYS A   9       7.399  -1.676  -3.566  0.00  0.00           O  
ATOM     28  N   VAL A  10       7.450  -2.031  -5.763  0.00  0.00           N  
ATOM     29  CA  VAL A  10       6.553  -0.922  -6.065  0.00  0.00           C  
ATOM     30  C   VAL A  10       5.100  -1.328  -5.836  0.00  0.00           C  
ATOM     31  O   VAL A  10       4.250  -0.517  -5.508  0.00  0.00           O  
ATOM     31  N   ILE A  11       4.813  -2.610  -6.013  0.00  0.00           N  
ATOM     32  CA  ILE A  11       3.463  -3.126  -5.826  0.00  0.00           C  
ATOM     33  C   ILE A  11       3.170  -3.355  -4.346  0.00  0.00           C  
ATOM     34  O   ILE A  11       2.041  -3.267  -3.891  0.00  0.00           O  
ATOM     34  N   GLY A  12       4.210  -3.655  -3.581  0.00  0.00           N  
ATOM     35  CA  GLY A  12       4.067  -3.896  -2.161  0.00  0.00           C  
ATOM     36  C   GLY A  12       3.989  -2.612  -1.357  0.00  0.00           C  
ATOM     37  O   GLY A  12       3.372  -2.548  -0.307  0.00  0.00           O  
ATOM     37  N   LYS A  13       4.628  -1.563  -1.857  0.00  0.00           N  
ATOM     38  CA  LYS A  13       4.629  -0.273  -1.180  0.00  0.00           C  
ATOM     39  C   LYS A  13       3.342   0.500  -1.454  0.00  0.00           C  
ATOM     40  O   LYS A  13       2.882   1.291  -0.647  0.00  0.00           O  
ATOM     40  N   GLY A  14       2.751   0.263  -2.617  0.00  0.00           N  
ATOM     41  CA  GLY A  14       1.525   0.931  -2.998  0.00  0.00           C  
ATOM     42  C   GLY A  14       0.298   0.296  -2.373  0.00  0.00           C  
ATOM     43  O   GLY A  14      -0.703   0.946  -2.120  0.00  0.00           O  
ATOM     43  N   LEU A  15       0.370  -1.003  -2.117  0.00  0.00           N  
ATOM     44  CA  LEU A  15      -0.742  -1.729  -1.517  0.00  0.00           C  
ATOM     45  C   LEU A  15      -0.785  -1.531  -0.010  0.00  0.00           C  
ATOM     46  O   LEU A  15      -1.833  -1.569   0.613  0.00  0.00           O  
ATOM     46  N   ARG A  16       0.377  -1.314   0.590  0.00  0.00           N  
ATOM     47  CA  ARG A  16       0.469  -1.109   2.030  0.00  0.00           C  
ATOM     48  C   ARG A  16       0.113   0.321   2.410  0.00  0.00           C  
ATOM     49  O   ARG A  16      -0.381   0.594   3.491  0.00  0.00           O  
ATOM     49  N   ALA A  17       0.369   1.254   1.504  0.00  0.00           N  
ATOM     50  CA  ALA A  17       0.075   2.660   1.747  0.00  0.00           C  
ATOM     51  C   ALA A  17      -1.396   2.967   1.510  0.00  0.00           C  
ATOM     52  O   ALA A  17      -1.974   3.856   2.113  0.00  0.00           O  
ATOM     52  N   ILE A  18      -2.014   2.216   0.610  0.00  0.00           N  
ATOM     53  CA  ILE A  18      -3.423   2.404   0.286  0.00  0.00           C  
ATOM     54  C   ILE A  18      -4.314   1.733   1.327  0.00  0.00           C  
ATOM     55  O   ILE A  18      -5.427   2.157   1.589  0.00  0.00           O  
ATOM     55  N   ASN A  19      -3.813   0.665   1.933  0.00  0.00           N  
ATOM     56  CA  ASN A  19      -4.561  -0.067   2.947  0.00  0.00           C  
ATOM     57  C   ASN A  19      -4.491   0.604   4.310  0.00  0.00           C  
ATOM     58  O   ASN A  19      -5.395   0.506   5.123  0.00  0.00           O  
ATOM     58  N   ILE A  20      -3.393   1.301   4.566  0.00  0.00           N  
ATOM     59  CA  ILE A  20      -3.198   1.994   5.833  0.00  0.00           C  
ATOM     60  C   ILE A  20      -3.939   3.327   5.843  0.00  0.00           C  
ATOM     61  O   ILE A  20      -4.368   3.818   6.874  0.00  0.00           O  
ATOM     61  N   ALA A  21      -4.092   3.923   4.668  0.00  0.00           N  
ATOM     62  CA  ALA A  21      -4.781   5.200   4.536  0.00  0.00           C  
ATOM     63  C   ALA A  21      -6.291   5.017   4.531  0.00  0.00           C  
ATOM     64  O   ALA A  21      -7.046   5.880   4.948  0.00  0.00           O  
ATOM     64  N   GLY A  22      -6.741   3.868   4.048  0.00  0.00           N  
ATOM     65  CA  GLY A  22      -8.157   3.570   3.987  0.00  0.00           C  
ATOM     66  C   GLY A  22      -8.710   3.098   5.318  0.00  0.00           C  
ATOM     67  O   GLY A  22      -9.871   3.295   5.637  0.00  0.00           O  
ATOM     67  N   THR A  23      -7.865   2.460   6.116  0.00  0.00           N  
ATOM     68  CA  THR A  23      -8.271   1.956   7.422  0.00  0.00           C  
ATOM     69  C   THR A  23      -8.272   3.062   8.466  0.00  0.00           C  
ATOM     70  O   THR A  23      -9.029   3.040   9.423  0.00  0.00           O  
ATOM     70  N   THR A  24      -7.408   4.050   8.282  0.00  0.00           N  
ATOM     71  CA  THR A  24      -7.311   5.168   9.212  0.00  0.00           C  
ATOM     72  C   THR A  24      -8.400   6.198   8.954  0.00  0.00           C  
ATOM     73  O   THR A  24      -8.851   6.896   9.848  0.00  0.00           O  
ATOM     73  N   HIS A  25      -8.830   6.297   7.704  0.00  0.00           N  
ATOM     74  CA  HIS A  25      -9.870   7.245   7.324  0.00  0.00           C  
ATOM     75  C   HIS A  25     -11.255   6.713   7.659  0.00  0.00           C  
ATOM     76  O   HIS A  25     -12.181   7.459   7.930  0.00  0.00           O  
ATOM     76  N   ASP A  26     -11.401   5.396   7.641  0.00  0.00           N  
ATOM     77  CA  ASP A  26     -12.679   4.763   7.944  0.00  0.00           C  
ATOM     78  C   ASP A  26     -12.911   4.672   9.450  0.00  0.00           C  
ATOM     79  O   ASP A  26     -14.032   4.689   9.931  0.00  0.00           O  
ATOM     79  N   VAL A  27     -11.827   4.575  10.206  0.00  0.00           N  
ATOM     80  CA  VAL A  27     -11.911   4.482  11.658  0.00  0.00           C  
ATOM     81  C   VAL A  27     -12.113   5.863  12.275  0.00  0.00           C  
ATOM     82  O   VAL A  27     -12.713   6.017  13.326  0.00  0.00           O  
ATOM     82  N   VAL A  28     -11.601   6.886  11.606  0.00  0.00           N  
ATOM     83  CA  VAL A  28     -11.725   8.256  12.087  0.00  0.00           C  
ATOM     84  C   VAL A  28     -13.097   8.826  11.740  0.00  0.00           C  
ATOM     85  O   VAL A  28     -13.634   9.675  12.433  0.00  0.00           O  
ATOM     85  N   SER A  29     -13.675   8.350  10.646  0.00  0.00           N  
ATOM     86  CA  SER A  29     -14.985   8.814  10.208  0.00  0.00           C  
ATOM     87  C   SER A  29     -16.102   8.129  10.981  0.00  0.00           C  
ATOM     88  O   SER A  29     -17.172   8.678  11.185  0.00  0.00           O  
ATOM     88  N   PHE A  30     -15.851   6.904  11.421  0.00  0.00           N  
ATOM     89  CA  PHE A  30     -16.839   6.143  12.174  0.00  0.00           C  
ATOM     90  C   PHE A  30     -16.863   6.561  13.636  0.00  0.00           C  
ENDMDL                                                                          
MODEL        0     
ATOM      1  N   VAL A   1      16.032 -10.097 -13.157  0.00  0.00           N  
ATOM      2  CA  VAL A   1      16.050 -10.064 -11.700  0.00  0.00           C  
ATOM      3  C   VAL A   1      15.840  -8.641 -11.191  0.00  0.00           C  
ATOM      4  O   VAL A   1      15.305  -8.415 -10.118  0.00  0.00           O  
ATOM      4  N   LYS A   2      16.270  -7.664 -11.977  0.00  0.00           N  
ATOM      5  CA  LYS A   2      16.128  -6.262 -11.603  0.00  0.00           C  
ATOM      6  C   LYS A   2      14.720  -5.750 -11.892  0.00  0.00           C  
ATOM      7  O   LYS A   2      14.210  -4.860 -11.231  0.00  0.00           O  
ATOM      7  N   ALA A   3      14.082  -6.325 -12.902  0.00  0.00           N  
ATOM      8  CA  ALA A   3      12.732  -5.928 -13.281  0.00  0.00           C  
ATOM      9  C   ALA A   3      11.690  -6.571 -12.378  0.00  0.00           C  
ATOM     10  O   ALA A   3      10.622  -6.031 -12.140  0.00  0.00           O  
ATOM     10  N   ILE A   4      12.008  -7.751 -11.863  0.00  0.00           N  
ATOM     11  CA  ILE A   4      11.102  -8.476 -10.982  0.00  0.00           C  
ATOM     12  C   ILE A   4      11.178  -7.932  -9.558  0.00  0.00           C  
ATOM     13  O   ILE A   4      10.221  -7.973  -8.803  0.00  0.00           O  
ATOM     13  N   LYS A   5      12.340  -7.413  -9.186  0.00  0.00           N  
ATOM     14  CA  LYS A   5      12.541  -6.861  -7.852  0.00  0.00           C  
ATOM     15  C   LYS A   5      11.980  -5.446  -7.747  0.00  0.00           C  
ATOM     16  O   LYS A   5      11.556  -4.998  -6.694  0.00  0.00           O  
ATOM     16  N   GLN A   6      11.981  -4.730  -8.862  0.00  0.00           N  
ATOM     17  CA  GLN A   6      11.474  -3.364  -8.901  0.00  0.00           C  
ATOM     18  C   GLN A   6       9.956  -3.338  -8.997  0.00  0.00           C  
ATOM     19  O   GLN A   6       9.297  -2.423  -8.532  0.00  0.00           O  
ATOM     19  N   ALA A   7       9.390  -4.366  -9.614  0.00  0.00           N  
ATOM     20  CA  ALA A   7       7.944  -4.462  -9.773  0.00  0.00           C  
ATOM     21  C   ALA A   7       7.281  -4.978  -8.505  0.00  0.00           C  
ATOM     22  O   ALA A   7       6.143  -4.661  -8.200  0.00  0.00           O  
ATOM     22  N   GLY A   8       8.008  -5.789  -7.751  0.00  0.00           N  
ATOM     23  CA  GLY A   8       7.493  -6.349  -6.518  0.00  0.00           C  
ATOM     24  C   GLY A   8       7.575  -5.376  -5.358  0.00  0.00           C  
ATOM     25  O   GLY A   8       6.776  -5.406  -4.437  0.00  0.00           O  
ATOM     25  N   LYS A   9       8.561  -4.491  -5.399  0.00  0.00           N  
ATOM     26  CA  LYS A   9       8.747  -3.502  -4.344  0.00  0.00           C  
ATOM     27  C   LYS A   9       7.801  -2.318  -4.519  0.00  0.00           C  
ATOM     28  O   LYS A   9       7.394  -1.673  -3.567  0.00  0.00           O  
ATOM     28  N   VAL A  10       7.446  -2.029  -5.763  0.00  0.00           N  
ATOM     29  CA  VAL A  10       6.548  -0.922  -6.066  0.00  0.00           C  
ATOM     30  C   VAL A  10       5.095  -1.328  -5.835  0.00  0.00           C  
ATOM     31  O   VAL A  10       4.245  -0.518  -5.506  0.00  0.00           O  
ATOM     31  N   ILE A  11       4.810  -2.611  -6.012  0.00  0.00           N  
ATOM     32  CA  ILE A  11       3.460  -3.128  -5.822  0.00  0.00           C  
ATOM     33  C   ILE A  11       3.169  -3.355  -4.342  0.00  0.00           C  
ATOM     34  O   ILE A  11       2.041  -3.266  -3.887  0.00  0.00           O  
ATOM     34  N   GLY A  12       4.210  -3.655  -3.578  0.00  0.00           N  
ATOM     35  CA  GLY A  12       4.068  -3.894  -2.157  0.00  0.00           C  
ATOM     36  C   GLY A  12       3.989  -2.609  -1.356  0.00  0.00           C  
ATOM     37  O   GLY A  12       3.371  -2.544  -0.306  0.00  0.00           O  
ATOM     37  N   LYS A  13       4.627  -1.561  -1.856  0.00  0.00           N  
ATOM     38  CA  LYS A  13       4.627  -0.269  -1.181  0.00  0.00           C  
ATOM     39  C   LYS A  13       3.339   0.501  -1.455  0.00  0.00           C  
ATOM     40  O   LYS A  13       2.878   1.292  -0.648  0.00  0.00           O  
ATOM     40  N   GLY A  14       2.749   0.263  -2.618  0.00  0.00           N  
ATOM     41  CA  GLY A  14       1.522   0.929  -2.999  0.00  0.00           C  
ATOM     42  C   GLY A  14       0.296   0.294  -2.373  0.00  0.00           C  
ATOM     43  O   GLY A  14      -0.705   0.944  -2.117  0.00  0.00           O  
ATOM     43  N   LEU A  15       0.369  -1.004  -2.117  0.00  0.00           N  
ATOM     44  CA  LEU A  15      -0.742  -1.731  -1.516  0.00  0.00           C  
ATOM     45  C   LEU A  15      -0.785  -1.531  -0.008  0.00  0.00           C  
ATOM     46  O   LEU A  15      -1.832  -1.568   0.615  0.00  0.00           O  
ATOM     46  N   ARG A  16       0.378  -1.314   0.591  0.00  0.00           N  
ATOM     47  CA  ARG A  16       0.470  -1.107   2.031  0.00  0.00           C  
ATOM     48  C   ARG A  16       0.114   0.322   2.410  0.00  0.00           C  
ATOM     49  O   ARG A  16      -0.382   0.596   3.490  0.00  0.00           O  
ATOM     49  N   ALA A  17       0.370   1.255   1.503  0.00  0.00           N  
ATOM     50  CA  ALA A  17       0.075   2.661   1.745  0.00  0.00           C  
ATOM     51  C   ALA A  17      -1.396   2.967   1.508  0.00  0.00           C  
ATOM     52  O   ALA A  17      -1.975   3.854   2.112  0.00  0.00           O  
ATOM     52  N   ILE A  18      -2.014   2.215   0.608  0.00  0.00           N  
ATOM     53  CA  ILE A  18      -3.423   2.402   0.284  0.00  0.00           C  
ATOM     54  C   ILE A  18      -4.313   1.731   1.327  0.00  0.00           C  
ATOM     55  O   ILE A  18      -5.426   2.155   1.590  0.00  0.00           O  
ATOM     55  N   ASN A  19      -3.812   0.663   1.932  0.00  0.00           N  
ATOM     56  CA  ASN A  19      -4.559  -0.068   2.947  0.00  0.00           C  
ATOM     57  C   ASN A  19      -4.489   0.604   4.310  0.00  0.00           C  
ATOM     58  O   ASN A  19      -5.394   0.507   5.123  0.00  0.00           O  
ATOM     58  N   ILE A  20      -3.391   1.301   4.565  0.00  0.00           N  
ATOM     59  CA  ILE A  20      -3.195   1.994   5.832  0.00  0.00           C  
ATOM     60  C   ILE A  20      -3.938   3.327   5.841  0.00  0.00           C  
ATOM     61  O   ILE A  20      -4.368   3.818   6.872  0.00  0.00           O  
ATOM     61  N   ALA A  21      -4.090   3.922   4.666  0.00  0.00           N  
ATOM     62  CA  ALA A  21      -4.780   5.199   4.533  0.00  0.00           C  
ATOM     63  C   ALA A  21      -6.289   5.016   4.529  0.00  0.00           C  
ATOM     64  O   ALA A  21      -7.044   5.878   4.947  0.00  0.00           O  
ATOM     64  N   GLY A  22      -6.739   3.866   4.045  0.00  0.00           N  
ATOM     65  CA  GLY A  22      -8.155   3.567   3.985  0.00  0.00           C  
ATOM     66  C   GLY A  22      -8.707   3.097   5.316  0.00  0.00           C  
ATOM     67  O   GLY A  22      -9.868   3.295   5.636  0.00  0.00           O  
ATOM     67  N   THR A  23      -7.863   2.458   6.113  0.00  0.00           N  
ATOM     68  CA  THR A  23      -8.268   1.954   7.420  0.00  0.00           C  
ATOM     69  C   THR A  23      -8.269   3.060   8.464  0.00  0.00           C  
ATOM     70  O   THR A  23      -9.026   3.040   9.420  0.00  0.00           O  
ATOM     70  N   THR A  24      -7.404   4.048   8.279  0.00  0.00           N  
ATOM     71  CA  THR A  24      -7.308   5.166   9.209  0.00  0.00           C  
ATOM     72  C   THR A  24      -8.397   6.196   8.951  0.00  0.00           C  
ATOM     73  O   THR A  24      -8.849   6.892   9.845  0.00  0.00           O  
ATOM     73  N   HIS A  25      -8.826   6.295   7.701  0.00  0.00           N  
ATOM     74  CA  HIS A  25      -9.866   7.243   7.321  0.00  0.00           C  
ATOM     75  C   HIS A  25     -11.251   6.711   7.657  0.00  0.00           C  
ATOM     76  O   HIS A  25     -12.177   7.456   7.929  0.00  0.00           O  
ATOM     76  N   ASP A  26     -11.398   5.393   7.637  0.00  0.00           N  
ATOM     77  CA  ASP A  26     -12.675   4.760   7.941  0.00  0.00           C  
ATOM     78  C   ASP A  26     -12.907   4.670   9.446  0.00  0.00           C  
ATOM     79  O   ASP A  26     -14.028   4.689   9.927  0.00  0.00           O  
ATOM     79  N   VAL A  27     -11.822   4.571  10.202  0.00  0.00           N  
ATOM     80  CA  VAL A  27     -11.906   4.479  11.654  0.00  0.00           C  
ATOM     81  C   VAL A  27     -12.109   5.859  12.271  0.00  0.00           C  
ATOM     82  O   VAL A  27     -12.711   6.014  13.321  0.00  0.00           O  
ATOM     82  N   VAL A  28     -11.595   6.882  11.602  0.00  0.00           N  
ATOM     83  CA  VAL A  28     -11.719   8.253  12.083  0.00  0.00           C  
ATOM     84  C   VAL A  28     -13.092   8.822  11.737  0.00  0.00           C  
ATOM     85  O   VAL A  28     -13.629   9.670  12.431  0.00  0.00           O  
ATOM     85  N   SER A  29     -13.669   8.348  10.642  0.00  0.00           N  
ATOM     86  CA  SER A  29     -14.980   8.811  10.203  0.00  0.00           C  
ATOM     87  C   SER A  29     -16.096   8.127  10.977  0.00  0.00           C  
ATOM     88  O   SER A  29     -17.166   8.676  11.182  0.00  0.00           O  
ATOM     88  N   PHE A  30     -15.846   6.901  11.415  0.00  0.00           N  
ATOM     89  CA  PHE A  30     -16.834   6.139  12.169  0.00  0.00           C  
ATOM     90  C   PHE A  30     -16.858   6.558  13.631  0.00  0.00           C  
ENDMDL                                                                          
MODEL        0     
ATOM      1  N   VAL A   1      16.028 -10.094 -13.151  0.00  0.00           N  
ATOM      2  CA  VAL A   1      16.046 -10.060 -11.694  0.00  0.00           C  
ATOM      3  C   VAL A   1      15.835  -8.636 -11.186  0.00  0.00           C  
ATOM      4  O   VAL A   1      15.299  -8.410 -10.114  0.00  0.00           O  
ATOM      4  N   LYS A   2      16.265  -7.659 -11.972  0.00  0.00           N  
ATOM      5  CA  LYS A   2      16.122  -6.257 -11.600  0.00  0.00           C  
ATOM      6  C   LYS A   2      14.713  -5.747 -11.888  0.00  0.00           C  
ATOM      7  O   LYS A   2      14.202  -4.858 -11.227  0.00  0.00           O  
ATOM      7  N   ALA A   3      14.076  -6.322 -12.898  0.00  0.00           N  
ATOM      8  CA  ALA A   3      12.725  -5.926 -13.277  0.00  0.00           C  
ATOM      9  C   ALA A   3      11.685  -6.570 -12.373  0.00  0.00           C  
ATOM     10  O   ALA A   3      10.618  -6.030 -12.134  0.00  0.00           O  
ATOM     10  N   ILE A   4      12.003  -7.749 -11.859  0.00  0.00           N  
ATOM     11  CA  ILE A   4      11.098  -8.475 -10.976  0.00  0.00           C  
ATOM     12  C   ILE A   4      11.175  -7.930  -9.553  0.00  0.00           C  
ATOM     13  O   ILE A   4      10.217  -7.969  -8.798  0.00  0.00           O  
ATOM     13  N   LYS A   5      12.337  -7.411  -9.181  0.00  0.00           N  
ATOM     14  CA  LYS A   5      12.537  -6.858  -7.848  0.00  0.00           C  
ATOM     15  C   LYS A   5      11.976  -5.443  -7.743  0.00  0.00           C  
ATOM     16  O   LYS A   5      11.550  -4.995  -6.691  0.00  0.00           O  
ATOM     16  N   GLN A   6      11.977  -4.727  -8.859  0.00  0.00           N  
ATOM     17  CA  GLN A   6      11.470  -3.361  -8.898  0.00  0.00           C  
ATOM     18  C   GLN A   6       9.952  -3.337  -8.993  0.00  0.00           C  
ATOM     19  O   GLN A   6       9.292  -2.423  -8.527  0.00  0.00           O  
ATOM     19  N   ALA A   7       9.386  -4.364  -9.612  0.00  0.00           N  
ATOM     20  CA  ALA A   7       7.940  -4.461  -9.770  0.00  0.00           C  
ATOM     21  C   ALA A   7       7.277  -4.976  -8.502  0.00  0.00           C  
ATOM     22  O   ALA A   7       6.140  -4.659  -8.195  0.00  0.00           O  
ATOM     22  N   GLY A   8       8.004  -5.789  -7.748  0.00  0.00           N  
ATOM     23  CA  GLY A   8       7.490  -6.347  -6.515  0.00  0.00           C  
ATOM     24  C   GLY A   8       7.572  -5.374  -5.356  0.00  0.00           C  
ATOM     25  O   GLY A   8       6.772  -5.403  -4.435  0.00  0.00           O  
ATOM     25  N   LYS A   9       8.558  -4.489  -5.396  0.00  0.00           N  
ATOM     26  CA  LYS A   9       8.744  -3.501  -4.341  0.00  0.00           C  
ATOM     27  C   LYS A   9       7.798  -2.317  -4.516  0.00  0.00           C  
ATOM     28  O   LYS A   9       7.389  -1.672  -3.564  0.00  0.00           O  
ATOM     28  N   VAL A  10       7.444  -2.027  -5.761  0.00  0.00           N  
ATOM     29  CA  VAL A  10       6.545  -0.920  -6.064  0.00  0.00           C  
ATOM     30  C   VAL A  10       5.093  -1.327  -5.832  0.00  0.00           C  
ATOM     31  O   VAL A  10       4.243  -0.518  -5.502  0.00  0.00           O  
ATOM     31  N   ILE A  11       4.807  -2.610  -6.010  0.00  0.00           N  
ATOM     32  CA  ILE A  11       3.458  -3.128  -5.821  0.00  0.00           C  
ATOM     33  C   ILE A  11       3.167  -3.354  -4.340  0.00  0.00           C  
ATOM     34  O   ILE A  11       2.039  -3.263  -3.885  0.00  0.00           O  
ATOM     34  N   GLY A  12       4.208  -3.655  -3.577  0.00  0.00           N  
ATOM     35  CA  GLY A  12       4.066  -3.894  -2.156  0.00  0.00           C  
ATOM     36  C   GLY A  12       3.987  -2.609  -1.355  0.00  0.00           C  
ATOM     37  O   GLY A  12       3.368  -2.543  -0.306  0.00  0.00           O  
ATOM     37  N   LYS A  13       4.627  -1.561  -1.854  0.00  0.00           N  
ATOM     38  CA  LYS A  13       4.627  -0.269  -1.179  0.00  0.00           C  
ATOM     39  C   LYS A  13       3.338   0.501  -1.453  0.00  0.00           C  
ATOM     40  O   LYS A  13       2.876   1.290  -0.646  0.00  0.00           O  
ATOM     40  N   GLY A  14       2.749   0.264  -2.617  0.00  0.00           N  
ATOM     41  CA  GLY A  14       1.521   0.930  -2.998  0.00  0.00           C  
ATOM     42  C   GLY A  14       0.296   0.295  -2.371  0.00  0.00           C  
ATOM     43  O   GLY A  14      -0.704   0.945  -2.115  0.00  0.00           O  
ATOM     43  N   LEU A  15       0.368  -1.004  -2.117  0.00  0.00           N  
ATOM     44  CA  LEU A  15      -0.743  -1.731  -1.516  0.00  0.00           C  
ATOM     45  C   LEU A  15      -0.785  -1.530  -0.009  0.00  0.00           C  
ATOM     46  O   LEU A  15      -1.833  -1.566   0.615  0.00  0.00           O  
ATOM     46  N   ARG A  16       0.377  -1.315   0.591  0.00  0.00           N  
ATOM     47  CA  ARG A  16       0.470  -1.108   2.031  0.00  0.00           C  
ATOM     48  C   ARG A  16       0.113   0.321   2.409  0.00  0.00           C  
ATOM     49  O   ARG A  16      -0.385   0.594   3.489  0.00  0.00           O  
ATOM     49  N   ALA A  17       0.371   1.254   1.504  0.00  0.00           N  
ATOM     50  CA  ALA A  17       0.076   2.660   1.746  0.00  0.00           C  
ATOM     51  C   ALA A  17      -1.395   2.966   1.509  0.00  0.00           C  
ATOM     52  O   ALA A  17      -1.975   3.852   2.115  0.00  0.00           O  
ATOM     52  N   ILE A  18      -2.013   2.216   0.607  0.00  0.00           N  
ATOM     53  CA  ILE A  18      -3.421   2.403   0.284  0.00  0.00           C  
ATOM     54  C   ILE A  18      -4.311   1.732   1.326  0.00  0.00           C  
ATOM     55  O   ILE A  18      -5.424   2.158   1.590  0.00  0.00           O  
ATOM     55  N   ASN A  19      -3.811   0.663   1.930  0.00  0.00           N  
ATOM     56  CA  ASN A  19      -4.559  -0.069   2.944  0.00  0.00           C  
ATOM     57  C   ASN A  19      -4.489   0.603   4.307  0.00  0.00           C  
ATOM     58  O   ASN A  19      -5.395   0.508   5.119  0.00  0.00           O  
ATOM     58  N   ILE A  20      -3.390   1.298   4.563  0.00  0.00           N  
ATOM     59  CA  ILE A  20      -3.194   1.991   5.831  0.00  0.00           C  
ATOM     60  C   ILE A  20      -3.937   3.324   5.840  0.00  0.00           C  
ATOM     61  O   ILE A  20      -4.368   3.813   6.871  0.00  0.00           O  
ATOM     61  N   ALA A  21      -4.086   3.921   4.666  0.00  0.00           N  
ATOM     62  CA  ALA A  21      -4.776   5.198   4.533  0.00  0.00           C  
ATOM     63  C   ALA A  21      -6.286   5.015   4.529  0.00  0.00           C  
ATOM     64  O   ALA A  21      -7.040   5.876   4.949  0.00  0.00           O  
ATOM     64  N   GLY A  22      -6.736   3.867   4.042  0.00  0.00           N  
ATOM     65  CA  GLY A  22      -8.152   3.569   3.982  0.00  0.00           C  
ATOM     66  C   GLY A  22      -8.705   3.097   5.312  0.00  0.00           C  
ATOM     67  O   GLY A  22      -9.865   3.298   5.633  0.00  0.00           O  
ATOM     67  N   THR A  23      -7.861   2.456   6.109  0.00  0.00           N  
ATOM     68  CA  THR A  23      -8.267   1.952   7.415  0.00  0.00           C  
ATOM     69  C   THR A  23      -8.268   3.057   8.460  0.00  0.00           C  
ATOM     70  O   THR A  23      -9.027   3.038   9.415  0.00  0.00           O  
ATOM     70  N   THR A  24      -7.401   4.043   8.277  0.00  0.00           N  
ATOM     71  CA  THR A  24      -7.305   5.161   9.208  0.00  0.00           C  
ATOM     72  C   THR A  24      -8.393   6.192   8.950  0.00  0.00           C  
ATOM     73  O   THR A  24      -8.847   6.886   9.845  0.00  0.00           O  
ATOM     73  N   HIS A  25      -8.821   6.293   7.700  0.00  0.00           N  
ATOM     74  CA  HIS A  25      -9.860   7.242   7.320  0.00  0.00           C  
ATOM     75  C   HIS A  25     -11.245   6.711   7.655  0.00  0.00           C  
ATOM     76  O   HIS A  25     -12.170   7.457   7.929  0.00  0.00           O  
ATOM     76  N   ASP A  26     -11.393   5.394   7.632  0.00  0.00           N  
ATOM     77  CA  ASP A  26     -12.671   4.761   7.935  0.00  0.00           C  
ATOM     78  C   ASP A  26     -12.904   4.670   9.440  0.00  0.00           C  
ATOM     79  O   ASP A  26     -14.025   4.691   9.921  0.00  0.00           O  
ATOM     79  N   VAL A  27     -11.820   4.568  10.196  0.00  0.00           N  
ATOM     80  CA  VAL A  27     -11.904   4.474  11.648  0.00  0.00           C  
ATOM     81  C   VAL A  27     -12.107   5.854  12.266  0.00  0.00           C  
ATOM     82  O   VAL A  27     -12.710   6.008  13.315  0.00  0.00           O  
ATOM     82  N   VAL A  28     -11.590   6.877  11.600  0.00  0.00           N  
ATOM     83  CA  VAL A  28     -11.713   8.247  12.082  0.00  0.00           C  
ATOM     84  C   VAL A  28     -13.085   8.818  11.735  0.00  0.00           C  
ATOM     85  O   VAL A  28     -13.623   9.664  12.431  0.00  0.00           O  
ATOM     85  N   SER A  29     -13.661   8.347  10.638  0.00  0.00           N  
ATOM     86  CA  SER A  29     -14.971   8.812  10.200  0.00  0.00           C  
ATOM     87  C   SER A  29     -16.089   8.128  10.972  0.00  0.00           C  
ATOM     88  O   SER A  29     -17.157   8.679  11.179  0.00  0.00           O  
ATOM     88  N   PHE A  30     -15.840   6.900  11.408  0.00  0.00           N  
ATOM     89  CA  PHE A  30     -16.830   6.139  12.160  0.00  0.00           C  
ATOM     90  C   PHE A  30     -16.855   6.555  13.622  0.00  0.00           C  
ENDMDL                                                                          
MODEL        0     
ATOM      1  N   VAL A   1      16.023 -10.091 -13.144  0.00  0.00           N  
ATOM      2  CA  VAL A   1      16.042 -10.055 -11.687  0.00  0.00           C  
ATOM      3  C   VAL A   1      15.830  -8.632 -11.181  0.00  0.00           C  
ATOM      4  O   VAL A   1      15.293  -8.404 -10.109  0.00  0.00           O  
ATOM      4  N   LYS A   2      16.260  -7.655 -11.967  0.00  0.00           N  
ATOM      5  CA  LYS A   2      16.116  -6.253 -11.596  0.00  0.00           C  
ATOM      6  C   LYS A   2      14.707  -5.744 -11.884  0.00  0.00           C  
ATOM      7  O   LYS A   2      14.195  -4.856 -11.222  0.00  0.00           O  
ATOM      7  N   ALA A   3      14.070  -6.319 -12.895  0.00  0.00           N  
ATOM      8  CA  ALA A   3      12.719  -5.925 -13.273  0.00  0.00           C  
ATOM      9  C   ALA A   3      11.680  -6.568 -12.368  0.00  0.00           C  
ATOM     10  O   ALA A   3      10.613  -6.028 -12.127  0.00  0.00           O  
ATOM     10  N   ILE A   4      11.998  -7.748 -11.854  0.00  0.00           N  
ATOM     11  CA  ILE A   4      11.094  -8.473 -10.971  0.00  0.00           C  
ATOM     12  C   ILE A   4      11.171  -7.927  -9.548  0.00  0.00           C  
ATOM     13  O   ILE A   4      10.213  -7.964  -8.793  0.00  0.00           O  
ATOM     13  N   LYS A   5      12.333  -7.409  -9.176  0.00  0.00           N  
ATOM     14  CA  LYS A   5      12.534  -6.855  -7.844  0.00  0.00           C  
ATOM     15  C   LYS A   5      11.972  -5.440  -7.740  0.00  0.00           C  
ATOM     16  O   LYS A   5      11.544  -4.992  -6.688  0.00  0.00           O  
ATOM     16  N   GLN A   6      11.974  -4.724  -8.856  0.00  0.00           N  
ATOM     17  CA  GLN A   6      11.465  -3.359  -8.896  0.00  0.00           C  
ATOM     18  C   GLN A   6       9.947  -3.335  -8.990  0.00  0.00           C  
ATOM     19  O   GLN A   6       9.287  -2.422  -8.523  0.00  0.00           O  
ATOM     19  N   ALA A   7       9.382  -4.362  -9.609  0.00  0.00           N  
ATOM     20  CA  ALA A   7       7.936  -4.461  -9.767  0.00  0.00           C  
ATOM     21  C   ALA A   7       7.274  -4.975  -8.498  0.00  0.00           C  
ATOM     22  O   ALA A   7       6.137  -4.656  -8.191  0.00  0.00           O  
ATOM     22  N   GLY A   8       8.001  -5.788  -7.745  0.00  0.00           N  
ATOM     23  CA  GLY A   8       7.487  -6.346  -6.512  0.00  0.00           C  
ATOM     24  C   GLY A   8       7.569  -5.372  -5.353  0.00  0.00           C  
ATOM     25  O   GLY A   8       6.768  -5.400  -4.433  0.00  0.00           O  
ATOM     25  N   LYS A   9       8.556  -4.488  -5.393  0.00  0.00           N  
ATOM     26  CA  LYS A   9       8.742  -3.499  -4.339  0.00  0.00           C  
ATOM     27  C   LYS A   9       7.795  -2.315  -4.514  0.00  0.00           C  
ATOM     28  O   LYS A   9       7.385  -1.672  -3.562  0.00  0.00           O  
ATOM     28  N   VAL A  10       7.442  -2.025  -5.759  0.00  0.00           N  
ATOM     29  CA  VAL A  10       6.543  -0.919  -6.063  0.00  0.00           C  
ATOM     30  C   VAL A  10       5.091  -1.327  -5.830  0.00  0.00           C  
ATOM     31  O   VAL A  10       4.241  -0.518  -5.498  0.00  0.00           O  
ATOM     31  N   ILE A  11       4.805  -2.609  -6.009  0.00  0.00           N  
ATOM     32  CA  ILE A  11       3.456  -3.127  -5.819  0.00  0.00           C  
ATOM     33  C   ILE A  11       3.165  -3.353  -4.339  0.00  0.00           C  
ATOM     34  O   ILE A  11       2.038  -3.260  -3.883  0.00  0.00           O  
ATOM     34  N   GLY A  12       4.206  -3.655  -3.575  0.00  0.00           N  
ATOM     35  CA  GLY A  12       4.065  -3.894  -2.154  0.00  0.00           C  
ATOM     36  C   GLY A  12       3.985  -2.609  -1.354  0.00  0.00           C  
ATOM     37  O   GLY A  12       3.364  -2.542  -0.305  0.00  0.00           O  
ATOM     37  N   LYS A  13       4.626  -1.561  -1.853  0.00  0.00           N  
ATOM     38  CA  LYS A  13       4.626  -0.269  -1.178  0.00  0.00           C  
ATOM     39  C   LYS A  13       3.337   0.501  -1.452  0.00  0.00           C  
ATOM     40  O   LYS A  13       2.874   1.289  -0.644  0.00  0.00           O  
ATOM     40  N   GLY A  14       2.749   0.265  -2.616  0.00  0.00           N  
ATOM     41  CA  GLY A  14       1.521   0.931  -2.997  0.00  0.00           C  
ATOM     42  C   GLY A  14       0.296   0.296  -2.370  0.00  0.00           C  
ATOM     43  O   GLY A  14      -0.704   0.946  -2.112  0.00  0.00           O  
ATOM     43  N   LEU A  15       0.368  -1.003  -2.118  0.00  0.00           N  
ATOM     44  CA  LEU A  15      -0.744  -1.730  -1.517  0.00  0.00           C  
ATOM     45  C   LEU A  15      -0.786  -1.530  -0.010  0.00  0.00           C  
ATOM     46  O   LEU A  15      -1.834  -1.563   0.614  0.00  0.00           O  
ATOM     46  N   ARG A  16       0.376  -1.316   0.591  0.00  0.00           N  
ATOM     47  CA  ARG A  16       0.469  -1.110   2.031  0.00  0.00           C  
ATOM     48  C   ARG A  16       0.112   0.319   2.409  0.00  0.00           C  
ATOM     49  O   ARG A  16      -0.387   0.593   3.488  0.00  0.00           O  
ATOM     49  N   ALA A  17       0.373   1.253   1.504  0.00  0.00           N  
ATOM     50  CA  ALA A  17       0.077   2.659   1.747  0.00  0.00           C  
ATOM     51  C   ALA A  17      -1.394   2.965   1.510  0.00  0.00           C  
ATOM     52  O   ALA A  17      -1.974   3.850   2.117  0.00  0.00           O  
ATOM     52  N   ILE A  18      -2.011   2.216   0.606  0.00  0.00           N  
ATOM     53  CA  ILE A  18      -3.420   2.404   0.283  0.00  0.00           C  
ATOM     54  C   ILE A  18      -4.310   1.733   1.325  0.00  0.00           C  
ATOM     55  O   ILE A  18      -5.422   2.160   1.591  0.00  0.00           O  
ATOM     55  N   ASN A  19      -3.811   0.663   1.927  0.00  0.00           N  
ATOM     56  CA  ASN A  19      -4.559  -0.069   2.942  0.00  0.00           C  
ATOM     57  C   ASN A  19      -4.489   0.602   4.304  0.00  0.00           C  
ATOM     58  O   ASN A  19      -5.396   0.508   5.116  0.00  0.00           O  
ATOM     58  N   ILE A  20      -3.389   1.295   4.562  0.00  0.00           N  
ATOM     59  CA  ILE A  20      -3.194   1.987   5.830  0.00  0.00           C  
ATOM     60  C   ILE A  20      -3.936   3.321   5.839  0.00  0.00           C  
ATOM     61  O   ILE A  20      -4.369   3.809   6.870  0.00  0.00           O  
ATOM     61  N   ALA A  21      -4.083   3.919   4.666  0.00  0.00           N  
ATOM     62  CA  ALA A  21      -4.772   5.197   4.534  0.00  0.00           C  
ATOM     63  C   ALA A  21      -6.282   5.014   4.529  0.00  0.00           C  
ATOM     64  O   ALA A  21      -7.036   5.875   4.951  0.00  0.00           O  
ATOM     64  N   GLY A  22      -6.733   3.867   4.040  0.00  0.00           N  
ATOM     65  CA  GLY A  22      -8.148   3.570   3.979  0.00  0.00           C  
ATOM     66  C   GLY A  22      -8.702   3.098   5.309  0.00  0.00           C  
ATOM     67  O   GLY A  22      -9.862   3.300   5.630  0.00  0.00           O  
ATOM     67  N   THR A  23      -7.860   2.454   6.105  0.00  0.00           N  
ATOM     68  CA  THR A  23      -8.266   1.949   7.410  0.00  0.00           C  
ATOM     69  C   THR A  23      -8.268   3.054   8.455  0.00  0.00           C  
ATOM     70  O   THR A  23      -9.028   3.035   9.409  0.00  0.00           O  
ATOM     70  N   THR A  24      -7.399   4.039   8.275  0.00  0.00           N  
ATOM     71  CA  THR A  24      -7.302   5.156   9.206  0.00  0.00           C  
ATOM     72  C   THR A  24      -8.389   6.188   8.949  0.00  0.00           C  
ATOM     73  O   THR A  24      -8.844   6.881   9.844  0.00  0.00           O  
ATOM     73  N   HIS A  25      -8.815   6.292   7.698  0.00  0.00           N  
ATOM     74  CA  HIS A  25      -9.854   7.242   7.319  0.00  0.00           C  
ATOM     75  C   HIS A  25     -11.239   6.711   7.653  0.00  0.00           C  
ATOM     76  O   HIS A  25     -12.164   7.457   7.930  0.00  0.00           O  
ATOM     76  N   ASP A  26     -11.389   5.394   7.627  0.00  0.00           N  
ATOM     77  CA  ASP A  26     -12.667   4.762   7.929  0.00  0.00           C  
ATOM     78  C   ASP A  26     -12.901   4.670   9.434  0.00  0.00           C  
ATOM     79  O   ASP A  26     -14.022   4.693   9.914  0.00  0.00           O  
ATOM     79  N   VAL A  27     -11.817   4.564  10.191  0.00  0.00           N  
ATOM     80  CA  VAL A  27     -11.903   4.469  11.642  0.00  0.00           C  
ATOM     81  C   VAL A  27     -12.104   5.849  12.262  0.00  0.00           C  
ATOM     82  O   VAL A  27     -12.710   6.002  13.309  0.00  0.00           O  
ATOM     82  N   VAL A  28     -11.585   6.872  11.597  0.00  0.00           N  
ATOM     83  CA  VAL A  28     -11.707   8.241  12.081  0.00  0.00           C  
ATOM     84  C   VAL A  28     -13.078   8.814  11.734  0.00  0.00           C  
ATOM     85  O   VAL A  28     -13.617   9.658  12.431  0.00  0.00           O  
ATOM     85  N   SER A  29     -13.654   8.346  10.635  0.00  0.00           N  
ATOM     86  CA  SER A  29     -14.963   8.813  10.197  0.00  0.00           C  
ATOM     87  C   SER A  29     -16.082   8.129  10.968  0.00  0.00           C  
ATOM     88  O   SER A  29     -17.149   8.681  11.176  0.00  0.00           O  
ATOM     88  N   PHE A  30     -15.835   6.900  11.400  0.00  0.00           N  
ATOM     89  CA  PHE A  30     -16.826   6.138  12.151  0.00  0.00           C  
ATOM     90  C   PHE A  30     -16.851   6.553  13.614  0.00  0.00           C  
ENDMDL                                                                          
MODEL        0     
ATOM      1  N   VAL A   1      16.021 -10.087 -13.135  0.00  0.00           N  
ATOM      2  CA  VAL A   1      16.042 -10.048 -11.678  0.00  0.00           C  
ATOM      3  C   VAL A   1      15.827  -8.624 -11.175  0.00  0.00           C  
ATOM      4  O   VAL A   1      15.289  -8.395 -10.104  0.00  0.00           O  
ATOM      4  N   LYS A   2      16.256  -7.648 -11.963  0.00  0.00           N  
ATOM      5  CA  LYS A   2      16.110  -6.245 -11.596  0.00  0.00           C  
ATOM      6  C   LYS A   2      14.699  -5.740 -11.883  0.00  0.00           C  
ATOM      7  O   LYS A   2      14.185  -4.853 -11.221  0.00  0.00           O  
ATOM      7  N   ALA A   3      14.063  -6.317 -12.893  0.00  0.00           N  
ATOM      8  CA  ALA A   3      12.710  -5.927 -13.271  0.00  0.00           C  
ATOM      9  C   ALA A   3      11.673  -6.570 -12.362  0.00  0.00           C  
ATOM     10  O   ALA A   3      10.606  -6.030 -12.120  0.00  0.00           O  
ATOM     10  N   ILE A   4      11.994  -7.749 -11.848  0.00  0.00           N  
ATOM     11  CA  ILE A   4      11.092  -8.474 -10.962  0.00  0.00           C  
ATOM     12  C   ILE A   4      11.169  -7.924  -9.541  0.00  0.00           C  
ATOM     13  O   ILE A   4      10.212  -7.960  -8.785  0.00  0.00           O  
ATOM     13  N   LYS A   5      12.332  -7.405  -9.171  0.00  0.00           N  
ATOM     14  CA  LYS A   5      12.533  -6.847  -7.839  0.00  0.00           C  
ATOM     15  C   LYS A   5      11.968  -5.434  -7.737  0.00  0.00           C  
ATOM     16  O   LYS A   5      11.539  -4.985  -6.687  0.00  0.00           O  
ATOM     16  N   GLN A   6      11.969  -4.719  -8.854  0.00  0.00           N  
ATOM     17  CA  GLN A   6      11.459  -3.355  -8.897  0.00  0.00           C  
ATOM     18  C   GLN A   6       9.941  -3.334  -8.989  0.00  0.00           C  
ATOM     19  O   GLN A   6       9.279  -2.422  -8.521  0.00  0.00           O  
ATOM     19  N   ALA A   7       9.376  -4.362  -9.607  0.00  0.00           N  
ATOM     20  CA  ALA A   7       7.931  -4.463  -9.764  0.00  0.00           C  
ATOM     21  C   ALA A   7       7.271  -4.976  -8.493  0.00  0.00           C  
ATOM     22  O   ALA A   7       6.134  -4.658  -8.184  0.00  0.00           O  
ATOM     22  N   GLY A   8       7.999  -5.788  -7.740  0.00  0.00           N  
ATOM     23  CA  GLY A   8       7.487  -6.345  -6.505  0.00  0.00           C  
ATOM     24  C   GLY A   8       7.568  -5.369  -5.348  0.00  0.00           C  
ATOM     25  O   GLY A   8       6.767  -5.395  -4.428  0.00  0.00           O  
ATOM     25  N   LYS A   9       8.555  -4.485  -5.390  0.00  0.00           N  
ATOM     26  CA  LYS A   9       8.740  -3.493  -4.338  0.00  0.00           C  
ATOM     27  C   LYS A   9       7.791  -2.311  -4.514  0.00  0.00           C  
ATOM     28  O   LYS A   9       7.380  -1.668  -3.563  0.00  0.00           O  
ATOM     28  N   VAL A  10       7.439  -2.023  -5.759  0.00  0.00           N  
ATOM     29  CA  VAL A  10       6.538  -0.918  -6.064  0.00  0.00           C  
ATOM     30  C   VAL A  10       5.086  -1.328  -5.829  0.00  0.00           C  
ATOM     31  O   VAL A  10       4.236  -0.519  -5.496  0.00  0.00           O  
ATOM     31  N   ILE A  11       4.802  -2.610  -6.008  0.00  0.00           N  
ATOM     32  CA  ILE A  11       3.454  -3.130  -5.816  0.00  0.00           C  
ATOM     33  C   ILE A  11       3.164  -3.354  -4.335  0.00  0.00           C  
ATOM     34  O   ILE A  11       2.037  -3.260  -3.878  0.00  0.00           O  
ATOM     34  N   GLY A  12       4.206  -3.655  -3.572  0.00  0.00           N  
ATOM     35  CA  GLY A  12       4.066  -3.892  -2.151  0.00  0.00           C  
ATOM     36  C   GLY A  12       3.985  -2.606  -1.352  0.00  0.00           C  
ATOM     37  O   GLY A  12       3.363  -2.538  -0.304  0.00  0.00           O  
ATOM     37  N   LYS A  13       4.626  -1.558  -1.852  0.00  0.00           N  
ATOM     38  CA  LYS A  13       4.624  -0.266  -1.179  0.00  0.00           C  
ATOM     39  C   LYS A  13       3.335   0.502  -1.453  0.00  0.00           C  
ATOM     40  O   LYS A  13       2.870   1.289  -0.645  0.00  0.00           O  
ATOM     40  N   GLY A  14       2.747   0.266  -2.617  0.00  0.00           N  
ATOM     41  CA  GLY A  14       1.518   0.930  -2.999  0.00  0.00           C  
ATOM     42  C   GLY A  14       0.294   0.294  -2.370  0.00  0.00           C  
ATOM     43  O   GLY A  14      -0.706   0.944  -2.110  0.00  0.00           O  
ATOM     43  N   LEU A  15       0.366  -1.005  -2.117  0.00  0.00           N  
ATOM     44  CA  LEU A  15      -0.744  -1.732  -1.515  0.00  0.00           C  
ATOM     45  C   LEU A  15      -0.785  -1.530  -0.008  0.00  0.00           C  
ATOM     46  O   LEU A  15      -1.833  -1.562   0.616  0.00  0.00           O  
ATOM     46  N   ARG A  16       0.378  -1.317   0.592  0.00  0.00           N  
ATOM     47  CA  ARG A  16       0.471  -1.108   2.031  0.00  0.00           C  
ATOM     48  C   ARG A  16       0.113   0.321   2.409  0.00  0.00           C  
ATOM     49  O   ARG A  16      -0.388   0.595   3.487  0.00  0.00           O  
ATOM     49  N   ALA A  17       0.373   1.254   1.503  0.00  0.00           N  
ATOM     50  CA  ALA A  17       0.077   2.660   1.744  0.00  0.00           C  
ATOM     51  C   ALA A  17      -1.395   2.964   1.508  0.00  0.00           C  
ATOM     52  O   ALA A  17      -1.975   3.849   2.116  0.00  0.00           O  
ATOM     52  N   ILE A  18      -2.011   2.215   0.604  0.00  0.00           N  
ATOM     53  CA  ILE A  18      -3.420   2.401   0.281  0.00  0.00           C  
ATOM     54  C   ILE A  18      -4.309   1.731   1.325  0.00  0.00           C  
ATOM     55  O   ILE A  18      -5.420   2.158   1.592  0.00  0.00           O  
ATOM     55  N   ASN A  19      -3.810   0.660   1.926  0.00  0.00           N  
ATOM     56  CA  ASN A  19      -4.557  -0.071   2.942  0.00  0.00           C  
ATOM     57  C   ASN A  19      -4.487   0.602   4.304  0.00  0.00           C  
ATOM     58  O   ASN A  19      -5.394   0.509   5.115  0.00  0.00           O  
ATOM     58  N   ILE A  20      -3.386   1.294   4.561  0.00  0.00           N  
ATOM     59  CA  ILE A  20      -3.191   1.988   5.828  0.00  0.00           C  
ATOM     60  C   ILE A  20      -3.934   3.320   5.837  0.00  0.00           C  
ATOM     61  O   ILE A  20      -4.369   3.808   6.867  0.00  0.00           O  
ATOM     61  N   ALA A  21      -4.081   3.919   4.663  0.00  0.00           N  
ATOM     62  CA  ALA A  21      -4.771   5.196   4.530  0.00  0.00           C  
ATOM     63  C   ALA A  21      -6.281   5.012   4.526  0.00  0.00           C  
ATOM     64  O   ALA A  21      -7.035   5.872   4.950  0.00  0.00           O  
ATOM     64  N   GLY A  22      -6.731   3.865   4.037  0.00  0.00           N  
ATOM     65  CA  GLY A  22      -8.146   3.567   3.976  0.00  0.00           C  
ATOM     66  C   GLY A  22      -8.700   3.096   5.307  0.00  0.00           C  
ATOM     67  O   GLY A  22      -9.859   3.300   5.629  0.00  0.00           O  
ATOM     67  N   THR A  23      -7.857   2.452   6.102  0.00  0.00           N  
ATOM     68  CA  THR A  23      -8.263   1.947   7.408  0.00  0.00           C  
ATOM     69  C   THR A  23      -8.264   3.053   8.453  0.00  0.00           C  
ATOM     70  O   THR A  23      -9.026   3.035   9.406  0.00  0.00           O  
ATOM     70  N   THR A  24      -7.395   4.037   8.273  0.00  0.00           N  
ATOM     71  CA  THR A  24      -7.298   5.154   9.203  0.00  0.00           C  
ATOM     72  C   THR A  24      -8.386   6.185   8.946  0.00  0.00           C  
ATOM     73  O   THR A  24      -8.843   6.877   9.841  0.00  0.00           O  
ATOM     73  N   HIS A  25      -8.811   6.290   7.695  0.00  0.00           N  
ATOM     74  CA  HIS A  25      -9.850   7.240   7.315  0.00  0.00           C  
ATOM     75  C   HIS A  25     -11.235   6.708   7.650  0.00  0.00           C  
ATOM     76  O   HIS A  25     -12.160   7.454   7.928  0.00  0.00           O  
ATOM     76  N   ASP A  26     -11.385   5.391   7.623  0.00  0.00           N  
ATOM     77  CA  ASP A  26     -12.663   4.759   7.925  0.00  0.00           C  
ATOM     78  C   ASP A  26     -12.896   4.668   9.430  0.00  0.00           C  
ATOM     79  O   ASP A  26     -14.018   4.692   9.911  0.00  0.00           O  
ATOM     79  N   VAL A  27     -11.813   4.561  10.187  0.00  0.00           N  
ATOM     80  CA  VAL A  27     -11.898   4.466  11.639  0.00  0.00           C  
ATOM     81  C   VAL A  27     -12.100   5.846  12.257  0.00  0.00           C  
ATOM     82  O   VAL A  27     -12.707   5.999  13.305  0.00  0.00           O  
ATOM     82  N   VAL A  28     -11.580   6.868  11.594  0.00  0.00           N  
ATOM     83  CA  VAL A  28     -11.702   8.238  12.077  0.00  0.00           C  
ATOM     84  C   VAL A  28     -13.074   8.810  11.731  0.00  0.00           C  
ATOM     85  O   VAL A  28     -13.613   9.653  12.429  0.00  0.00           O  
ATOM     85  N   SER A  29     -13.648   8.343  10.631  0.00  0.00           N  
ATOM     86  CA  SER A  29     -14.957   8.810  10.193  0.00  0.00           C  
ATOM     87  C   SER A  29     -16.076   8.126  10.964  0.00  0.00           C  
ATOM     88  O   SER A  29     -17.143   8.679  11.174  0.00  0.00           O  
ATOM     88  N   PHE A  30     -15.830   6.896  11.395  0.00  0.00           N  
ATOM     89  CA  PHE A  30     -16.821   6.135  12.145  0.00  0.00           C  
ATOM     90  C   PHE A  30     -16.846   6.550  13.608  0.00  0.00           C  
ENDMDL                                                                          
MODEL        0     
ATOM      1  N   VAL A   1      16.016 -10.084 -13.129  0.00  0.00           N  
ATOM      2  CA  VAL A   1      16.038 -10.044 -11.672  0.00  0.00           C  
ATOM      3  C   VAL A   1      15.822  -8.619 -11.170  0.00  0.00           C  
ATOM      4  O   VAL A   1      15.283  -8.389 -10.100  0.00  0.00           O  
ATOM      4  N   LYS A   2      16.251  -7.643 -11.959  0.00  0.00           N  
ATOM      5  CA  LYS A   2      16.104  -6.240 -11.593  0.00  0.00           C  
ATOM      6  C   LYS A   2      14.692  -5.737 -11.880  0.00  0.00           C  
ATOM      7  O   LYS A   2      14.178  -4.851 -11.217  0.00  0.00           O  
ATOM      7  N   ALA A   3      14.057  -6.315 -12.889  0.00  0.00           N  
ATOM      8  CA  ALA A   3      12.704  -5.926 -13.267  0.00  0.00           C  
ATOM      9  C   ALA A   3      11.668  -6.568 -12.357  0.00  0.00           C  
ATOM     10  O   ALA A   3      10.601  -6.029 -12.113  0.00  0.00           O  
ATOM     10  N   ILE A   4      11.989  -7.748 -11.843  0.00  0.00           N  
ATOM     11  CA  ILE A   4      11.088  -8.473 -10.956  0.00  0.00           C  
ATOM     12  C   ILE A   4      11.166  -7.921  -9.536  0.00  0.00           C  
ATOM     13  O   ILE A   4      10.208  -7.956  -8.780  0.00  0.00           O  
ATOM     13  N   LYS A   5      12.328  -7.403  -9.166  0.00  0.00           N  
ATOM     14  CA  LYS A   5      12.530  -6.844  -7.835  0.00  0.00           C  
ATOM     15  C   LYS A   5      11.964  -5.430  -7.734  0.00  0.00           C  
ATOM     16  O   LYS A   5      11.534  -4.982  -6.684  0.00  0.00           O  
ATOM     16  N   GLN A   6      11.966  -4.716  -8.851  0.00  0.00           N  
ATOM     17  CA  GLN A   6      11.454  -3.352  -8.894  0.00  0.00           C  
ATOM     18  C   GLN A   6       9.936  -3.333  -8.986  0.00  0.00           C  
ATOM     19  O   GLN A   6       9.274  -2.422  -8.517  0.00  0.00           O  
ATOM     19  N   ALA A   7       9.372  -4.361  -9.605  0.00  0.00           N  
ATOM     20  CA  ALA A   7       7.927  -4.463  -9.761  0.00  0.00           C  
ATOM     21  C   ALA A   7       7.267  -4.975  -8.489  0.00  0.00           C  
ATOM     22  O   ALA A   7       6.131  -4.655  -8.179  0.00  0.00           O  
ATOM     22  N   GLY A   8       7.996  -5.788  -7.737  0.00  0.00           N  
ATOM     23  CA  GLY A   8       7.485  -6.344  -6.502  0.00  0.00           C  
ATOM     24  C   GLY A   8       7.565  -5.367  -5.346  0.00  0.00           C  
ATOM     25  O   GLY A   8       6.764  -5.392  -4.426  0.00  0.00           O  
ATOM     25  N   LYS A   9       8.553  -4.483  -5.387  0.00  0.00           N  
ATOM     26  CA  LYS A   9       8.738  -3.491  -4.335  0.00  0.00           C  
ATOM     27  C   LYS A   9       7.788  -2.310  -4.512  0.00  0.00           C  
ATOM     28  O   LYS A   9       7.375  -1.668  -3.561  0.00  0.00           O  
ATOM     28  N   VAL A  10       7.437  -2.021  -5.757  0.00  0.00           N  
ATOM     29  CA  VAL A  10       6.535  -0.917  -6.062  0.00  0.00           C  
ATOM     30  C   VAL A  10       5.084  -1.327  -5.827  0.00  0.00           C  
ATOM     31  O   VAL A  10       4.233  -0.519  -5.492  0.00  0.00           O  
ATOM     31  N   ILE A  11       4.800  -2.609  -6.007  0.00  0.00           N  
ATOM     32  CA  ILE A  11       3.452  -3.129  -5.815  0.00  0.00           C  
ATOM     33  C   ILE A  11       3.163  -3.352  -4.333  0.00  0.00           C  
ATOM     34  O   ILE A  11       2.036  -3.257  -3.876  0.00  0.00           O  
ATOM     34  N   GLY A  12       4.204  -3.655  -3.571  0.00  0.00           N  
ATOM     35  CA  GLY A  12       4.064  -3.891  -2.150  0.00  0.00           C  
ATOM     36  C   GLY A  12       3.983  -2.605  -1.351  0.00  0.00           C  
ATOM     37  O   GLY A  12       3.360  -2.537  -0.304  0.00  0.00           O  
ATOM     37  N   LYS A  13       4.625  -1.558  -1.851  0.00  0.00           N  
ATOM     38  CA  LYS A  13       4.624  -0.266  -1.178  0.00  0.00           C  
ATOM     39  C   LYS A  13       3.333   0.502  -1.451  0.00  0.00           C  
ATOM     40  O   LYS A  13       2.868   1.288  -0.643  0.00  0.00           O  
ATOM     40  N   GLY A  14       2.747   0.267  -2.617  0.00  0.00           N  
ATOM     41  CA  GLY A  14       1.518   0.930  -2.998  0.00  0.00           C  
ATOM     42  C   GLY A  14       0.293   0.295  -2.369  0.00  0.00           C  
ATOM     43  O   GLY A  14      -0.705   0.945  -2.107  0.00  0.00           O  
ATOM     43  N   LEU A  15       0.366  -1.005  -2.118  0.00  0.00           N  
ATOM     44  CA  LEU A  15      -0.744  -1.732  -1.515  0.00  0.00           C  
ATOM     45  C   LEU A  15      -0.786  -1.529  -0.008  0.00  0.00           C  
ATOM     46  O   LEU A  15      -1.834  -1.560   0.615  0.00  0.00           O  
ATOM     46  N   ARG A  16       0.377  -1.318   0.592  0.00  0.00           N  
ATOM     47  CA  ARG A  16       0.470  -1.109   2.031  0.00  0.00           C  
ATOM     48  C   ARG A  16       0.112   0.320   2.408  0.00  0.00           C  
ATOM     49  O   ARG A  16      -0.390   0.593   3.486  0.00  0.00           O  
ATOM     49  N   ALA A  17       0.374   1.253   1.504  0.00  0.00           N  
ATOM     50  CA  ALA A  17       0.078   2.659   1.745  0.00  0.00           C  
ATOM     51  C   ALA A  17      -1.394   2.963   1.509  0.00  0.00           C  
ATOM     52  O   ALA A  17      -1.975   3.846   2.118  0.00  0.00           O  
ATOM     52  N   ILE A  18      -2.010   2.216   0.604  0.00  0.00           N  
ATOM     53  CA  ILE A  18      -3.418   2.402   0.281  0.00  0.00           C  
ATOM     54  C   ILE A  18      -4.308   1.732   1.324  0.00  0.00           C  
ATOM     55  O   ILE A  18      -5.418   2.160   1.592  0.00  0.00           O  
ATOM     55  N   ASN A  19      -3.809   0.660   1.924  0.00  0.00           N  
ATOM     56  CA  ASN A  19      -4.557  -0.072   2.939  0.00  0.00           C  
ATOM     57  C   ASN A  19      -4.487   0.601   4.302  0.00  0.00           C  
ATOM     58  O   ASN A  19      -5.395   0.510   5.112  0.00  0.00           O  
ATOM     58  N   ILE A  20      -3.385   1.291   4.560  0.00  0.00           N  
ATOM     59  CA  ILE A  20      -3.190   1.985   5.827  0.00  0.00           C  
ATOM     60  C   ILE A  20      -3.933   3.317   5.836  0.00  0.00           C  
ATOM     61  O   ILE A  20      -4.369   3.804   6.867  0.00  0.00           O  
ATOM     61  N   ALA A  21      -4.078   3.917   4.663  0.00  0.00           N  
ATOM     62  CA  ALA A  21      -4.767   5.194   4.531  0.00  0.00           C  
ATOM     63  C   ALA A  21      -6.277   5.011   4.526  0.00  0.00           C  
ATOM     64  O   ALA A  21      -7.031   5.871   4.952  0.00  0.00           O  
ATOM     64  N   GLY A  22      -6.728   3.866   4.034  0.00  0.00           N  
ATOM     65  CA  GLY A  22      -8.143   3.568   3.973  0.00  0.00           C  
ATOM     66  C   GLY A  22      -8.697   3.097   5.304  0.00  0.00           C  
ATOM     67  O   GLY A  22      -9.856   3.302   5.627  0.00  0.00           O  
ATOM     67  N   THR A  23      -7.855   2.450   6.098  0.00  0.00           N  
ATOM     68  CA  THR A  23      -8.262   1.945   7.404  0.00  0.00           C  
ATOM     69  C   THR A  23      -8.264   3.050   8.449  0.00  0.00           C  
ATOM     70  O   THR A  23      -9.026   3.033   9.401  0.00  0.00           O  
ATOM     70  N   THR A  24      -7.392   4.033   8.271  0.00  0.00           N  
ATOM     71  CA  THR A  24      -7.295   5.150   9.202  0.00  0.00           C  
ATOM     72  C   THR A  24      -8.383   6.181   8.945  0.00  0.00           C  
ATOM     73  O   THR A  24      -8.840   6.872   9.841  0.00  0.00           O  
ATOM     73  N   HIS A  25      -8.806   6.289   7.693  0.00  0.00           N  
ATOM     74  CA  HIS A  25      -9.844   7.239   7.314  0.00  0.00           C  
ATOM     75  C   HIS A  25     -11.230   6.708   7.648  0.00  0.00           C  
ATOM     76  O   HIS A  25     -12.153   7.454   7.928  0.00  0.00           O  
ATOM     76  N   ASP A  26     -11.381   5.391   7.619  0.00  0.00           N  
ATOM     77  CA  ASP A  26     -12.659   4.760   7.919  0.00  0.00           C  
ATOM     78  C   ASP A  26     -12.893   4.668   9.424  0.00  0.00           C  
ATOM     79  O   ASP A  26     -14.015   4.694   9.905  0.00  0.00           O  
ATOM     79  N   VAL A  27     -11.810   4.557  10.181  0.00  0.00           N  
ATOM     80  CA  VAL A  27     -11.896   4.461  11.633  0.00  0.00           C  
ATOM     81  C   VAL A  27     -12.098   5.841  12.253  0.00  0.00           C  
ATOM     82  O   VAL A  27     -12.707   5.994  13.299  0.00  0.00           O  
ATOM     82  N   VAL A  28     -11.575   6.863  11.591  0.00  0.00           N  
ATOM     83  CA  VAL A  28     -11.696   8.233  12.076  0.00  0.00           C  
ATOM     84  C   VAL A  28     -13.067   8.806  11.730  0.00  0.00           C  
ATOM     85  O   VAL A  28     -13.607   9.648  12.429  0.00  0.00           O  
ATOM     85  N   SER A  29     -13.640   8.342  10.628  0.00  0.00           N  
ATOM     86  CA  SER A  29     -14.949   8.810  10.189  0.00  0.00           C  
ATOM     87  C   SER A  29     -16.069   8.127  10.959  0.00  0.00           C  
ATOM     88  O   SER A  29     -17.134   8.681  11.171  0.00  0.00           O  
ATOM     88  N   PHE A  30     -15.825   6.896  11.387  0.00  0.00           N  
ATOM     89  CA  PHE A  30     -16.817   6.134  12.136  0.00  0.00           C  
ATOM     90  C   PHE A  30     -16.843   6.548  13.600  0.00  0.00           C  
ENDMDL                                                                          
MODEL        0     
ATOM      1  N   VAL A   1      16.011 -10.082 -13.122  0.00  0.00           N  
ATOM      2  CA  VAL A   1      16.034 -10.039 -11.665  0.00  0.00           C  
ATOM      3  C   VAL A   1      15.817  -8.614 -11.165  0.00  0.00           C  
ATOM      4  O   VAL A   1      15.277  -8.384 -10.096  0.00  0.00           O  
ATOM      4  N   LYS A   2      16.247  -7.639 -11.954  0.00  0.00           N  
ATOM      5  CA  LYS A   2      16.098  -6.236 -11.589  0.00  0.00           C  
ATOM      6  C   LYS A   2      14.686  -5.734 -11.876  0.00  0.00           C  
ATOM      7  O   LYS A   2      14.170  -4.849 -11.213  0.00  0.00           O  
ATOM      7  N   ALA A   3      14.051  -6.312 -12.886  0.00  0.00           N  
ATOM      8  CA  ALA A   3      12.697  -5.925 -13.263  0.00  0.00           C  
ATOM      9  C   ALA A   3      11.663  -6.567 -12.352  0.00  0.00           C  
ATOM     10  O   ALA A   3      10.597  -6.027 -12.107  0.00  0.00           O  
ATOM     10  N   ILE A   4      11.984  -7.747 -11.839  0.00  0.00           N  
ATOM     11  CA  ILE A   4      11.084  -8.471 -10.950  0.00  0.00           C  
ATOM     12  C   ILE A   4      11.162  -7.918  -9.530  0.00  0.00           C  
ATOM     13  O   ILE A   4      10.205  -7.951  -8.775  0.00  0.00           O  
ATOM     13  N   LYS A   5      12.325  -7.400  -9.161  0.00  0.00           N  
ATOM     14  CA  LYS A   5      12.527  -6.840  -7.831  0.00  0.00           C  
ATOM     15  C   LYS A   5      11.960  -5.427  -7.731  0.00  0.00           C  
ATOM     16  O   LYS A   5      11.528  -4.979  -6.681  0.00  0.00           O  
ATOM     16  N   GLN A   6      11.962  -4.713  -8.848  0.00  0.00           N  
ATOM     17  CA  GLN A   6      11.450  -3.350  -8.892  0.00  0.00           C  
ATOM     18  C   GLN A   6       9.932  -3.331  -8.983  0.00  0.00           C  
ATOM     19  O   GLN A   6       9.269  -2.421  -8.513  0.00  0.00           O  
ATOM     19  N   ALA A   7       9.368  -4.359  -9.603  0.00  0.00           N  
ATOM     20  CA  ALA A   7       7.923  -4.462  -9.758  0.00  0.00           C  
ATOM     21  C   ALA A   7       7.264  -4.974  -8.486  0.00  0.00           C  
ATOM     22  O   ALA A   7       6.129  -4.653  -8.175  0.00  0.00           O  
ATOM     22  N   GLY A   8       7.992  -5.787  -7.734  0.00  0.00           N  
ATOM     23  CA  GLY A   8       7.482  -6.343  -6.498  0.00  0.00           C  
ATOM     24  C   GLY A   8       7.562  -5.365  -5.343  0.00  0.00           C  
ATOM     25  O   GLY A   8       6.760  -5.388  -4.424  0.00  0.00           O  
ATOM     25  N   LYS A   9       8.551  -4.482  -5.384  0.00  0.00           N  
ATOM     26  CA  LYS A   9       8.736  -3.489  -4.333  0.00  0.00           C  
ATOM     27  C   LYS A   9       7.785  -2.309  -4.510  0.00  0.00           C  
ATOM     28  O   LYS A   9       7.371  -1.668  -3.559  0.00  0.00           O  
ATOM     28  N   VAL A  10       7.435  -2.019  -5.755  0.00  0.00           N  
ATOM     29  CA  VAL A  10       6.533  -0.916  -6.061  0.00  0.00           C  
ATOM     30  C   VAL A  10       5.082  -1.326  -5.825  0.00  0.00           C  
ATOM     31  O   VAL A  10       4.231  -0.519  -5.488  0.00  0.00           O  
ATOM     31  N   ILE A  11       4.797  -2.608  -6.006  0.00  0.00           N  
ATOM     32  CA  ILE A  11       3.450  -3.129  -5.813  0.00  0.00           C  
ATOM     33  C   ILE A  11       3.161  -3.351  -4.332  0.00  0.00           C  
ATOM     34  O   ILE A  11       2.034  -3.255  -3.874  0.00  0.00           O  
ATOM     34  N   GLY A  12       4.202  -3.656  -3.570  0.00  0.00           N  
ATOM     35  CA  GLY A  12       4.063  -3.891  -2.148  0.00  0.00           C  
ATOM     36  C   GLY A  12       3.981  -2.605  -1.350  0.00  0.00           C  
ATOM     37  O   GLY A  12       3.357  -2.536  -0.304  0.00  0.00           O  
ATOM     37  N   LYS A  13       4.624  -1.558  -1.849  0.00  0.00           N  
ATOM     38  CA  LYS A  13       4.623  -0.265  -1.176  0.00  0.00           C  
ATOM     39  C   LYS A  13       3.332   0.502  -1.450  0.00  0.00           C  
ATOM     40  O   LYS A  13       2.866   1.287  -0.641  0.00  0.00           O  
ATOM     40  N   GLY A  14       2.747   0.268  -2.616  0.00  0.00           N  
ATOM     41  CA  GLY A  14       1.518   0.931  -2.997  0.00  0.00           C  
ATOM     42  C   GLY A  14       0.293   0.296  -2.368  0.00  0.00           C  
ATOM     43  O   GLY A  14      -0.705   0.946  -2.105  0.00  0.00           O  
ATOM     43  N   LEU A  15       0.365  -1.005  -2.118  0.00  0.00           N  
ATOM     44  CA  LEU A  15      -0.745  -1.732  -1.515  0.00  0.00           C  
ATOM     45  C   LEU A  15      -0.787  -1.529  -0.009  0.00  0.00           C  
ATOM     46  O   LEU A  15      -1.835  -1.557   0.615  0.00  0.00           O  
ATOM     46  N   ARG A  16       0.377  -1.319   0.592  0.00  0.00           N  
ATOM     47  CA  ARG A  16       0.470  -1.111   2.031  0.00  0.00           C  
ATOM     48  C   ARG A  16       0.111   0.318   2.408  0.00  0.00           C  
ATOM     49  O   ARG A  16      -0.393   0.592   3.485  0.00  0.00           O  
ATOM     49  N   ALA A  17       0.376   1.252   1.505  0.00  0.00           N  
ATOM     50  CA  ALA A  17       0.079   2.658   1.746  0.00  0.00           C  
ATOM     51  C   ALA A  17      -1.392   2.963   1.510  0.00  0.00           C  
ATOM     52  O   ALA A  17      -1.974   3.844   2.120  0.00  0.00           O  
ATOM     52  N   ILE A  18      -2.008   2.216   0.603  0.00  0.00           N  
ATOM     53  CA  ILE A  18      -3.417   2.403   0.280  0.00  0.00           C  
ATOM     54  C   ILE A  18      -4.306   1.733   1.323  0.00  0.00           C  
ATOM     55  O   ILE A  18      -5.416   2.162   1.592  0.00  0.00           O  
ATOM     55  N   ASN A  19      -3.809   0.660   1.922  0.00  0.00           N  
ATOM     56  CA  ASN A  19      -4.557  -0.072   2.936  0.00  0.00           C  
ATOM     57  C   ASN A  19      -4.487   0.600   4.299  0.00  0.00           C  
ATOM     58  O   ASN A  19      -5.396   0.511   5.108  0.00  0.00           O  
ATOM     58  N   ILE A  20      -3.385   1.289   4.558  0.00  0.00           N  
ATOM     59  CA  ILE A  20      -3.189   1.981   5.826  0.00  0.00           C  
ATOM     60  C   ILE A  20      -3.932   3.314   5.836  0.00  0.00           C  
ATOM     61  O   ILE A  20      -4.370   3.800   6.866  0.00  0.00           O  
ATOM     61  N   ALA A  21      -4.075   3.915   4.663  0.00  0.00           N  
ATOM     62  CA  ALA A  21      -4.763   5.193   4.531  0.00  0.00           C  
ATOM     63  C   ALA A  21      -6.273   5.010   4.526  0.00  0.00           C  
ATOM     64  O   ALA A  21      -7.027   5.869   4.954  0.00  0.00           O  
ATOM     64  N   GLY A  22      -6.725   3.866   4.032  0.00  0.00           N  
ATOM     65  CA  GLY A  22      -8.140   3.569   3.970  0.00  0.00           C  
ATOM     66  C   GLY A  22      -8.695   3.098   5.301  0.00  0.00           C  
ATOM     67  O   GLY A  22      -9.853   3.305   5.624  0.00  0.00           O  
ATOM     67  N   THR A  23      -7.854   2.448   6.094  0.00  0.00           N  
ATOM     68  CA  THR A  23      -8.261   1.943   7.399  0.00  0.00           C  
ATOM     69  C   THR A  23      -8.263   3.047   8.445  0.00  0.00           C  
ATOM     70  O   THR A  23      -9.027   3.031   9.395  0.00  0.00           O  
ATOM     70  N   THR A  24      -7.389   4.029   8.268  0.00  0.00           N  
ATOM     71  CA  THR A  24      -7.292   5.145   9.201  0.00  0.00           C  
ATOM     72  C   THR A  24      -8.379   6.177   8.944  0.00  0.00           C  
ATOM     73  O   THR A  24      -8.838   6.866   9.841  0.00  0.00           O  
ATOM     73  N   HIS A  25      -8.801   6.287   7.692  0.00  0.00           N  
ATOM     74  CA  HIS A  25      -9.838   7.238   7.313  0.00  0.00           C  
ATOM     75  C   HIS A  25     -11.224   6.708   7.646  0.00  0.00           C  
ATOM     76  O   HIS A  25     -12.147   7.455   7.929  0.00  0.00           O  
ATOM     76  N   ASP A  26     -11.377   5.391   7.614  0.00  0.00           N  
ATOM     77  CA  ASP A  26     -12.656   4.760   7.914  0.00  0.00           C  
ATOM     78  C   ASP A  26     -12.890   4.667   9.418  0.00  0.00           C  
ATOM     79  O   ASP A  26     -14.012   4.696   9.898  0.00  0.00           O  
ATOM     79  N   VAL A  27     -11.808   4.554  10.175  0.00  0.00           N  
ATOM     80  CA  VAL A  27     -11.895   4.456  11.627  0.00  0.00           C  
ATOM     81  C   VAL A  27     -12.096   5.835  12.248  0.00  0.00           C  
ATOM     82  O   VAL A  27     -12.706   5.988  13.293  0.00  0.00           O  
ATOM     82  N   VAL A  28     -11.569   6.858  11.589  0.00  0.00           N  
ATOM     83  CA  VAL A  28     -11.690   8.227  12.075  0.00  0.00           C  
ATOM     84  C   VAL A  28     -13.060   8.802  11.728  0.00  0.00           C  
ATOM     85  O   VAL A  28     -13.601   9.642  12.429  0.00  0.00           O  
ATOM     85  N   SER A  29     -13.633   8.341  10.625  0.00  0.00           N  
ATOM     86  CA  SER A  29     -14.941   8.811  10.186  0.00  0.00           C  
ATOM     87  C   SER A  29     -16.061   8.127  10.955  0.00  0.00           C  
ATOM     88  O   SER A  29     -17.126   8.683  11.168  0.00  0.00           O  
ATOM     88  N   PHE A  30     -15.820   6.895  11.380  0.00  0.00           N  
ATOM     89  CA  PHE A  30     -16.813   6.134  12.128  0.00  0.00           C  
ATOM     90  C   PHE A  30     -16.839   6.546  13.592  0.00  0.00           C  
ENDMDL                                                                          
MODEL        0     
ATOM      1  N   VAL A   1      16.009 -10.078 -13.113  0.00  0.00           N  
ATOM      2  CA  VAL A   1      16.034 -10.032 -11.657  0.00  0.00           C  
ATOM      3  C   VAL A   1      15.814  -8.606 -11.160  0.00  0.00           C  
ATOM      4  O   VAL A   1      15.273  -8.374 -10.091  0.00  0.00           O  
ATOM      4  N   LYS A   2      16.242  -7.632 -11.951  0.00  0.00           N  
ATOM      5  CA  LYS A   2      16.091  -6.228 -11.589  0.00  0.00           C  
ATOM      6  C   LYS A   2      14.678  -5.730 -11.875  0.00  0.00           C  
ATOM      7  O   LYS A   2      14.160  -4.846 -11.212  0.00  0.00           O  
ATOM      7  N   ALA A   3      14.043  -6.310 -12.884  0.00  0.00           N  
ATOM      8  CA  ALA A   3      12.689  -5.926 -13.260  0.00  0.00           C  
ATOM      9  C   ALA A   3      11.657  -6.569 -12.346  0.00  0.00           C  
ATOM     10  O   ALA A   3      10.590  -6.030 -12.100  0.00  0.00           O  
ATOM     10  N   ILE A   4      11.980  -7.747 -11.833  0.00  0.00           N  
ATOM     11  CA  ILE A   4      11.082  -8.472 -10.942  0.00  0.00           C  
ATOM     12  C   ILE A   4      11.161  -7.916  -9.523  0.00  0.00           C  
ATOM     13  O   ILE A   4      10.204  -7.947  -8.767  0.00  0.00           O  
ATOM     13  N   LYS A   5      12.324  -7.396  -9.155  0.00  0.00           N  
ATOM     14  CA  LYS A   5      12.526  -6.833  -7.826  0.00  0.00           C  
ATOM     15  C   LYS A   5      11.956  -5.421  -7.729  0.00  0.00           C  
ATOM     16  O   LYS A   5      11.523  -4.972  -6.680  0.00  0.00           O  
ATOM     16  N   GLN A   6      11.958  -4.709  -8.847  0.00  0.00           N  
ATOM     17  CA  GLN A   6      11.443  -3.346  -8.893  0.00  0.00           C  
ATOM     18  C   GLN A   6       9.925  -3.330  -8.983  0.00  0.00           C  
ATOM     19  O   GLN A   6       9.261  -2.421  -8.512  0.00  0.00           O  
ATOM     19  N   ALA A   7       9.363  -4.359  -9.601  0.00  0.00           N  
ATOM     20  CA  ALA A   7       7.917  -4.465  -9.755  0.00  0.00           C  
ATOM     21  C   ALA A   7       7.261  -4.975  -8.481  0.00  0.00           C  
ATOM     22  O   ALA A   7       6.126  -4.654  -8.168  0.00  0.00           O  
ATOM     22  N   GLY A   8       7.990  -5.787  -7.729  0.00  0.00           N  
ATOM     23  CA  GLY A   8       7.482  -6.342  -6.492  0.00  0.00           C  
ATOM     24  C   GLY A   8       7.562  -5.361  -5.338  0.00  0.00           C  
ATOM     25  O   GLY A   8       6.759  -5.383  -4.420  0.00  0.00           O  
ATOM     25  N   LYS A   9       8.550  -4.478  -5.381  0.00  0.00           N  
ATOM     26  CA  LYS A   9       8.734  -3.483  -4.332  0.00  0.00           C  
ATOM     27  C   LYS A   9       7.782  -2.305  -4.510  0.00  0.00           C  
ATOM     28  O   LYS A   9       7.366  -1.664  -3.559  0.00  0.00           O  
ATOM     28  N   VAL A  10       7.431  -2.017  -5.756  0.00  0.00           N  
ATOM     29  CA  VAL A  10       6.527  -0.915  -6.062  0.00  0.00           C  
ATOM     30  C   VAL A  10       5.077  -1.327  -5.824  0.00  0.00           C  
ATOM     31  O   VAL A  10       4.226  -0.521  -5.486  0.00  0.00           O  
ATOM     31  N   ILE A  11       4.794  -2.609  -6.005  0.00  0.00           N  
ATOM     32  CA  ILE A  11       3.447  -3.132  -5.810  0.00  0.00           C  
ATOM     33  C   ILE A  11       3.160  -3.352  -4.328  0.00  0.00           C  
ATOM     34  O   ILE A  11       2.034  -3.255  -3.869  0.00  0.00           O  
ATOM     34  N   GLY A  12       4.202  -3.656  -3.567  0.00  0.00           N  
ATOM     35  CA  GLY A  12       4.064  -3.889  -2.145  0.00  0.00           C  
ATOM     36  C   GLY A  12       3.981  -2.602  -1.348  0.00  0.00           C  
ATOM     37  O   GLY A  12       3.356  -2.532  -0.303  0.00  0.00           O  
ATOM     37  N   LYS A  13       4.624  -1.556  -1.848  0.00  0.00           N  
ATOM     38  CA  LYS A  13       4.621  -0.262  -1.178  0.00  0.00           C  
ATOM     39  C   LYS A  13       3.330   0.503  -1.451  0.00  0.00           C  
ATOM     40  O   LYS A  13       2.862   1.287  -0.642  0.00  0.00           O  
ATOM     40  N   GLY A  14       2.744   0.268  -2.617  0.00  0.00           N  
ATOM     41  CA  GLY A  14       1.514   0.930  -2.998  0.00  0.00           C  
ATOM     42  C   GLY A  14       0.291   0.294  -2.367  0.00  0.00           C  
ATOM     43  O   GLY A  14      -0.707   0.944  -2.103  0.00  0.00           O  
ATOM     43  N   LEU A  15       0.364  -1.006  -2.118  0.00  0.00           N  
ATOM     44  CA  LEU A  15      -0.745  -1.734  -1.513  0.00  0.00           C  
ATOM     45  C   LEU A  15      -0.786  -1.529  -0.007  0.00  0.00           C  
ATOM     46  O   LEU A  15      -1.834  -1.556   0.617  0.00  0.00           O  
ATOM     46  N   ARG A  16       0.378  -1.319   0.593  0.00  0.00           N  
ATOM     47  CA  ARG A  16       0.472  -1.109   2.032  0.00  0.00           C  
ATOM     48  C   ARG A  16       0.112   0.320   2.408  0.00  0.00           C  
ATOM     49  O   ARG A  16      -0.393   0.594   3.484  0.00  0.00           O  
ATOM     49  N   ALA A  17       0.376   1.253   1.503  0.00  0.00           N  
ATOM     50  CA  ALA A  17       0.079   2.659   1.743  0.00  0.00           C  
ATOM     51  C   ALA A  17      -1.393   2.962   1.508  0.00  0.00           C  
ATOM     52  O   ALA A  17      -1.976   3.843   2.119  0.00  0.00           O  
ATOM     52  N   ILE A  18      -2.008   2.215   0.601  0.00  0.00           N  
ATOM     53  CA  ILE A  18      -3.417   2.400   0.278  0.00  0.00           C  
ATOM     54  C   ILE A  18      -4.306   1.731   1.323  0.00  0.00           C  
ATOM     55  O   ILE A  18      -5.415   2.161   1.594  0.00  0.00           O  
ATOM     55  N   ASN A  19      -3.808   0.657   1.921  0.00  0.00           N  
ATOM     56  CA  ASN A  19      -4.554  -0.074   2.937  0.00  0.00           C  
ATOM     57  C   ASN A  19      -4.485   0.600   4.299  0.00  0.00           C  
ATOM     58  O   ASN A  19      -5.394   0.512   5.108  0.00  0.00           O  
ATOM     58  N   ILE A  20      -3.382   1.288   4.558  0.00  0.00           N  
ATOM     59  CA  ILE A  20      -3.187   1.982   5.824  0.00  0.00           C  
ATOM     60  C   ILE A  20      -3.930   3.314   5.833  0.00  0.00           C  
ATOM     61  O   ILE A  20      -4.370   3.799   6.863  0.00  0.00           O  
ATOM     61  N   ALA A  21      -4.073   3.915   4.660  0.00  0.00           N  
ATOM     62  CA  ALA A  21      -4.762   5.192   4.528  0.00  0.00           C  
ATOM     63  C   ALA A  21      -6.272   5.009   4.524  0.00  0.00           C  
ATOM     64  O   ALA A  21      -7.026   5.866   4.953  0.00  0.00           O  
ATOM     64  N   GLY A  22      -6.723   3.864   4.029  0.00  0.00           N  
ATOM     65  CA  GLY A  22      -8.139   3.566   3.968  0.00  0.00           C  
ATOM     66  C   GLY A  22      -8.692   3.096   5.299  0.00  0.00           C  
ATOM     67  O   GLY A  22      -9.849   3.304   5.623  0.00  0.00           O  
ATOM     67  N   THR A  23      -7.851   2.446   6.092  0.00  0.00           N  
ATOM     68  CA  THR A  23      -8.258   1.941   7.397  0.00  0.00           C  
ATOM     69  C   THR A  23      -8.260   3.046   8.442  0.00  0.00           C  
ATOM     70  O   THR A  23      -9.025   3.030   9.392  0.00  0.00           O  
ATOM     70  N   THR A  24      -7.385   4.027   8.266  0.00  0.00           N  
ATOM     71  CA  THR A  24      -7.288   5.144   9.198  0.00  0.00           C  
ATOM     72  C   THR A  24      -8.376   6.175   8.941  0.00  0.00           C  
ATOM     73  O   THR A  24      -8.836   6.863   9.838  0.00  0.00           O  
ATOM     73  N   HIS A  25      -8.797   6.285   7.689  0.00  0.00           N  
ATOM     74  CA  HIS A  25      -9.835   7.236   7.310  0.00  0.00           C  
ATOM     75  C   HIS A  25     -11.221   6.705   7.644  0.00  0.00           C  
ATOM     76  O   HIS A  25     -12.143   7.452   7.927  0.00  0.00           O  
ATOM     76  N   ASP A  26     -11.373   5.389   7.610  0.00  0.00           N  
ATOM     77  CA  ASP A  26     -12.652   4.757   7.910  0.00  0.00           C  
ATOM     78  C   ASP A  26     -12.886   4.665   9.415  0.00  0.00           C  
ATOM     79  O   ASP A  26     -14.007   4.695   9.895  0.00  0.00           O  
ATOM     79  N   VAL A  27     -11.804   4.550  10.172  0.00  0.00           N  
ATOM     80  CA  VAL A  27     -11.890   4.453  11.623  0.00  0.00           C  
ATOM     81  C   VAL A  27     -12.091   5.832  12.244  0.00  0.00           C  
ATOM     82  O   VAL A  27     -12.704   5.986  13.288  0.00  0.00           O  
ATOM     82  N   VAL A  28     -11.564   6.855  11.585  0.00  0.00           N  
ATOM     83  CA  VAL A  28     -11.685   8.224  12.071  0.00  0.00           C  
ATOM     84  C   VAL A  28     -13.056   8.798  11.725  0.00  0.00           C  
ATOM     85  O   VAL A  28     -13.597   9.637  12.427  0.00  0.00           O  
ATOM     85  N   SER A  29     -13.627   8.338  10.621  0.00  0.00           N  
ATOM     86  CA  SER A  29     -14.935   8.808  10.182  0.00  0.00           C  
ATOM     87  C   SER A  29     -16.056   8.124  10.951  0.00  0.00           C  
ATOM     88  O   SER A  29     -17.120   8.681  11.166  0.00  0.00           O  
ATOM     88  N   PHE A  30     -15.815   6.892  11.375  0.00  0.00           N  
ATOM     89  CA  PHE A  30     -16.807   6.130  12.122  0.00  0.00           C  
ATOM     90  C   PHE A  30     -16.834   6.542  13.586  0.00  0.00           C  
ENDMDL                                                                          
MODEL        0     
ATOM      1  N   VAL A   1      16.005 -10.075 -13.106  0.00  0.00           N  
ATOM      2  CA  VAL A   1      16.030 -10.027 -11.650  0.00  0.00           C  
ATOM      3  C   VAL A   1      15.809  -8.601 -11.155  0.00  0.00           C  
ATOM      4  O   VAL A   1      15.267  -8.368 -10.087  0.00  0.00           O  
ATOM      4  N   LYS A   2      16.238  -7.628 -11.946  0.00  0.00           N  
ATOM      5  CA  LYS A   2      16.086  -6.223 -11.586  0.00  0.00           C  
ATOM      6  C   LYS A   2      14.671  -5.727 -11.871  0.00  0.00           C  
ATOM      7  O   LYS A   2      14.153  -4.844 -11.208  0.00  0.00           O  
ATOM      7  N   ALA A   3      14.038  -6.308 -12.880  0.00  0.00           N  
ATOM      8  CA  ALA A   3      12.682  -5.925 -13.256  0.00  0.00           C  
ATOM      9  C   ALA A   3      11.651  -6.568 -12.341  0.00  0.00           C  
ATOM     10  O   ALA A   3      10.585  -6.028 -12.093  0.00  0.00           O  
ATOM     10  N   ILE A   4      11.975  -7.746 -11.828  0.00  0.00           N  
ATOM     11  CA  ILE A   4      11.079  -8.471 -10.936  0.00  0.00           C  
ATOM     12  C   ILE A   4      11.157  -7.913  -9.518  0.00  0.00           C  
ATOM     13  O   ILE A   4      10.200  -7.943  -8.762  0.00  0.00           O  
ATOM     13  N   LYS A   5      12.321  -7.394  -9.151  0.00  0.00           N  
ATOM     14  CA  LYS A   5      12.523  -6.829  -7.822  0.00  0.00           C  
ATOM     15  C   LYS A   5      11.952  -5.418  -7.726  0.00  0.00           C  
ATOM     16  O   LYS A   5      11.517  -4.969  -6.678  0.00  0.00           O  
ATOM     16  N   GLN A   6      11.955  -4.706  -8.844  0.00  0.00           N  
ATOM     17  CA  GLN A   6      11.438  -3.343  -8.891  0.00  0.00           C  
ATOM     18  C   GLN A   6       9.920  -3.329  -8.980  0.00  0.00           C  
ATOM     19  O   GLN A   6       9.256  -2.421  -8.508  0.00  0.00           O  
ATOM     19  N   ALA A   7       9.359  -4.358  -9.599  0.00  0.00           N  
ATOM     20  CA  ALA A   7       7.913  -4.465  -9.752  0.00  0.00           C  
ATOM     21  C   ALA A   7       7.257  -4.974  -8.477  0.00  0.00           C  
ATOM     22  O   ALA A   7       6.123  -4.652  -8.164  0.00  0.00           O  
ATOM     22  N   GLY A   8       7.987  -5.787  -7.726  0.00  0.00           N  
ATOM     23  CA  GLY A   8       7.480  -6.341  -6.488  0.00  0.00           C  
ATOM     24  C   GLY A   8       7.559  -5.359  -5.335  0.00  0.00           C  
ATOM     25  O   GLY A   8       6.756  -5.380  -4.417  0.00  0.00           O  
ATOM     25  N   LYS A   9       8.548  -4.477  -5.378  0.00  0.00           N  
ATOM     26  CA  LYS A   9       8.732  -3.481  -4.329  0.00  0.00           C  
ATOM     27  C   LYS A   9       7.779  -2.304  -4.508  0.00  0.00           C  
ATOM     28  O   LYS A   9       7.361  -1.663  -3.557  0.00  0.00           O  
ATOM     28  N   VAL A  10       7.429  -2.015  -5.754  0.00  0.00           N  
ATOM     29  CA  VAL A  10       6.525  -0.914  -6.061  0.00  0.00           C  
ATOM     30  C   VAL A  10       5.075  -1.326  -5.822  0.00  0.00           C  
ATOM     31  O   VAL A  10       4.224  -0.521  -5.482  0.00  0.00           O  
ATOM     31  N   ILE A  11       4.792  -2.609  -6.004  0.00  0.00           N  
ATOM     32  CA  ILE A  11       3.445  -3.131  -5.809  0.00  0.00           C  
ATOM     33  C   ILE A  11       3.158  -3.351  -4.326  0.00  0.00           C  
ATOM     34  O   ILE A  11       2.032  -3.252  -3.866  0.00  0.00           O  
ATOM     34  N   GLY A  12       4.200  -3.656  -3.565  0.00  0.00           N  
ATOM     35  CA  GLY A  12       4.062  -3.889  -2.143  0.00  0.00           C  
ATOM     36  C   GLY A  12       3.979  -2.601  -1.347  0.00  0.00           C  
ATOM     37  O   GLY A  12       3.353  -2.531  -0.303  0.00  0.00           O  
ATOM     37  N   LYS A  13       4.624  -1.556  -1.847  0.00  0.00           N  
ATOM     38  CA  LYS A  13       4.621  -0.261  -1.176  0.00  0.00           C  
ATOM     39  C   LYS A  13       3.329   0.503  -1.450  0.00  0.00           C  
ATOM     40  O   LYS A  13       2.860   1.286  -0.640  0.00  0.00           O  
ATOM     40  N   GLY A  14       2.744   0.269  -2.617  0.00  0.00           N  
ATOM     41  CA  GLY A  14       1.514   0.930  -2.998  0.00  0.00           C  
ATOM     42  C   GLY A  14       0.291   0.294  -2.366  0.00  0.00           C  
ATOM     43  O   GLY A  14      -0.706   0.945  -2.100  0.00  0.00           O  
ATOM     43  N   LEU A  15       0.363  -1.006  -2.118  0.00  0.00           N  
ATOM     44  CA  LEU A  15      -0.745  -1.734  -1.514  0.00  0.00           C  
ATOM     45  C   LEU A  15      -0.786  -1.528  -0.007  0.00  0.00           C  
ATOM     46  O   LEU A  15      -1.835  -1.554   0.616  0.00  0.00           O  
ATOM     46  N   ARG A  16       0.377  -1.320   0.593  0.00  0.00           N  
ATOM     47  CA  ARG A  16       0.471  -1.110   2.032  0.00  0.00           C  
ATOM     48  C   ARG A  16       0.111   0.319   2.407  0.00  0.00           C  
ATOM     49  O   ARG A  16      -0.395   0.592   3.483  0.00  0.00           O  
ATOM     49  N   ALA A  17       0.377   1.252   1.504  0.00  0.00           N  
ATOM     50  CA  ALA A  17       0.080   2.659   1.744  0.00  0.00           C  
ATOM     51  C   ALA A  17      -1.392   2.961   1.508  0.00  0.00           C  
ATOM     52  O   ALA A  17      -1.975   3.841   2.121  0.00  0.00           O  
ATOM     52  N   ILE A  18      -2.007   2.216   0.600  0.00  0.00           N  
ATOM     53  CA  ILE A  18      -3.416   2.401   0.278  0.00  0.00           C  
ATOM     54  C   ILE A  18      -4.304   1.732   1.322  0.00  0.00           C  
ATOM     55  O   ILE A  18      -5.413   2.163   1.594  0.00  0.00           O  
ATOM     55  N   ASN A  19      -3.807   0.657   1.919  0.00  0.00           N  
ATOM     56  CA  ASN A  19      -4.554  -0.075   2.934  0.00  0.00           C  
ATOM     57  C   ASN A  19      -4.485   0.599   4.296  0.00  0.00           C  
ATOM     58  O   ASN A  19      -5.395   0.512   5.104  0.00  0.00           O  
ATOM     58  N   ILE A  20      -3.381   1.285   4.556  0.00  0.00           N  
ATOM     59  CA  ILE A  20      -3.186   1.979   5.823  0.00  0.00           C  
ATOM     60  C   ILE A  20      -3.929   3.311   5.833  0.00  0.00           C  
ATOM     61  O   ILE A  20      -4.370   3.795   6.862  0.00  0.00           O  
ATOM     61  N   ALA A  21      -4.069   3.913   4.660  0.00  0.00           N  
ATOM     62  CA  ALA A  21      -4.759   5.191   4.527  0.00  0.00           C  
ATOM     63  C   ALA A  21      -6.269   5.008   4.524  0.00  0.00           C  
ATOM     64  O   ALA A  21      -7.022   5.865   4.954  0.00  0.00           O  
ATOM     64  N   GLY A  22      -6.720   3.865   4.026  0.00  0.00           N  
ATOM     65  CA  GLY A  22      -8.136   3.567   3.965  0.00  0.00           C  
ATOM     66  C   GLY A  22      -8.689   3.096   5.296  0.00  0.00           C  
ATOM     67  O   GLY A  22      -9.846   3.306   5.621  0.00  0.00           O  
ATOM     67  N   THR A  23      -7.850   2.444   6.088  0.00  0.00           N  
ATOM     68  CA  THR A  23      -8.257   1.939   7.393  0.00  0.00           C  
ATOM     69  C   THR A  23      -8.259   3.043   8.438  0.00  0.00           C  
ATOM     70  O   THR A  23      -9.026   3.028   9.387  0.00  0.00           O  
ATOM     70  N   THR A  24      -7.383   4.023   8.264  0.00  0.00           N  
ATOM     71  CA  THR A  24      -7.285   5.139   9.196  0.00  0.00           C  
ATOM     72  C   THR A  24      -8.373   6.171   8.940  0.00  0.00           C  
ATOM     73  O   THR A  24      -8.834   6.857   9.837  0.00  0.00           O  
ATOM     73  N   HIS A  25      -8.792   6.284   7.687  0.00  0.00           N  
ATOM     74  CA  HIS A  25      -9.829   7.235   7.308  0.00  0.00           C  
ATOM     75  C   HIS A  25     -11.215   6.705   7.642  0.00  0.00           C  
ATOM     76  O   HIS A  25     -12.136   7.452   7.928  0.00  0.00           O  
ATOM     76  N   ASP A  26     -11.369   5.389   7.605  0.00  0.00           N  
ATOM     77  CA  ASP A  26     -12.648   4.758   7.904  0.00  0.00           C  
ATOM     78  C   ASP A  26     -12.883   4.665   9.409  0.00  0.00           C  
ATOM     79  O   ASP A  26     -14.004   4.697   9.889  0.00  0.00           O  
ATOM     79  N   VAL A  27     -11.801   4.547  10.166  0.00  0.00           N  
ATOM     80  CA  VAL A  27     -11.888   4.448  11.618  0.00  0.00           C  
ATOM     81  C   VAL A  27     -12.089   5.827  12.239  0.00  0.00           C  
ATOM     82  O   VAL A  27     -12.703   5.980  13.282  0.00  0.00           O  
ATOM     82  N   VAL A  28     -11.559   6.850  11.583  0.00  0.00           N  
ATOM     83  CA  VAL A  28     -11.679   8.218  12.070  0.00  0.00           C  
ATOM     84  C   VAL A  28     -13.049   8.794  11.724  0.00  0.00           C  
ATOM     85  O   VAL A  28     -13.591   9.631  12.427  0.00  0.00           O  
ATOM     85  N   SER A  29     -13.620   8.337  10.618  0.00  0.00           N  
ATOM     86  CA  SER A  29     -14.927   8.808  10.179  0.00  0.00           C  
ATOM     87  C   SER A  29     -16.049   8.125  10.946  0.00  0.00           C  
ATOM     88  O   SER A  29     -17.112   8.683  11.163  0.00  0.00           O  
ATOM     88  N   PHE A  30     -15.810   6.891  11.367  0.00  0.00           N  
ATOM     89  CA  PHE A  30     -16.803   6.130  12.114  0.00  0.00           C  
ATOM     90  C   PHE A  30     -16.831   6.540  13.578  0.00  0.00           C  
ENDMDL                                                                          
MODEL        0     
ATOM      1  N   VAL A   1      16.000 -10.072 -13.100  0.00  0.00           N  
ATOM      2  CA  VAL A   1      16.027 -10.022 -11.643  0.00  0.00           C  
ATOM      3  C   VAL A   1      15.805  -8.596 -11.149  0.00  0.00           C  
ATOM      4  O   VAL A   1      15.261  -8.363 -10.082  0.00  0.00           O  
ATOM      4  N   LYS A   2      16.233  -7.623 -11.942  0.00  0.00           N  
ATOM      5  CA  LYS A   2      16.080  -6.219 -11.583  0.00  0.00           C  
ATOM      6  C   LYS A   2      14.665  -5.724 -11.868  0.00  0.00           C  
ATOM      7  O   LYS A   2      14.145  -4.842 -11.204  0.00  0.00           O  
ATOM      7  N   ALA A   3      14.032  -6.305 -12.877  0.00  0.00           N  
ATOM      8  CA  ALA A   3      12.676  -5.924 -13.253  0.00  0.00           C  
ATOM      9  C   ALA A   3      11.646  -6.567 -12.336  0.00  0.00           C  
ATOM     10  O   ALA A   3      10.581  -6.027 -12.087  0.00  0.00           O  
ATOM     10  N   ILE A   4      11.971  -7.745 -11.823  0.00  0.00           N  
ATOM     11  CA  ILE A   4      11.075  -8.469 -10.930  0.00  0.00           C  
ATOM     12  C   ILE A   4      11.154  -7.910  -9.513  0.00  0.00           C  
ATOM     13  O   ILE A   4      10.196  -7.939  -8.757  0.00  0.00           O  
ATOM     13  N   LYS A   5      12.317  -7.392  -9.146  0.00  0.00           N  
ATOM     14  CA  LYS A   5      12.520  -6.826  -7.818  0.00  0.00           C  
ATOM     15  C   LYS A   5      11.948  -5.414  -7.722  0.00  0.00           C  
ATOM     16  O   LYS A   5      11.512  -4.966  -6.675  0.00  0.00           O  
ATOM     16  N   GLN A   6      11.951  -4.703  -8.841  0.00  0.00           N  
ATOM     17  CA  GLN A   6      11.434  -3.341  -8.889  0.00  0.00           C  
ATOM     18  C   GLN A   6       9.916  -3.328  -8.977  0.00  0.00           C  
ATOM     19  O   GLN A   6       9.251  -2.420  -8.504  0.00  0.00           O  
ATOM     19  N   ALA A   7       9.355  -4.357  -9.596  0.00  0.00           N  
ATOM     20  CA  ALA A   7       7.909  -4.464  -9.749  0.00  0.00           C  
ATOM     21  C   ALA A   7       7.254  -4.973  -8.473  0.00  0.00           C  
ATOM     22  O   ALA A   7       6.120  -4.650  -8.159  0.00  0.00           O  
ATOM     22  N   GLY A   8       7.984  -5.786  -7.723  0.00  0.00           N  
ATOM     23  CA  GLY A   8       7.477  -6.339  -6.485  0.00  0.00           C  
ATOM     24  C   GLY A   8       7.556  -5.357  -5.332  0.00  0.00           C  
ATOM     25  O   GLY A   8       6.752  -5.377  -4.415  0.00  0.00           O  
ATOM     25  N   LYS A   9       8.546  -4.476  -5.375  0.00  0.00           N  
ATOM     26  CA  LYS A   9       8.730  -3.479  -4.327  0.00  0.00           C  
ATOM     27  C   LYS A   9       7.776  -2.302  -4.506  0.00  0.00           C  
ATOM     28  O   LYS A   9       7.357  -1.663  -3.555  0.00  0.00           O  
ATOM     28  N   VAL A  10       7.427  -2.013  -5.752  0.00  0.00           N  
ATOM     29  CA  VAL A  10       6.522  -0.913  -6.059  0.00  0.00           C  
ATOM     30  C   VAL A  10       5.073  -1.326  -5.820  0.00  0.00           C  
ATOM     31  O   VAL A  10       4.222  -0.520  -5.479  0.00  0.00           O  
ATOM     31  N   ILE A  11       4.789  -2.608  -6.003  0.00  0.00           N  
ATOM     32  CA  ILE A  11       3.443  -3.131  -5.807  0.00  0.00           C  
ATOM     33  C   ILE A  11       3.156  -3.350  -4.324  0.00  0.00           C  
ATOM     34  O   ILE A  11       2.031  -3.249  -3.864  0.00  0.00           O  
ATOM     34  N   GLY A  12       4.198  -3.656  -3.564  0.00  0.00           N  
ATOM     35  CA  GLY A  12       4.061  -3.889  -2.142  0.00  0.00           C  
ATOM     36  C   GLY A  12       3.978  -2.601  -1.346  0.00  0.00           C  
ATOM     37  O   GLY A  12       3.350  -2.529  -0.303  0.00  0.00           O  
ATOM     37  N   LYS A  13       4.623  -1.556  -1.845  0.00  0.00           N  
ATOM     38  CA  LYS A  13       4.620  -0.261  -1.175  0.00  0.00           C  
ATOM     39  C   LYS A  13       3.328   0.503  -1.449  0.00  0.00           C  
ATOM     40  O   LYS A  13       2.858   1.284  -0.638  0.00  0.00           O  
ATOM     40  N   GLY A  14       2.744   0.270  -2.616  0.00  0.00           N  
ATOM     41  CA  GLY A  14       1.513   0.931  -2.997  0.00  0.00           C  
ATOM     42  C   GLY A  14       0.291   0.295  -2.365  0.00  0.00           C  
ATOM     43  O   GLY A  14      -0.706   0.946  -2.097  0.00  0.00           O  
ATOM     43  N   LEU A  15       0.362  -1.006  -2.119  0.00  0.00           N  
ATOM     44  CA  LEU A  15      -0.746  -1.733  -1.514  0.00  0.00           C  
ATOM     45  C   LEU A  15      -0.787  -1.528  -0.007  0.00  0.00           C  
ATOM     46  O   LEU A  15      -1.836  -1.552   0.616  0.00  0.00           O  
ATOM     46  N   ARG A  16       0.377  -1.322   0.592  0.00  0.00           N  
ATOM     47  CA  ARG A  16       0.471  -1.111   2.032  0.00  0.00           C  
ATOM     48  C   ARG A  16       0.111   0.318   2.407  0.00  0.00           C  
ATOM     49  O   ARG A  16      -0.398   0.591   3.482  0.00  0.00           O  
ATOM     49  N   ALA A  17       0.379   1.251   1.505  0.00  0.00           N  
ATOM     50  CA  ALA A  17       0.081   2.658   1.745  0.00  0.00           C  
ATOM     51  C   ALA A  17      -1.391   2.960   1.509  0.00  0.00           C  
ATOM     52  O   ALA A  17      -1.974   3.838   2.123  0.00  0.00           O  
ATOM     52  N   ILE A  18      -2.005   2.216   0.600  0.00  0.00           N  
ATOM     53  CA  ILE A  18      -3.414   2.402   0.277  0.00  0.00           C  
ATOM     54  C   ILE A  18      -4.303   1.732   1.321  0.00  0.00           C  
ATOM     55  O   ILE A  18      -5.410   2.164   1.594  0.00  0.00           O  
ATOM     55  N   ASN A  19      -3.807   0.656   1.916  0.00  0.00           N  
ATOM     56  CA  ASN A  19      -4.554  -0.075   2.932  0.00  0.00           C  
ATOM     57  C   ASN A  19      -4.485   0.598   4.294  0.00  0.00           C  
ATOM     58  O   ASN A  19      -5.396   0.513   5.101  0.00  0.00           O  
ATOM     58  N   ILE A  20      -3.380   1.283   4.555  0.00  0.00           N  
ATOM     59  CA  ILE A  20      -3.185   1.976   5.822  0.00  0.00           C  
ATOM     60  C   ILE A  20      -3.928   3.308   5.832  0.00  0.00           C  
ATOM     61  O   ILE A  20      -4.371   3.791   6.861  0.00  0.00           O  
ATOM     61  N   ALA A  21      -4.066   3.912   4.660  0.00  0.00           N  
ATOM     62  CA  ALA A  21      -4.755   5.190   4.527  0.00  0.00           C  
ATOM     63  C   ALA A  21      -6.265   5.007   4.523  0.00  0.00           C  
ATOM     64  O   ALA A  21      -7.019   5.863   4.956  0.00  0.00           O  
ATOM     64  N   GLY A  22      -6.717   3.865   4.024  0.00  0.00           N  
ATOM     65  CA  GLY A  22      -8.133   3.568   3.962  0.00  0.00           C  
ATOM     66  C   GLY A  22      -8.687   3.097   5.293  0.00  0.00           C  
ATOM     67  O   GLY A  22      -9.843   3.309   5.618  0.00  0.00           O  
ATOM     67  N   THR A  23      -7.848   2.442   6.083  0.00  0.00           N  
ATOM     68  CA  THR A  23      -8.256   1.936   7.388  0.00  0.00           C  
ATOM     69  C   THR A  23      -8.258   3.040   8.434  0.00  0.00           C  
ATOM     70  O   THR A  23      -9.026   3.026   9.382  0.00  0.00           O  
ATOM     70  N   THR A  24      -7.380   4.019   8.262  0.00  0.00           N  
ATOM     71  CA  THR A  24      -7.282   5.134   9.195  0.00  0.00           C  
ATOM     72  C   THR A  24      -8.369   6.167   8.939  0.00  0.00           C  
ATOM     73  O   THR A  24      -8.832   6.852   9.837  0.00  0.00           O  
ATOM     73  N   HIS A  25      -8.786   6.282   7.686  0.00  0.00           N  
ATOM     74  CA  HIS A  25      -9.823   7.234   7.307  0.00  0.00           C  
ATOM     75  C   HIS A  25     -11.209   6.705   7.640  0.00  0.00           C  
ATOM     76  O   HIS A  25     -12.130   7.452   7.928  0.00  0.00           O  
ATOM     76  N   ASP A  26     -11.364   5.389   7.600  0.00  0.00           N  
ATOM     77  CA  ASP A  26     -12.644   4.759   7.899  0.00  0.00           C  
ATOM     78  C   ASP A  26     -12.880   4.665   9.403  0.00  0.00           C  
ATOM     79  O   ASP A  26     -14.001   4.699   9.883  0.00  0.00           O  
ATOM     79  N   VAL A  27     -11.799   4.543  10.160  0.00  0.00           N  
ATOM     80  CA  VAL A  27     -11.886   4.444  11.612  0.00  0.00           C  
ATOM     81  C   VAL A  27     -12.087   5.822  12.235  0.00  0.00           C  
ATOM     82  O   VAL A  27     -12.703   5.975  13.277  0.00  0.00           O  
ATOM     82  N   VAL A  28     -11.554   6.845  11.580  0.00  0.00           N  
ATOM     83  CA  VAL A  28     -11.673   8.213  12.068  0.00  0.00           C  
ATOM     84  C   VAL A  28     -13.043   8.790  11.722  0.00  0.00           C  
ATOM     85  O   VAL A  28     -13.585   9.626  12.427  0.00  0.00           O  
ATOM     85  N   SER A  29     -13.612   8.336  10.615  0.00  0.00           N  
ATOM     86  CA  SER A  29     -14.919   8.809  10.176  0.00  0.00           C  
ATOM     87  C   SER A  29     -16.042   8.126  10.942  0.00  0.00           C  
ATOM     88  O   SER A  29     -17.104   8.685  11.160  0.00  0.00           O  
ATOM     88  N   PHE A  30     -15.805   6.890  11.360  0.00  0.00           N  
ATOM     89  CA  PHE A  30     -16.799   6.129  12.105  0.00  0.00           C  
ATOM     90  C   PHE A  30     -16.827   6.538  13.570  0.00  0.00           C  
ENDMDL                                                                          
MODEL        0     
ATOM      1  N   VAL A   1      15.996 -10.069 -13.093  0.00  0.00           N  
ATOM      2  CA  VAL A   1      16.023 -10.018 -11.637  0.00  0.00           C  
ATOM      3  C   VAL A   1      15.800  -8.591 -11.144  0.00  0.00           C  
ATOM      4  O   VAL A   1      15.255  -8.357 -10.078  0.00  0.00           O  
ATOM      4  N   LYS A   2      16.229  -7.619 -11.937  0.00  0.00           N  
ATOM      5  CA  LYS A   2      16.074  -6.214 -11.580  0.00  0.00           C  
ATOM      6  C   LYS A   2      14.659  -5.721 -11.864  0.00  0.00           C  
ATOM      7  O   LYS A   2      14.138  -4.840 -11.200  0.00  0.00           O  
ATOM      7  N   ALA A   3      14.026  -6.303 -12.874  0.00  0.00           N  
ATOM      8  CA  ALA A   3      12.670  -5.923 -13.249  0.00  0.00           C  
ATOM      9  C   ALA A   3      11.641  -6.565 -12.331  0.00  0.00           C  
ATOM     10  O   ALA A   3      10.576  -6.026 -12.080  0.00  0.00           O  
ATOM     10  N   ILE A   4      11.966  -7.744 -11.819  0.00  0.00           N  
ATOM     11  CA  ILE A   4      11.072  -8.468 -10.924  0.00  0.00           C  
ATOM     12  C   ILE A   4      11.150  -7.907  -9.507  0.00  0.00           C  
ATOM     13  O   ILE A   4      10.193  -7.934  -8.752  0.00  0.00           O  
ATOM     13  N   LYS A   5      12.314  -7.389  -9.141  0.00  0.00           N  
ATOM     14  CA  LYS A   5      12.517  -6.822  -7.814  0.00  0.00           C  
ATOM     15  C   LYS A   5      11.944  -5.411  -7.719  0.00  0.00           C  
ATOM     16  O   LYS A   5      11.506  -4.963  -6.672  0.00  0.00           O  
ATOM     16  N   GLN A   6      11.948  -4.700  -8.838  0.00  0.00           N  
ATOM     17  CA  GLN A   6      11.430  -3.338  -8.887  0.00  0.00           C  
ATOM     18  C   GLN A   6       9.911  -3.326  -8.974  0.00  0.00           C  
ATOM     19  O   GLN A   6       9.246  -2.420  -8.499  0.00  0.00           O  
ATOM     19  N   ALA A   7       9.351  -4.355  -9.594  0.00  0.00           N  
ATOM     20  CA  ALA A   7       7.905  -4.464  -9.746  0.00  0.00           C  
ATOM     21  C   ALA A   7       7.251  -4.972  -8.470  0.00  0.00           C  
ATOM     22  O   ALA A   7       6.118  -4.648  -8.154  0.00  0.00           O  
ATOM     22  N   GLY A   8       7.981  -5.786  -7.720  0.00  0.00           N  
ATOM     23  CA  GLY A   8       7.475  -6.338  -6.481  0.00  0.00           C  
ATOM     24  C   GLY A   8       7.554  -5.355  -5.330  0.00  0.00           C  
ATOM     25  O   GLY A   8       6.749  -5.374  -4.413  0.00  0.00           O  
ATOM     25  N   LYS A   9       8.544  -4.475  -5.372  0.00  0.00           N  
ATOM     26  CA  LYS A   9       8.728  -3.477  -4.325  0.00  0.00           C  
ATOM     27  C   LYS A   9       7.773  -2.301  -4.504  0.00  0.00           C  
ATOM     28  O   LYS A   9       7.352  -1.662  -3.553  0.00  0.00           O  
ATOM     28  N   VAL A  10       7.425  -2.012  -5.750  0.00  0.00           N  
ATOM     29  CA  VAL A  10       6.519  -0.912  -6.058  0.00  0.00           C  
ATOM     30  C   VAL A  10       5.070  -1.325  -5.817  0.00  0.00           C  
ATOM     31  O   VAL A  10       4.220  -0.520  -5.475  0.00  0.00           O  
ATOM     31  N   ILE A  11       4.787  -2.607  -6.002  0.00  0.00           N  
ATOM     32  CA  ILE A  11       3.441  -3.130  -5.805  0.00  0.00           C  
ATOM     33  C   ILE A  11       3.155  -3.349  -4.323  0.00  0.00           C  
ATOM     34  O   ILE A  11       2.030  -3.247  -3.862  0.00  0.00           O  
ATOM     34  N   GLY A  12       4.197  -3.656  -3.563  0.00  0.00           N  
ATOM     35  CA  GLY A  12       4.060  -3.888  -2.140  0.00  0.00           C  
ATOM     36  C   GLY A  12       3.976  -2.600  -1.345  0.00  0.00           C  
ATOM     37  O   GLY A  12       3.347  -2.528  -0.302  0.00  0.00           O  
ATOM     37  N   LYS A  13       4.622  -1.555  -1.844  0.00  0.00           N  
ATOM     38  CA  LYS A  13       4.619  -0.261  -1.174  0.00  0.00           C  
ATOM     39  C   LYS A  13       3.326   0.503  -1.447  0.00  0.00           C  
ATOM     40  O   LYS A  13       2.856   1.283  -0.636  0.00  0.00           O  
ATOM     40  N   GLY A  14       2.744   0.271  -2.615  0.00  0.00           N  
ATOM     41  CA  GLY A  14       1.513   0.932  -2.996  0.00  0.00           C  
ATOM     42  C   GLY A  14       0.291   0.296  -2.364  0.00  0.00           C  
ATOM     43  O   GLY A  14      -0.705   0.946  -2.095  0.00  0.00           O  
ATOM     43  N   LEU A  15       0.362  -1.005  -2.119  0.00  0.00           N  
ATOM     44  CA  LEU A  15      -0.747  -1.733  -1.514  0.00  0.00           C  
ATOM     45  C   LEU A  15      -0.788  -1.527  -0.008  0.00  0.00           C  
ATOM     46  O   LEU A  15      -1.836  -1.549   0.615  0.00  0.00           O  
ATOM     46  N   ARG A  16       0.377  -1.323   0.592  0.00  0.00           N  
ATOM     47  CA  ARG A  16       0.471  -1.112   2.031  0.00  0.00           C  
ATOM     48  C   ARG A  16       0.110   0.317   2.407  0.00  0.00           C  
ATOM     49  O   ARG A  16      -0.400   0.590   3.481  0.00  0.00           O  
ATOM     49  N   ALA A  17       0.380   1.250   1.505  0.00  0.00           N  
ATOM     50  CA  ALA A  17       0.082   2.657   1.745  0.00  0.00           C  
ATOM     51  C   ALA A  17      -1.390   2.959   1.510  0.00  0.00           C  
ATOM     52  O   ALA A  17      -1.973   3.836   2.125  0.00  0.00           O  
ATOM     52  N   ILE A  18      -2.004   2.217   0.599  0.00  0.00           N  
ATOM     53  CA  ILE A  18      -3.413   2.402   0.276  0.00  0.00           C  
ATOM     54  C   ILE A  18      -4.301   1.733   1.320  0.00  0.00           C  
ATOM     55  O   ILE A  18      -5.408   2.166   1.595  0.00  0.00           O  
ATOM     55  N   ASN A  19      -3.807   0.656   1.914  0.00  0.00           N  
ATOM     56  CA  ASN A  19      -4.554  -0.076   2.929  0.00  0.00           C  
ATOM     57  C   ASN A  19      -4.485   0.597   4.291  0.00  0.00           C  
ATOM     58  O   ASN A  19      -5.397   0.514   5.098  0.00  0.00           O  
ATOM     58  N   ILE A  20      -3.379   1.280   4.554  0.00  0.00           N  
ATOM     59  CA  ILE A  20      -3.184   1.973   5.821  0.00  0.00           C  
ATOM     60  C   ILE A  20      -3.927   3.305   5.831  0.00  0.00           C  
ATOM     61  O   ILE A  20      -4.371   3.787   6.860  0.00  0.00           O  
ATOM     61  N   ALA A  21      -4.063   3.910   4.659  0.00  0.00           N  
ATOM     62  CA  ALA A  21      -4.752   5.188   4.527  0.00  0.00           C  
ATOM     63  C   ALA A  21      -6.262   5.006   4.523  0.00  0.00           C  
ATOM     64  O   ALA A  21      -7.015   5.862   4.958  0.00  0.00           O  
ATOM     64  N   GLY A  22      -6.714   3.865   4.021  0.00  0.00           N  
ATOM     65  CA  GLY A  22      -8.130   3.569   3.959  0.00  0.00           C  
ATOM     66  C   GLY A  22      -8.684   3.098   5.289  0.00  0.00           C  
ATOM     67  O   GLY A  22      -9.841   3.312   5.615  0.00  0.00           O  
ATOM     67  N   THR A  23      -7.847   2.440   6.079  0.00  0.00           N  
ATOM     68  CA  THR A  23      -8.255   1.934   7.384  0.00  0.00           C  
ATOM     69  C   THR A  23      -8.257   3.038   8.430  0.00  0.00           C  
ATOM     70  O   THR A  23      -9.027   3.024   9.377  0.00  0.00           O  
ATOM     70  N   THR A  24      -7.377   4.015   8.260  0.00  0.00           N  
ATOM     71  CA  THR A  24      -7.279   5.130   9.194  0.00  0.00           C  
ATOM     72  C   THR A  24      -8.366   6.163   8.938  0.00  0.00           C  
ATOM     73  O   THR A  24      -8.829   6.846   9.836  0.00  0.00           O  
ATOM     73  N   HIS A  25      -8.781   6.280   7.684  0.00  0.00           N  
ATOM     74  CA  HIS A  25      -9.817   7.233   7.306  0.00  0.00           C  
ATOM     75  C   HIS A  25     -11.204   6.705   7.638  0.00  0.00           C  
ATOM     76  O   HIS A  25     -12.124   7.452   7.928  0.00  0.00           O  
ATOM     76  N   ASP A  26     -11.360   5.389   7.596  0.00  0.00           N  
ATOM     77  CA  ASP A  26     -12.641   4.759   7.893  0.00  0.00           C  
ATOM     78  C   ASP A  26     -12.877   4.664   9.397  0.00  0.00           C  
ATOM     79  O   ASP A  26     -13.998   4.701   9.877  0.00  0.00           O  
ATOM     79  N   VAL A  27     -11.796   4.540  10.155  0.00  0.00           N  
ATOM     80  CA  VAL A  27     -11.885   4.439  11.606  0.00  0.00           C  
ATOM     81  C   VAL A  27     -12.084   5.817  12.230  0.00  0.00           C  
ATOM     82  O   VAL A  27     -12.702   5.970  13.271  0.00  0.00           O  
ATOM     82  N   VAL A  28     -11.549   6.840  11.578  0.00  0.00           N  
ATOM     83  CA  VAL A  28     -11.668   8.208  12.067  0.00  0.00           C  
ATOM     84  C   VAL A  28     -13.037   8.786  11.721  0.00  0.00           C  
ATOM     85  O   VAL A  28     -13.579   9.620  12.428  0.00  0.00           O  
ATOM     85  N   SER A  29     -13.605   8.335  10.612  0.00  0.00           N  
ATOM     86  CA  SER A  29     -14.911   8.809  10.172  0.00  0.00           C  
ATOM     87  C   SER A  29     -16.035   8.126  10.938  0.00  0.00           C  
ATOM     88  O   SER A  29     -17.096   8.687  11.157  0.00  0.00           O  
ATOM     88  N   PHE A  30     -15.800   6.890  11.353  0.00  0.00           N  
ATOM     89  CA  PHE A  30     -16.796   6.128  12.097  0.00  0.00           C  
ATOM     90  C   PHE A  30     -16.824   6.536  13.562  0.00  0.00           C  
ENDMDL                                                                          
MODEL        0     
ATOM      1  N   VAL A   1      15.994 -10.066 -13.084  0.00  0.00           N  
ATOM      2  CA  VAL A   1      16.023 -10.010 -11.628  0.00  0.00           C  
ATOM      3  C   VAL A   1      15.797  -8.583 -11.139  0.00  0.00           C  
ATOM      4  O   VAL A   1      15.252  -8.347 -10.073  0.00  0.00           O  
ATOM      4  N   LYS A   2      16.224  -7.611 -11.934  0.00  0.00           N  
ATOM      5  CA  LYS A   2      16.068  -6.206 -11.580  0.00  0.00           C  
ATOM      6  C   LYS A   2      14.650  -5.717 -11.864  0.00  0.00           C  
ATOM      7  O   LYS A   2      14.128  -4.837 -11.200  0.00  0.00           O  
ATOM      7  N   ALA A   3      14.018  -6.301 -12.872  0.00  0.00           N  
ATOM      8  CA  ALA A   3      12.661  -5.925 -13.246  0.00  0.00           C  
ATOM      9  C   ALA A   3      11.635  -6.567 -12.326  0.00  0.00           C  
ATOM     10  O   ALA A   3      10.570  -6.028 -12.073  0.00  0.00           O  
ATOM     10  N   ILE A   4      11.962  -7.745 -11.812  0.00  0.00           N  
ATOM     11  CA  ILE A   4      11.070  -8.469 -10.915  0.00  0.00           C  
ATOM     12  C   ILE A   4      11.149  -7.905  -9.500  0.00  0.00           C  
ATOM     13  O   ILE A   4      10.192  -7.930  -8.744  0.00  0.00           O  
ATOM     13  N   LYS A   5      12.313  -7.385  -9.135  0.00  0.00           N  
ATOM     14  CA  LYS A   5      12.516  -6.815  -7.810  0.00  0.00           C  
ATOM     15  C   LYS A   5      11.940  -5.405  -7.717  0.00  0.00           C  
ATOM     16  O   LYS A   5      11.501  -4.955  -6.671  0.00  0.00           O  
ATOM     16  N   GLN A   6      11.943  -4.695  -8.837  0.00  0.00           N  
ATOM     17  CA  GLN A   6      11.423  -3.334  -8.888  0.00  0.00           C  
ATOM     18  C   GLN A   6       9.904  -3.325  -8.973  0.00  0.00           C  
ATOM     19  O   GLN A   6       9.238  -2.420  -8.499  0.00  0.00           O  
ATOM     19  N   ALA A   7       9.345  -4.355  -9.593  0.00  0.00           N  
ATOM     20  CA  ALA A   7       7.899  -4.467  -9.742  0.00  0.00           C  
ATOM     21  C   ALA A   7       7.248  -4.973  -8.465  0.00  0.00           C  
ATOM     22  O   ALA A   7       6.115  -4.650  -8.148  0.00  0.00           O  
ATOM     22  N   GLY A   8       7.979  -5.786  -7.715  0.00  0.00           N  
ATOM     23  CA  GLY A   8       7.475  -6.337  -6.475  0.00  0.00           C  
ATOM     24  C   GLY A   8       7.553  -5.352  -5.325  0.00  0.00           C  
ATOM     25  O   GLY A   8       6.748  -5.369  -4.409  0.00  0.00           O  
ATOM     25  N   LYS A   9       8.543  -4.471  -5.369  0.00  0.00           N  
ATOM     26  CA  LYS A   9       8.726  -3.471  -4.324  0.00  0.00           C  
ATOM     27  C   LYS A   9       7.769  -2.297  -4.504  0.00  0.00           C  
ATOM     28  O   LYS A   9       7.347  -1.658  -3.554  0.00  0.00           O  
ATOM     28  N   VAL A  10       7.422  -2.009  -5.751  0.00  0.00           N  
ATOM     29  CA  VAL A  10       6.514  -0.911  -6.060  0.00  0.00           C  
ATOM     30  C   VAL A  10       5.065  -1.326  -5.817  0.00  0.00           C  
ATOM     31  O   VAL A  10       4.214  -0.522  -5.473  0.00  0.00           O  
ATOM     31  N   ILE A  11       4.784  -2.608  -6.001  0.00  0.00           N  
ATOM     32  CA  ILE A  11       3.439  -3.134  -5.802  0.00  0.00           C  
ATOM     33  C   ILE A  11       3.154  -3.350  -4.319  0.00  0.00           C  
ATOM     34  O   ILE A  11       2.029  -3.247  -3.857  0.00  0.00           O  
ATOM     34  N   GLY A  12       4.197  -3.656  -3.560  0.00  0.00           N  
ATOM     35  CA  GLY A  12       4.061  -3.886  -2.137  0.00  0.00           C  
ATOM     36  C   GLY A  12       3.976  -2.597  -1.344  0.00  0.00           C  
ATOM     37  O   GLY A  12       3.346  -2.524  -0.301  0.00  0.00           O  
ATOM     37  N   LYS A  13       4.622  -1.553  -1.843  0.00  0.00           N  
ATOM     38  CA  LYS A  13       4.618  -0.257  -1.175  0.00  0.00           C  
ATOM     39  C   LYS A  13       3.324   0.504  -1.449  0.00  0.00           C  
ATOM     40  O   LYS A  13       2.852   1.284  -0.638  0.00  0.00           O  
ATOM     40  N   GLY A  14       2.741   0.272  -2.617  0.00  0.00           N  
ATOM     41  CA  GLY A  14       1.510   0.930  -2.998  0.00  0.00           C  
ATOM     42  C   GLY A  14       0.289   0.293  -2.364  0.00  0.00           C  
ATOM     43  O   GLY A  14      -0.707   0.944  -2.093  0.00  0.00           O  
ATOM     43  N   LEU A  15       0.361  -1.007  -2.119  0.00  0.00           N  
ATOM     44  CA  LEU A  15      -0.746  -1.736  -1.512  0.00  0.00           C  
ATOM     45  C   LEU A  15      -0.787  -1.528  -0.006  0.00  0.00           C  
ATOM     46  O   LEU A  15      -1.835  -1.548   0.618  0.00  0.00           O  
ATOM     46  N   ARG A  16       0.378  -1.323   0.594  0.00  0.00           N  
ATOM     47  CA  ARG A  16       0.473  -1.111   2.032  0.00  0.00           C  
ATOM     48  C   ARG A  16       0.111   0.319   2.406  0.00  0.00           C  
ATOM     49  O   ARG A  16      -0.401   0.592   3.480  0.00  0.00           O  
ATOM     49  N   ALA A  17       0.380   1.252   1.504  0.00  0.00           N  
ATOM     50  CA  ALA A  17       0.081   2.658   1.742  0.00  0.00           C  
ATOM     51  C   ALA A  17      -1.391   2.959   1.508  0.00  0.00           C  
ATOM     52  O   ALA A  17      -1.976   3.835   2.124  0.00  0.00           O  
ATOM     52  N   ILE A  18      -2.004   2.216   0.597  0.00  0.00           N  
ATOM     53  CA  ILE A  18      -3.413   2.400   0.275  0.00  0.00           C  
ATOM     54  C   ILE A  18      -4.301   1.731   1.320  0.00  0.00           C  
ATOM     55  O   ILE A  18      -5.407   2.164   1.596  0.00  0.00           O  
ATOM     55  N   ASN A  19      -3.806   0.654   1.913  0.00  0.00           N  
ATOM     56  CA  ASN A  19      -4.551  -0.078   2.930  0.00  0.00           C  
ATOM     57  C   ASN A  19      -4.483   0.597   4.291  0.00  0.00           C  
ATOM     58  O   ASN A  19      -5.395   0.515   5.097  0.00  0.00           O  
ATOM     58  N   ILE A  20      -3.377   1.279   4.553  0.00  0.00           N  
ATOM     59  CA  ILE A  20      -3.181   1.974   5.819  0.00  0.00           C  
ATOM     60  C   ILE A  20      -3.926   3.305   5.829  0.00  0.00           C  
ATOM     61  O   ILE A  20      -4.371   3.787   6.857  0.00  0.00           O  
ATOM     61  N   ALA A  21      -4.061   3.910   4.657  0.00  0.00           N  
ATOM     62  CA  ALA A  21      -4.751   5.187   4.524  0.00  0.00           C  
ATOM     63  C   ALA A  21      -6.261   5.004   4.521  0.00  0.00           C  
ATOM     64  O   ALA A  21      -7.014   5.859   4.957  0.00  0.00           O  
ATOM     64  N   GLY A  22      -6.712   3.863   4.018  0.00  0.00           N  
ATOM     65  CA  GLY A  22      -8.128   3.566   3.957  0.00  0.00           C  
ATOM     66  C   GLY A  22      -8.682   3.095   5.288  0.00  0.00           C  
ATOM     67  O   GLY A  22      -9.837   3.310   5.615  0.00  0.00           O  
ATOM     67  N   THR A  23      -7.844   2.438   6.077  0.00  0.00           N  
ATOM     68  CA  THR A  23      -8.251   1.932   7.382  0.00  0.00           C  
ATOM     69  C   THR A  23      -8.254   3.036   8.428  0.00  0.00           C  
ATOM     70  O   THR A  23      -9.024   3.024   9.374  0.00  0.00           O  
ATOM     70  N   THR A  24      -7.373   4.013   8.258  0.00  0.00           N  
ATOM     71  CA  THR A  24      -7.276   5.128   9.191  0.00  0.00           C  
ATOM     72  C   THR A  24      -8.363   6.161   8.935  0.00  0.00           C  
ATOM     73  O   THR A  24      -8.828   6.843   9.833  0.00  0.00           O  
ATOM     73  N   HIS A  25      -8.777   6.279   7.681  0.00  0.00           N  
ATOM     74  CA  HIS A  25      -9.814   7.231   7.303  0.00  0.00           C  
ATOM     75  C   HIS A  25     -11.200   6.702   7.635  0.00  0.00           C  
ATOM     76  O   HIS A  25     -12.120   7.449   7.927  0.00  0.00           O  
ATOM     76  N   ASP A  26     -11.357   5.386   7.592  0.00  0.00           N  
ATOM     77  CA  ASP A  26     -12.637   4.756   7.890  0.00  0.00           C  
ATOM     78  C   ASP A  26     -12.873   4.662   9.394  0.00  0.00           C  
ATOM     79  O   ASP A  26     -13.994   4.700   9.874  0.00  0.00           O  
ATOM     79  N   VAL A  27     -11.792   4.536  10.151  0.00  0.00           N  
ATOM     80  CA  VAL A  27     -11.880   4.436  11.603  0.00  0.00           C  
ATOM     81  C   VAL A  27     -12.080   5.814  12.226  0.00  0.00           C  
ATOM     82  O   VAL A  27     -12.700   5.967  13.266  0.00  0.00           O  
ATOM     82  N   VAL A  28     -11.544   6.837  11.575  0.00  0.00           N  
ATOM     83  CA  VAL A  28     -11.663   8.205  12.064  0.00  0.00           C  
ATOM     84  C   VAL A  28     -13.032   8.783  11.718  0.00  0.00           C  
ATOM     85  O   VAL A  28     -13.575   9.615  12.425  0.00  0.00           O  
ATOM     85  N   SER A  29     -13.600   8.332  10.607  0.00  0.00           N  
ATOM     86  CA  SER A  29     -14.906   8.806  10.168  0.00  0.00           C  
ATOM     87  C   SER A  29     -16.029   8.123  10.934  0.00  0.00           C  
ATOM     88  O   SER A  29     -17.090   8.685  11.155  0.00  0.00           O  
ATOM     88  N   PHE A  30     -15.794   6.886  11.348  0.00  0.00           N  
ATOM     89  CA  PHE A  30     -16.790   6.125  12.092  0.00  0.00           C  
ATOM     90  C   PHE A  30     -16.819   6.533  13.557  0.00  0.00           C  
ENDMDL                                                                          
MODEL        0     
ATOM      1  N   VAL A   1      15.990 -10.063 -13.078  0.00  0.00           N  
ATOM      2  CA  VAL A   1      16.020 -10.005 -11.622  0.00  0.00           C  
ATOM      3  C   VAL A   1      15.792  -8.578 -11.134  0.00  0.00           C  
ATOM      4  O   VAL A   1      15.246  -8.342 -10.069  0.00  0.00           O  
ATOM      4  N   LYS A   2      16.220  -7.607 -11.930  0.00  0.00           N  
ATOM      5  CA  LYS A   2      16.062  -6.202 -11.577  0.00  0.00           C  
ATOM      6  C   LYS A   2      14.644  -5.714 -11.860  0.00  0.00           C  
ATOM      7  O   LYS A   2      14.121  -4.835 -11.196  0.00  0.00           O  
ATOM      7  N   ALA A   3      14.013  -6.298 -12.869  0.00  0.00           N  
ATOM      8  CA  ALA A   3      12.654  -5.924 -13.243  0.00  0.00           C  
ATOM      9  C   ALA A   3      11.629  -6.566 -12.321  0.00  0.00           C  
ATOM     10  O   ALA A   3      10.565  -6.027 -12.067  0.00  0.00           O  
ATOM     10  N   ILE A   4      11.957  -7.744 -11.808  0.00  0.00           N  
ATOM     11  CA  ILE A   4      11.066  -8.468 -10.909  0.00  0.00           C  
ATOM     12  C   ILE A   4      11.146  -7.902  -9.495  0.00  0.00           C  
ATOM     13  O   ILE A   4      10.189  -7.926  -8.739  0.00  0.00           O  
ATOM     13  N   LYS A   5      12.310  -7.383  -9.130  0.00  0.00           N  
ATOM     14  CA  LYS A   5      12.513  -6.811  -7.805  0.00  0.00           C  
ATOM     15  C   LYS A   5      11.936  -5.401  -7.714  0.00  0.00           C  
ATOM     16  O   LYS A   5      11.496  -4.952  -6.669  0.00  0.00           O  
ATOM     16  N   GLN A   6      11.940  -4.692  -8.834  0.00  0.00           N  
ATOM     17  CA  GLN A   6      11.418  -3.332  -8.886  0.00  0.00           C  
ATOM     18  C   GLN A   6       9.900  -3.324  -8.971  0.00  0.00           C  
ATOM     19  O   GLN A   6       9.233  -2.420  -8.495  0.00  0.00           O  
ATOM     19  N   ALA A   7       9.341  -4.354  -9.590  0.00  0.00           N  
ATOM     20  CA  ALA A   7       7.895  -4.467  -9.739  0.00  0.00           C  
ATOM     21  C   ALA A   7       7.245  -4.972  -8.461  0.00  0.00           C  
ATOM     22  O   ALA A   7       6.112  -4.648  -8.143  0.00  0.00           O  
ATOM     22  N   GLY A   8       7.976  -5.785  -7.712  0.00  0.00           N  
ATOM     23  CA  GLY A   8       7.473  -6.336  -6.471  0.00  0.00           C  
ATOM     24  C   GLY A   8       7.551  -5.350  -5.322  0.00  0.00           C  
ATOM     25  O   GLY A   8       6.745  -5.365  -4.406  0.00  0.00           O  
ATOM     25  N   LYS A   9       8.541  -4.469  -5.366  0.00  0.00           N  
ATOM     26  CA  LYS A   9       8.724  -3.469  -4.322  0.00  0.00           C  
ATOM     27  C   LYS A   9       7.766  -2.295  -4.502  0.00  0.00           C  
ATOM     28  O   LYS A   9       7.343  -1.657  -3.553  0.00  0.00           O  
ATOM     28  N   VAL A  10       7.419  -2.007  -5.749  0.00  0.00           N  
ATOM     29  CA  VAL A  10       6.511  -0.910  -6.058  0.00  0.00           C  
ATOM     30  C   VAL A  10       5.063  -1.325  -5.815  0.00  0.00           C  
ATOM     31  O   VAL A  10       4.212  -0.522  -5.469  0.00  0.00           O  
ATOM     31  N   ILE A  11       4.781  -2.608  -5.999  0.00  0.00           N  
ATOM     32  CA  ILE A  11       3.436  -3.133  -5.800  0.00  0.00           C  
ATOM     33  C   ILE A  11       3.152  -3.349  -4.317  0.00  0.00           C  
ATOM     34  O   ILE A  11       2.028  -3.244  -3.855  0.00  0.00           O  
ATOM     34  N   GLY A  12       4.195  -3.656  -3.558  0.00  0.00           N  
ATOM     35  CA  GLY A  12       4.060  -3.886  -2.135  0.00  0.00           C  
ATOM     36  C   GLY A  12       3.974  -2.596  -1.343  0.00  0.00           C  
ATOM     37  O   GLY A  12       3.343  -2.523  -0.301  0.00  0.00           O  
ATOM     37  N   LYS A  13       4.622  -1.552  -1.842  0.00  0.00           N  
ATOM     38  CA  LYS A  13       4.617  -0.257  -1.174  0.00  0.00           C  
ATOM     39  C   LYS A  13       3.323   0.504  -1.448  0.00  0.00           C  
ATOM     40  O   LYS A  13       2.849   1.283  -0.636  0.00  0.00           O  
ATOM     40  N   GLY A  14       2.741   0.273  -2.616  0.00  0.00           N  
ATOM     41  CA  GLY A  14       1.509   0.931  -2.997  0.00  0.00           C  
ATOM     42  C   GLY A  14       0.288   0.294  -2.363  0.00  0.00           C  
ATOM     43  O   GLY A  14      -0.707   0.945  -2.090  0.00  0.00           O  
ATOM     43  N   LEU A  15       0.360  -1.007  -2.119  0.00  0.00           N  
ATOM     44  CA  LEU A  15      -0.747  -1.735  -1.512  0.00  0.00           C  
ATOM     45  C   LEU A  15      -0.787  -1.527  -0.006  0.00  0.00           C  
ATOM     46  O   LEU A  15      -1.836  -1.546   0.617  0.00  0.00           O  
ATOM     46  N   ARG A  16       0.378  -1.324   0.593  0.00  0.00           N  
ATOM     47  CA  ARG A  16       0.472  -1.112   2.032  0.00  0.00           C  
ATOM     48  C   ARG A  16       0.110   0.318   2.406  0.00  0.00           C  
ATOM     49  O   ARG A  16      -0.403   0.591   3.479  0.00  0.00           O  
ATOM     49  N   ALA A  17       0.381   1.251   1.504  0.00  0.00           N  
ATOM     50  CA  ALA A  17       0.082   2.657   1.743  0.00  0.00           C  
ATOM     51  C   ALA A  17      -1.390   2.958   1.509  0.00  0.00           C  
ATOM     52  O   ALA A  17      -1.975   3.833   2.126  0.00  0.00           O  
ATOM     52  N   ILE A  18      -2.002   2.216   0.596  0.00  0.00           N  
ATOM     53  CA  ILE A  18      -3.412   2.400   0.274  0.00  0.00           C  
ATOM     54  C   ILE A  18      -4.299   1.731   1.320  0.00  0.00           C  
ATOM     55  O   ILE A  18      -5.405   2.166   1.597  0.00  0.00           O  
ATOM     55  N   ASN A  19      -3.805   0.653   1.911  0.00  0.00           N  
ATOM     56  CA  ASN A  19      -4.551  -0.078   2.927  0.00  0.00           C  
ATOM     57  C   ASN A  19      -4.482   0.596   4.289  0.00  0.00           C  
ATOM     58  O   ASN A  19      -5.395   0.516   5.094  0.00  0.00           O  
ATOM     58  N   ILE A  20      -3.376   1.277   4.552  0.00  0.00           N  
ATOM     59  CA  ILE A  20      -3.180   1.971   5.818  0.00  0.00           C  
ATOM     60  C   ILE A  20      -3.924   3.303   5.828  0.00  0.00           C  
ATOM     61  O   ILE A  20      -4.372   3.783   6.856  0.00  0.00           O  
ATOM     61  N   ALA A  21      -4.058   3.909   4.656  0.00  0.00           N  
ATOM     62  CA  ALA A  21      -4.747   5.186   4.524  0.00  0.00           C  
ATOM     63  C   ALA A  21      -6.257   5.003   4.521  0.00  0.00           C  
ATOM     64  O   ALA A  21      -7.010   5.857   4.958  0.00  0.00           O  
ATOM     64  N   GLY A  22      -6.709   3.864   4.016  0.00  0.00           N  
ATOM     65  CA  GLY A  22      -8.125   3.567   3.955  0.00  0.00           C  
ATOM     66  C   GLY A  22      -8.679   3.096   5.285  0.00  0.00           C  
ATOM     67  O   GLY A  22      -9.834   3.313   5.612  0.00  0.00           O  
ATOM     67  N   THR A  23      -7.843   2.436   6.073  0.00  0.00           N  
ATOM     68  CA  THR A  23      -8.250   1.930   7.378  0.00  0.00           C  
ATOM     69  C   THR A  23      -8.253   3.034   8.424  0.00  0.00           C  
ATOM     70  O   THR A  23      -9.025   3.022   9.368  0.00  0.00           O  
ATOM     70  N   THR A  24      -7.371   4.009   8.256  0.00  0.00           N  
ATOM     71  CA  THR A  24      -7.273   5.124   9.189  0.00  0.00           C  
ATOM     72  C   THR A  24      -8.360   6.157   8.934  0.00  0.00           C  
ATOM     73  O   THR A  24      -8.826   6.837   9.833  0.00  0.00           O  
ATOM     73  N   HIS A  25      -8.772   6.277   7.680  0.00  0.00           N  
ATOM     74  CA  HIS A  25      -9.808   7.230   7.301  0.00  0.00           C  
ATOM     75  C   HIS A  25     -11.195   6.702   7.633  0.00  0.00           C  
ATOM     76  O   HIS A  25     -12.114   7.449   7.927  0.00  0.00           O  
ATOM     76  N   ASP A  26     -11.352   5.386   7.587  0.00  0.00           N  
ATOM     77  CA  ASP A  26     -12.633   4.757   7.884  0.00  0.00           C  
ATOM     78  C   ASP A  26     -12.870   4.662   9.389  0.00  0.00           C  
ATOM     79  O   ASP A  26     -13.991   4.702   9.868  0.00  0.00           O  
ATOM     79  N   VAL A  27     -11.789   4.533  10.146  0.00  0.00           N  
ATOM     80  CA  VAL A  27     -11.878   4.432  11.597  0.00  0.00           C  
ATOM     81  C   VAL A  27     -12.078   5.809  12.221  0.00  0.00           C  
ATOM     82  O   VAL A  27     -12.699   5.962  13.260  0.00  0.00           O  
ATOM     82  N   VAL A  28     -11.539   6.832  11.572  0.00  0.00           N  
ATOM     83  CA  VAL A  28     -11.657   8.199  12.062  0.00  0.00           C  
ATOM     84  C   VAL A  28     -13.026   8.779  11.716  0.00  0.00           C  
ATOM     85  O   VAL A  28     -13.569   9.609  12.425  0.00  0.00           O  
ATOM     85  N   SER A  29     -13.592   8.331  10.604  0.00  0.00           N  
ATOM     86  CA  SER A  29     -14.898   8.806  10.165  0.00  0.00           C  
ATOM     87  C   SER A  29     -16.022   8.124  10.930  0.00  0.00           C  
ATOM     88  O   SER A  29     -17.082   8.686  11.153  0.00  0.00           O  
ATOM     88  N   PHE A  30     -15.789   6.885  11.341  0.00  0.00           N  
ATOM     89  CA  PHE A  30     -16.786   6.124  12.083  0.00  0.00           C  
ATOM     90  C   PHE A  30     -16.815   6.531  13.549  0.00  0.00           C  
ENDMDL                                                                          
MODEL        0     
ATOM      1  N   VAL A   1      15.986 -10.060 -13.071  0.00  0.00           N  
ATOM      2  CA  VAL A   1      16.017 -10.001 -11.615  0.00  0.00           C  
ATOM      3  C   VAL A   1      15.788  -8.572 -11.129  0.00  0.00           C  
ATOM      4  O   VAL A   1      15.240  -8.336 -10.065  0.00  0.00           O  
ATOM      4  N   LYS A   2      16.216  -7.602 -11.925  0.00  0.00           N  
ATOM      5  CA  LYS A   2      16.056  -6.197 -11.574  0.00  0.00           C  
ATOM      6  C   LYS A   2      14.638  -5.711 -11.857  0.00  0.00           C  
ATOM      7  O   LYS A   2      14.113  -4.833 -11.192  0.00  0.00           O  
ATOM      7  N   ALA A   3      14.007  -6.296 -12.866  0.00  0.00           N  
ATOM      8  CA  ALA A   3      12.648  -5.924 -13.239  0.00  0.00           C  
ATOM      9  C   ALA A   3      11.624  -6.565 -12.315  0.00  0.00           C  
ATOM     10  O   ALA A   3      10.560  -6.026 -12.060  0.00  0.00           O  
ATOM     10  N   ILE A   4      11.952  -7.743 -11.803  0.00  0.00           N  
ATOM     11  CA  ILE A   4      11.063  -8.467 -10.904  0.00  0.00           C  
ATOM     12  C   ILE A   4      11.142  -7.899  -9.489  0.00  0.00           C  
ATOM     13  O   ILE A   4      10.185  -7.922  -8.733  0.00  0.00           O  
ATOM     13  N   LYS A   5      12.307  -7.381  -9.126  0.00  0.00           N  
ATOM     14  CA  LYS A   5      12.511  -6.807  -7.801  0.00  0.00           C  
ATOM     15  C   LYS A   5      11.932  -5.398  -7.711  0.00  0.00           C  
ATOM     16  O   LYS A   5      11.490  -4.949  -6.666  0.00  0.00           O  
ATOM     16  N   GLN A   6      11.936  -4.689  -8.831  0.00  0.00           N  
ATOM     17  CA  GLN A   6      11.414  -3.329  -8.884  0.00  0.00           C  
ATOM     18  C   GLN A   6       9.895  -3.323  -8.968  0.00  0.00           C  
ATOM     19  O   GLN A   6       9.228  -2.419  -8.491  0.00  0.00           O  
ATOM     19  N   ALA A   7       9.337  -4.353  -9.588  0.00  0.00           N  
ATOM     20  CA  ALA A   7       7.891  -4.466  -9.736  0.00  0.00           C  
ATOM     21  C   ALA A   7       7.241  -4.971  -8.457  0.00  0.00           C  
ATOM     22  O   ALA A   7       6.110  -4.646  -8.138  0.00  0.00           O  
ATOM     22  N   GLY A   8       7.973  -5.785  -7.709  0.00  0.00           N  
ATOM     23  CA  GLY A   8       7.471  -6.335  -6.467  0.00  0.00           C  
ATOM     24  C   GLY A   8       7.548  -5.348  -5.319  0.00  0.00           C  
ATOM     25  O   GLY A   8       6.742  -5.362  -4.404  0.00  0.00           O  
ATOM     25  N   LYS A   9       8.539  -4.468  -5.363  0.00  0.00           N  
ATOM     26  CA  LYS A   9       8.722  -3.467  -4.319  0.00  0.00           C  
ATOM     27  C   LYS A   9       7.763  -2.294  -4.501  0.00  0.00           C  
ATOM     28  O   LYS A   9       7.339  -1.657  -3.551  0.00  0.00           O  
ATOM     28  N   VAL A  10       7.417  -2.006  -5.747  0.00  0.00           N  
ATOM     29  CA  VAL A  10       6.508  -0.909  -6.057  0.00  0.00           C  
ATOM     30  C   VAL A  10       5.061  -1.325  -5.813  0.00  0.00           C  
ATOM     31  O   VAL A  10       4.210  -0.522  -5.466  0.00  0.00           O  
ATOM     31  N   ILE A  11       4.779  -2.607  -5.998  0.00  0.00           N  
ATOM     32  CA  ILE A  11       3.434  -3.133  -5.799  0.00  0.00           C  
ATOM     33  C   ILE A  11       3.151  -3.348  -4.315  0.00  0.00           C  
ATOM     34  O   ILE A  11       2.027  -3.242  -3.852  0.00  0.00           O  
ATOM     34  N   GLY A  12       4.193  -3.656  -3.557  0.00  0.00           N  
ATOM     35  CA  GLY A  12       4.058  -3.885  -2.134  0.00  0.00           C  
ATOM     36  C   GLY A  12       3.972  -2.595  -1.342  0.00  0.00           C  
ATOM     37  O   GLY A  12       3.340  -2.521  -0.301  0.00  0.00           O  
ATOM     37  N   LYS A  13       4.621  -1.552  -1.840  0.00  0.00           N  
ATOM     38  CA  LYS A  13       4.616  -0.256  -1.173  0.00  0.00           C  
ATOM     39  C   LYS A  13       3.321   0.504  -1.446  0.00  0.00           C  
ATOM     40  O   LYS A  13       2.847   1.281  -0.634  0.00  0.00           O  
ATOM     40  N   GLY A  14       2.741   0.273  -2.616  0.00  0.00           N  
ATOM     41  CA  GLY A  14       1.509   0.931  -2.997  0.00  0.00           C  
ATOM     42  C   GLY A  14       0.288   0.295  -2.362  0.00  0.00           C  
ATOM     43  O   GLY A  14      -0.707   0.945  -2.088  0.00  0.00           O  
ATOM     43  N   LEU A  15       0.359  -1.007  -2.120  0.00  0.00           N  
ATOM     44  CA  LEU A  15      -0.748  -1.735  -1.512  0.00  0.00           C  
ATOM     45  C   LEU A  15      -0.788  -1.527  -0.006  0.00  0.00           C  
ATOM     46  O   LEU A  15      -1.837  -1.544   0.617  0.00  0.00           O  
ATOM     46  N   ARG A  16       0.377  -1.325   0.593  0.00  0.00           N  
ATOM     47  CA  ARG A  16       0.472  -1.113   2.032  0.00  0.00           C  
ATOM     48  C   ARG A  16       0.110   0.317   2.406  0.00  0.00           C  
ATOM     49  O   ARG A  16      -0.405   0.589   3.478  0.00  0.00           O  
ATOM     49  N   ALA A  17       0.383   1.250   1.505  0.00  0.00           N  
ATOM     50  CA  ALA A  17       0.083   2.656   1.743  0.00  0.00           C  
ATOM     51  C   ALA A  17      -1.389   2.957   1.509  0.00  0.00           C  
ATOM     52  O   ALA A  17      -1.974   3.831   2.128  0.00  0.00           O  
ATOM     52  N   ILE A  18      -2.001   2.217   0.595  0.00  0.00           N  
ATOM     53  CA  ILE A  18      -3.410   2.401   0.273  0.00  0.00           C  
ATOM     54  C   ILE A  18      -4.298   1.732   1.319  0.00  0.00           C  
ATOM     55  O   ILE A  18      -5.403   2.168   1.597  0.00  0.00           O  
ATOM     55  N   ASN A  19      -3.805   0.652   1.909  0.00  0.00           N  
ATOM     56  CA  ASN A  19      -4.551  -0.079   2.925  0.00  0.00           C  
ATOM     57  C   ASN A  19      -4.482   0.596   4.287  0.00  0.00           C  
ATOM     58  O   ASN A  19      -5.396   0.516   5.091  0.00  0.00           O  
ATOM     58  N   ILE A  20      -3.375   1.274   4.550  0.00  0.00           N  
ATOM     59  CA  ILE A  20      -3.179   1.968   5.817  0.00  0.00           C  
ATOM     60  C   ILE A  20      -3.923   3.300   5.827  0.00  0.00           C  
ATOM     61  O   ILE A  20      -4.372   3.779   6.855  0.00  0.00           O  
ATOM     61  N   ALA A  21      -4.055   3.907   4.656  0.00  0.00           N  
ATOM     62  CA  ALA A  21      -4.744   5.185   4.524  0.00  0.00           C  
ATOM     63  C   ALA A  21      -6.254   5.002   4.520  0.00  0.00           C  
ATOM     64  O   ALA A  21      -7.007   5.856   4.960  0.00  0.00           O  
ATOM     64  N   GLY A  22      -6.706   3.864   4.013  0.00  0.00           N  
ATOM     65  CA  GLY A  22      -8.122   3.568   3.952  0.00  0.00           C  
ATOM     66  C   GLY A  22      -8.677   3.097   5.282  0.00  0.00           C  
ATOM     67  O   GLY A  22      -9.831   3.315   5.610  0.00  0.00           O  
ATOM     67  N   THR A  23      -7.841   2.434   6.069  0.00  0.00           N  
ATOM     68  CA  THR A  23      -8.250   1.928   7.373  0.00  0.00           C  
ATOM     69  C   THR A  23      -8.252   3.031   8.420  0.00  0.00           C  
ATOM     70  O   THR A  23      -9.025   3.020   9.363  0.00  0.00           O  
ATOM     70  N   THR A  24      -7.368   4.005   8.254  0.00  0.00           N  
ATOM     71  CA  THR A  24      -7.270   5.119   9.188  0.00  0.00           C  
ATOM     72  C   THR A  24      -8.356   6.153   8.933  0.00  0.00           C  
ATOM     73  O   THR A  24      -8.823   6.832   9.832  0.00  0.00           O  
ATOM     73  N   HIS A  25      -8.767   6.276   7.678  0.00  0.00           N  
ATOM     74  CA  HIS A  25      -9.802   7.230   7.300  0.00  0.00           C  
ATOM     75  C   HIS A  25     -11.190   6.702   7.632  0.00  0.00           C  
ATOM     76  O   HIS A  25     -12.108   7.449   7.927  0.00  0.00           O  
ATOM     76  N   ASP A  26     -11.348   5.386   7.583  0.00  0.00           N  
ATOM     77  CA  ASP A  26     -12.629   4.757   7.879  0.00  0.00           C  
ATOM     78  C   ASP A  26     -12.867   4.661   9.383  0.00  0.00           C  
ATOM     79  O   ASP A  26     -13.988   4.704   9.862  0.00  0.00           O  
ATOM     79  N   VAL A  27     -11.787   4.529  10.140  0.00  0.00           N  
ATOM     80  CA  VAL A  27     -11.876   4.427  11.592  0.00  0.00           C  
ATOM     81  C   VAL A  27     -12.076   5.804  12.217  0.00  0.00           C  
ATOM     82  O   VAL A  27     -12.699   5.957  13.255  0.00  0.00           O  
ATOM     82  N   VAL A  28     -11.534   6.827  11.570  0.00  0.00           N  
ATOM     83  CA  VAL A  28     -11.651   8.194  12.061  0.00  0.00           C  
ATOM     84  C   VAL A  28     -13.019   8.775  11.715  0.00  0.00           C  
ATOM     85  O   VAL A  28     -13.564   9.604  12.425  0.00  0.00           O  
ATOM     85  N   SER A  29     -13.585   8.330  10.602  0.00  0.00           N  
ATOM     86  CA  SER A  29     -14.890   8.807  10.162  0.00  0.00           C  
ATOM     87  C   SER A  29     -16.015   8.124  10.925  0.00  0.00           C  
ATOM     88  O   SER A  29     -17.074   8.688  11.150  0.00  0.00           O  
ATOM     88  N   PHE A  30     -15.785   6.885  11.334  0.00  0.00           N  
ATOM     89  CA  PHE A  30     -16.782   6.123  12.075  0.00  0.00           C  
ATOM     90  C   PHE A  30     -16.812   6.529  13.541  0.00  0.00           C  
ENDMDL                                                                          
MODEL        0     
ATOM      1  N   VAL A   1      15.981 -10.057 -13.064  0.00  0.00           N  
ATOM      2  CA  VAL A   1      16.014  -9.996 -11.608  0.00  0.00           C  
ATOM      3  C   VAL A   1      15.783  -8.567 -11.124  0.00  0.00           C  
ATOM      4  O   VAL A   1      15.235  -8.330 -10.061  0.00  0.00           O  
ATOM      4  N   LYS A   2      16.211  -7.598 -11.921  0.00  0.00           N  
ATOM      5  CA  LYS A   2      16.050  -6.192 -11.571  0.00  0.00           C  
ATOM      6  C   LYS A   2      14.631  -5.708 -11.854  0.00  0.00           C  
ATOM      7  O   LYS A   2      14.106  -4.831 -11.188  0.00  0.00           O  
ATOM      7  N   ALA A   3      14.001  -6.293 -12.862  0.00  0.00           N  
ATOM      8  CA  ALA A   3      12.642  -5.923 -13.236  0.00  0.00           C  
ATOM      9  C   ALA A   3      11.619  -6.564 -12.310  0.00  0.00           C  
ATOM     10  O   ALA A   3      10.555  -6.025 -12.054  0.00  0.00           O  
ATOM     10  N   ILE A   4      11.948  -7.742 -11.799  0.00  0.00           N  
ATOM     11  CA  ILE A   4      11.059  -8.466 -10.898  0.00  0.00           C  
ATOM     12  C   ILE A   4      11.139  -7.897  -9.484  0.00  0.00           C  
ATOM     13  O   ILE A   4      10.182  -7.917  -8.728  0.00  0.00           O  
ATOM     13  N   LYS A   5      12.304  -7.378  -9.121  0.00  0.00           N  
ATOM     14  CA  LYS A   5      12.508  -6.803  -7.797  0.00  0.00           C  
ATOM     15  C   LYS A   5      11.928  -5.395  -7.708  0.00  0.00           C  
ATOM     16  O   LYS A   5      11.485  -4.946  -6.664  0.00  0.00           O  
ATOM     16  N   GLN A   6      11.933  -4.686  -8.828  0.00  0.00           N  
ATOM     17  CA  GLN A   6      11.409  -3.327  -8.882  0.00  0.00           C  
ATOM     18  C   GLN A   6       9.891  -3.321  -8.965  0.00  0.00           C  
ATOM     19  O   GLN A   6       9.223  -2.419  -8.487  0.00  0.00           O  
ATOM     19  N   ALA A   7       9.333  -4.351  -9.586  0.00  0.00           N  
ATOM     20  CA  ALA A   7       7.887  -4.466  -9.733  0.00  0.00           C  
ATOM     21  C   ALA A   7       7.238  -4.970  -8.454  0.00  0.00           C  
ATOM     22  O   ALA A   7       6.107  -4.644  -8.133  0.00  0.00           O  
ATOM     22  N   GLY A   8       7.970  -5.784  -7.706  0.00  0.00           N  
ATOM     23  CA  GLY A   8       7.468  -6.334  -6.464  0.00  0.00           C  
ATOM     24  C   GLY A   8       7.546  -5.346  -5.316  0.00  0.00           C  
ATOM     25  O   GLY A   8       6.739  -5.359  -4.402  0.00  0.00           O  
ATOM     25  N   LYS A   9       8.537  -4.467  -5.360  0.00  0.00           N  
ATOM     26  CA  LYS A   9       8.720  -3.465  -4.317  0.00  0.00           C  
ATOM     27  C   LYS A   9       7.760  -2.293  -4.499  0.00  0.00           C  
ATOM     28  O   LYS A   9       7.334  -1.656  -3.549  0.00  0.00           O  
ATOM     28  N   VAL A  10       7.415  -2.004  -5.746  0.00  0.00           N  
ATOM     29  CA  VAL A  10       6.506  -0.908  -6.055  0.00  0.00           C  
ATOM     30  C   VAL A  10       5.058  -1.324  -5.811  0.00  0.00           C  
ATOM     31  O   VAL A  10       4.208  -0.522  -5.462  0.00  0.00           O  
ATOM     31  N   ILE A  11       4.777  -2.606  -5.997  0.00  0.00           N  
ATOM     32  CA  ILE A  11       3.432  -3.133  -5.797  0.00  0.00           C  
ATOM     33  C   ILE A  11       3.149  -3.347  -4.313  0.00  0.00           C  
ATOM     34  O   ILE A  11       2.025  -3.239  -3.850  0.00  0.00           O  
ATOM     34  N   GLY A  12       4.192  -3.657  -3.555  0.00  0.00           N  
ATOM     35  CA  GLY A  12       4.057  -3.885  -2.132  0.00  0.00           C  
ATOM     36  C   GLY A  12       3.971  -2.595  -1.341  0.00  0.00           C  
ATOM     37  O   GLY A  12       3.337  -2.520  -0.301  0.00  0.00           O  
ATOM     37  N   LYS A  13       4.620  -1.552  -1.838  0.00  0.00           N  
ATOM     38  CA  LYS A  13       4.615  -0.256  -1.172  0.00  0.00           C  
ATOM     39  C   LYS A  13       3.320   0.504  -1.445  0.00  0.00           C  
ATOM     40  O   LYS A  13       2.845   1.280  -0.632  0.00  0.00           O  
ATOM     40  N   GLY A  14       2.741   0.274  -2.615  0.00  0.00           N  
ATOM     41  CA  GLY A  14       1.508   0.932  -2.996  0.00  0.00           C  
ATOM     42  C   GLY A  14       0.288   0.295  -2.361  0.00  0.00           C  
ATOM     43  O   GLY A  14      -0.706   0.946  -2.085  0.00  0.00           O  
ATOM     43  N   LEU A  15       0.358  -1.007  -2.120  0.00  0.00           N  
ATOM     44  CA  LEU A  15      -0.748  -1.735  -1.513  0.00  0.00           C  
ATOM     45  C   LEU A  15      -0.788  -1.526  -0.007  0.00  0.00           C  
ATOM     46  O   LEU A  15      -1.837  -1.541   0.616  0.00  0.00           O  
ATOM     46  N   ARG A  16       0.377  -1.327   0.593  0.00  0.00           N  
ATOM     47  CA  ARG A  16       0.472  -1.114   2.032  0.00  0.00           C  
ATOM     48  C   ARG A  16       0.109   0.315   2.406  0.00  0.00           C  
ATOM     49  O   ARG A  16      -0.407   0.588   3.477  0.00  0.00           O  
ATOM     49  N   ALA A  17       0.384   1.249   1.505  0.00  0.00           N  
ATOM     50  CA  ALA A  17       0.085   2.655   1.744  0.00  0.00           C  
ATOM     51  C   ALA A  17      -1.388   2.956   1.510  0.00  0.00           C  
ATOM     52  O   ALA A  17      -1.974   3.828   2.130  0.00  0.00           O  
ATOM     52  N   ILE A  18      -2.000   2.217   0.595  0.00  0.00           N  
ATOM     53  CA  ILE A  18      -3.409   2.401   0.272  0.00  0.00           C  
ATOM     54  C   ILE A  18      -4.297   1.733   1.318  0.00  0.00           C  
ATOM     55  O   ILE A  18      -5.401   2.170   1.597  0.00  0.00           O  
ATOM     55  N   ASN A  19      -3.804   0.652   1.907  0.00  0.00           N  
ATOM     56  CA  ASN A  19      -4.551  -0.080   2.923  0.00  0.00           C  
ATOM     57  C   ASN A  19      -4.482   0.595   4.284  0.00  0.00           C  
ATOM     58  O   ASN A  19      -5.397   0.517   5.088  0.00  0.00           O  
ATOM     58  N   ILE A  20      -3.374   1.272   4.549  0.00  0.00           N  
ATOM     59  CA  ILE A  20      -3.178   1.965   5.816  0.00  0.00           C  
ATOM     60  C   ILE A  20      -3.922   3.297   5.826  0.00  0.00           C  
ATOM     61  O   ILE A  20      -4.373   3.775   6.854  0.00  0.00           O  
ATOM     61  N   ALA A  21      -4.052   3.906   4.656  0.00  0.00           N  
ATOM     62  CA  ALA A  21      -4.740   5.184   4.524  0.00  0.00           C  
ATOM     63  C   ALA A  21      -6.250   5.001   4.520  0.00  0.00           C  
ATOM     64  O   ALA A  21      -7.003   5.854   4.961  0.00  0.00           O  
ATOM     64  N   GLY A  22      -6.703   3.864   4.011  0.00  0.00           N  
ATOM     65  CA  GLY A  22      -8.119   3.568   3.949  0.00  0.00           C  
ATOM     66  C   GLY A  22      -8.675   3.097   5.278  0.00  0.00           C  
ATOM     67  O   GLY A  22      -9.829   3.318   5.607  0.00  0.00           O  
ATOM     67  N   THR A  23      -7.840   2.433   6.065  0.00  0.00           N  
ATOM     68  CA  THR A  23      -8.249   1.925   7.369  0.00  0.00           C  
ATOM     69  C   THR A  23      -8.251   3.028   8.416  0.00  0.00           C  
ATOM     70  O   THR A  23      -9.026   3.018   9.358  0.00  0.00           O  
ATOM     70  N   THR A  24      -7.365   4.001   8.251  0.00  0.00           N  
ATOM     71  CA  THR A  24      -7.267   5.115   9.186  0.00  0.00           C  
ATOM     72  C   THR A  24      -8.353   6.149   8.932  0.00  0.00           C  
ATOM     73  O   THR A  24      -8.821   6.826   9.832  0.00  0.00           O  
ATOM     73  N   HIS A  25      -8.762   6.274   7.677  0.00  0.00           N  
ATOM     74  CA  HIS A  25      -9.796   7.229   7.299  0.00  0.00           C  
ATOM     75  C   HIS A  25     -11.184   6.701   7.630  0.00  0.00           C  
ATOM     76  O   HIS A  25     -12.101   7.449   7.927  0.00  0.00           O  
ATOM     76  N   ASP A  26     -11.344   5.386   7.578  0.00  0.00           N  
ATOM     77  CA  ASP A  26     -12.626   4.758   7.873  0.00  0.00           C  
ATOM     78  C   ASP A  26     -12.864   4.661   9.377  0.00  0.00           C  
ATOM     79  O   ASP A  26     -13.985   4.706   9.856  0.00  0.00           O  
ATOM     79  N   VAL A  27     -11.784   4.526  10.135  0.00  0.00           N  
ATOM     80  CA  VAL A  27     -11.875   4.422  11.586  0.00  0.00           C  
ATOM     81  C   VAL A  27     -12.073   5.800  12.212  0.00  0.00           C  
ATOM     82  O   VAL A  27     -12.698   5.951  13.249  0.00  0.00           O  
ATOM     82  N   VAL A  28     -11.529   6.822  11.567  0.00  0.00           N  
ATOM     83  CA  VAL A  28     -11.646   8.189  12.060  0.00  0.00           C  
ATOM     84  C   VAL A  28     -13.013   8.771  11.714  0.00  0.00           C  
ATOM     85  O   VAL A  28     -13.558   9.598  12.426  0.00  0.00           O  
ATOM     85  N   SER A  29     -13.578   8.329  10.599  0.00  0.00           N  
ATOM     86  CA  SER A  29     -14.883   8.807  10.159  0.00  0.00           C  
ATOM     87  C   SER A  29     -16.008   8.125  10.921  0.00  0.00           C  
ATOM     88  O   SER A  29     -17.066   8.690  11.147  0.00  0.00           O  
ATOM     88  N   PHE A  30     -15.780   6.884  11.327  0.00  0.00           N  
ATOM     89  CA  PHE A  30     -16.779   6.123  12.067  0.00  0.00           C  
ATOM     90  C   PHE A  30     -16.809   6.527  13.533  0.00  0.00           C  
ENDMDL                                                                          
MODEL        0     
ATOM      1  N   VAL A   1      15.979 -10.053 -13.056  0.00  0.00           N  
ATOM      2  CA  VAL A   1      16.013  -9.989 -11.600  0.00  0.00           C  
ATOM      3  C   VAL A   1      15.781  -8.559 -11.119  0.00  0.00           C  
ATOM      4  O   VAL A   1      15.231  -8.320 -10.056  0.00  0.00           O  
ATOM      4  N   LYS A   2      16.207  -7.591 -11.918  0.00  0.00           N  
ATOM      5  CA  LYS A   2      16.044  -6.184 -11.572  0.00  0.00           C  
ATOM      6  C   LYS A   2      14.623  -5.704 -11.853  0.00  0.00           C  
ATOM      7  O   LYS A   2      14.096  -4.828 -11.188  0.00  0.00           O  
ATOM      7  N   ALA A   3      13.994  -6.292 -12.861  0.00  0.00           N  
ATOM      8  CA  ALA A   3      12.633  -5.925 -13.233  0.00  0.00           C  
ATOM      9  C   ALA A   3      11.613  -6.566 -12.305  0.00  0.00           C  
ATOM     10  O   ALA A   3      10.549  -6.027 -12.047  0.00  0.00           O  
ATOM     10  N   ILE A   4      11.944  -7.743 -11.792  0.00  0.00           N  
ATOM     11  CA  ILE A   4      11.058  -8.466 -10.889  0.00  0.00           C  
ATOM     12  C   ILE A   4      11.138  -7.894  -9.477  0.00  0.00           C  
ATOM     13  O   ILE A   4      10.181  -7.913  -8.720  0.00  0.00           O  
ATOM     13  N   LYS A   5      12.303  -7.374  -9.115  0.00  0.00           N  
ATOM     14  CA  LYS A   5      12.507  -6.796  -7.793  0.00  0.00           C  
ATOM     15  C   LYS A   5      11.925  -5.388  -7.706  0.00  0.00           C  
ATOM     16  O   LYS A   5      11.480  -4.938  -6.663  0.00  0.00           O  
ATOM     16  N   GLN A   6      11.929  -4.681  -8.827  0.00  0.00           N  
ATOM     17  CA  GLN A   6      11.403  -3.323  -8.884  0.00  0.00           C  
ATOM     18  C   GLN A   6       9.884  -3.320  -8.965  0.00  0.00           C  
ATOM     19  O   GLN A   6       9.215  -2.419  -8.486  0.00  0.00           O  
ATOM     19  N   ALA A   7       9.327  -4.352  -9.584  0.00  0.00           N  
ATOM     20  CA  ALA A   7       7.882  -4.469  -9.730  0.00  0.00           C  
ATOM     21  C   ALA A   7       7.235  -4.972  -8.449  0.00  0.00           C  
ATOM     22  O   ALA A   7       6.104  -4.645  -8.127  0.00  0.00           O  
ATOM     22  N   GLY A   8       7.968  -5.785  -7.701  0.00  0.00           N  
ATOM     23  CA  GLY A   8       7.469  -6.333  -6.457  0.00  0.00           C  
ATOM     24  C   GLY A   8       7.546  -5.342  -5.312  0.00  0.00           C  
ATOM     25  O   GLY A   8       6.738  -5.354  -4.397  0.00  0.00           O  
ATOM     25  N   LYS A   9       8.537  -4.463  -5.357  0.00  0.00           N  
ATOM     26  CA  LYS A   9       8.719  -3.459  -4.317  0.00  0.00           C  
ATOM     27  C   LYS A   9       7.757  -2.288  -4.499  0.00  0.00           C  
ATOM     28  O   LYS A   9       7.329  -1.652  -3.550  0.00  0.00           O  
ATOM     28  N   VAL A  10       7.412  -2.001  -5.747  0.00  0.00           N  
ATOM     29  CA  VAL A  10       6.500  -0.907  -6.057  0.00  0.00           C  
ATOM     30  C   VAL A  10       5.054  -1.326  -5.810  0.00  0.00           C  
ATOM     31  O   VAL A  10       4.202  -0.524  -5.461  0.00  0.00           O  
ATOM     31  N   ILE A  11       4.773  -2.608  -5.996  0.00  0.00           N  
ATOM     32  CA  ILE A  11       3.430  -3.136  -5.794  0.00  0.00           C  
ATOM     33  C   ILE A  11       3.148  -3.348  -4.309  0.00  0.00           C  
ATOM     34  O   ILE A  11       2.025  -3.239  -3.845  0.00  0.00           O  
ATOM     34  N   GLY A  12       4.191  -3.657  -3.552  0.00  0.00           N  
ATOM     35  CA  GLY A  12       4.058  -3.883  -2.128  0.00  0.00           C  
ATOM     36  C   GLY A  12       3.971  -2.592  -1.339  0.00  0.00           C  
ATOM     37  O   GLY A  12       3.336  -2.516  -0.300  0.00  0.00           O  
ATOM     37  N   LYS A  13       4.620  -1.549  -1.838  0.00  0.00           N  
ATOM     38  CA  LYS A  13       4.614  -0.252  -1.174  0.00  0.00           C  
ATOM     39  C   LYS A  13       3.318   0.506  -1.447  0.00  0.00           C  
ATOM     40  O   LYS A  13       2.841   1.281  -0.634  0.00  0.00           O  
ATOM     40  N   GLY A  14       2.738   0.275  -2.617  0.00  0.00           N  
ATOM     41  CA  GLY A  14       1.505   0.930  -2.998  0.00  0.00           C  
ATOM     42  C   GLY A  14       0.286   0.293  -2.360  0.00  0.00           C  
ATOM     43  O   GLY A  14      -0.708   0.944  -2.083  0.00  0.00           O  
ATOM     43  N   LEU A  15       0.357  -1.009  -2.120  0.00  0.00           N  
ATOM     44  CA  LEU A  15      -0.748  -1.738  -1.510  0.00  0.00           C  
ATOM     45  C   LEU A  15      -0.787  -1.526  -0.005  0.00  0.00           C  
ATOM     46  O   LEU A  15      -1.836  -1.540   0.619  0.00  0.00           O  
ATOM     46  N   ARG A  16       0.378  -1.327   0.594  0.00  0.00           N  
ATOM     47  CA  ARG A  16       0.474  -1.112   2.033  0.00  0.00           C  
ATOM     48  C   ARG A  16       0.110   0.317   2.405  0.00  0.00           C  
ATOM     49  O   ARG A  16      -0.408   0.591   3.475  0.00  0.00           O  
ATOM     49  N   ALA A  17       0.384   1.250   1.504  0.00  0.00           N  
ATOM     50  CA  ALA A  17       0.084   2.657   1.741  0.00  0.00           C  
ATOM     51  C   ALA A  17      -1.389   2.956   1.508  0.00  0.00           C  
ATOM     52  O   ALA A  17      -1.976   3.827   2.128  0.00  0.00           O  
ATOM     52  N   ILE A  18      -2.000   2.216   0.592  0.00  0.00           N  
ATOM     53  CA  ILE A  18      -3.410   2.398   0.271  0.00  0.00           C  
ATOM     54  C   ILE A  18      -4.296   1.730   1.318  0.00  0.00           C  
ATOM     55  O   ILE A  18      -5.400   2.168   1.599  0.00  0.00           O  
ATOM     55  N   ASN A  19      -3.803   0.650   1.906  0.00  0.00           N  
ATOM     56  CA  ASN A  19      -4.548  -0.081   2.923  0.00  0.00           C  
ATOM     57  C   ASN A  19      -4.480   0.594   4.284  0.00  0.00           C  
ATOM     58  O   ASN A  19      -5.395   0.518   5.088  0.00  0.00           O  
ATOM     58  N   ILE A  20      -3.371   1.271   4.548  0.00  0.00           N  
ATOM     59  CA  ILE A  20      -3.176   1.966   5.815  0.00  0.00           C  
ATOM     60  C   ILE A  20      -3.921   3.297   5.824  0.00  0.00           C  
ATOM     61  O   ILE A  20      -4.373   3.775   6.851  0.00  0.00           O  
ATOM     61  N   ALA A  21      -4.050   3.905   4.653  0.00  0.00           N  
ATOM     62  CA  ALA A  21      -4.740   5.183   4.521  0.00  0.00           C  
ATOM     63  C   ALA A  21      -6.249   4.999   4.518  0.00  0.00           C  
ATOM     64  O   ALA A  21      -7.002   5.851   4.960  0.00  0.00           O  
ATOM     64  N   GLY A  22      -6.702   3.862   4.008  0.00  0.00           N  
ATOM     65  CA  GLY A  22      -8.117   3.565   3.947  0.00  0.00           C  
ATOM     66  C   GLY A  22      -8.672   3.095   5.277  0.00  0.00           C  
ATOM     67  O   GLY A  22      -9.825   3.317   5.607  0.00  0.00           O  
ATOM     67  N   THR A  23      -7.837   2.430   6.063  0.00  0.00           N  
ATOM     68  CA  THR A  23      -8.245   1.924   7.368  0.00  0.00           C  
ATOM     69  C   THR A  23      -8.247   3.027   8.414  0.00  0.00           C  
ATOM     70  O   THR A  23      -9.024   3.018   9.355  0.00  0.00           O  
ATOM     70  N   THR A  24      -7.361   3.999   8.249  0.00  0.00           N  
ATOM     71  CA  THR A  24      -7.264   5.114   9.184  0.00  0.00           C  
ATOM     72  C   THR A  24      -8.350   6.147   8.929  0.00  0.00           C  
ATOM     73  O   THR A  24      -8.820   6.823   9.829  0.00  0.00           O  
ATOM     73  N   HIS A  25      -8.758   6.272   7.674  0.00  0.00           N  
ATOM     74  CA  HIS A  25      -9.793   7.226   7.296  0.00  0.00           C  
ATOM     75  C   HIS A  25     -11.181   6.699   7.627  0.00  0.00           C  
ATOM     76  O   HIS A  25     -12.098   7.446   7.926  0.00  0.00           O  
ATOM     76  N   ASP A  26     -11.341   5.384   7.574  0.00  0.00           N  
ATOM     77  CA  ASP A  26     -12.622   4.755   7.870  0.00  0.00           C  
ATOM     78  C   ASP A  26     -12.860   4.659   9.374  0.00  0.00           C  
ATOM     79  O   ASP A  26     -13.981   4.705   9.853  0.00  0.00           O  
ATOM     79  N   VAL A  27     -11.780   4.522  10.132  0.00  0.00           N  
ATOM     80  CA  VAL A  27     -11.870   4.419  11.583  0.00  0.00           C  
ATOM     81  C   VAL A  27     -12.069   5.797  12.209  0.00  0.00           C  
ATOM     82  O   VAL A  27     -12.696   5.949  13.244  0.00  0.00           O  
ATOM     82  N   VAL A  28     -11.524   6.819  11.564  0.00  0.00           N  
ATOM     83  CA  VAL A  28     -11.641   8.186  12.056  0.00  0.00           C  
ATOM     84  C   VAL A  28     -13.009   8.767  11.710  0.00  0.00           C  
ATOM     85  O   VAL A  28     -13.554   9.593  12.423  0.00  0.00           O  
ATOM     85  N   SER A  29     -13.573   8.326  10.594  0.00  0.00           N  
ATOM     86  CA  SER A  29     -14.878   8.804  10.155  0.00  0.00           C  
ATOM     87  C   SER A  29     -16.003   8.122  10.917  0.00  0.00           C  
ATOM     88  O   SER A  29     -17.060   8.688  11.145  0.00  0.00           O  
ATOM     88  N   PHE A  30     -15.775   6.880  11.322  0.00  0.00           N  
ATOM     89  CA  PHE A  30     -16.773   6.119  12.062  0.00  0.00           C  
ATOM     90  C   PHE A  30     -16.803   6.523  13.528  0.00  0.00           C  
ENDMDL                                                                          
MODEL        0     
ATOM      1  N   VAL A   1      15.975 -10.050 -13.049  0.00  0.00           N  
ATOM      2  CA  VAL A   1      16.010  -9.984 -11.593  0.00  0.00           C  
ATOM      3  C   VAL A   1      15.776  -8.554 -11.114  0.00  0.00           C  
ATOM      4  O   VAL A   1      15.226  -8.315 -10.052  0.00  0.00           O  
ATOM      4  N   LYS A   2      16.203  -7.586 -11.913  0.00  0.00           N  
ATOM      5  CA  LYS A   2      16.038  -6.179 -11.569  0.00  0.00           C  
ATOM      6  C   LYS A   2      14.617  -5.701 -11.850  0.00  0.00           C  
ATOM      7  O   LYS A   2      14.089  -4.826 -11.184  0.00  0.00           O  
ATOM      7  N   ALA A   3      13.988  -6.289 -12.858  0.00  0.00           N  
ATOM      8  CA  ALA A   3      12.627  -5.924 -13.230  0.00  0.00           C  
ATOM      9  C   ALA A   3      11.608  -6.565 -12.300  0.00  0.00           C  
ATOM     10  O   ALA A   3      10.544  -6.026 -12.040  0.00  0.00           O  
ATOM     10  N   ILE A   4      11.939  -7.742 -11.788  0.00  0.00           N  
ATOM     11  CA  ILE A   4      11.054  -8.465 -10.883  0.00  0.00           C  
ATOM     12  C   ILE A   4      11.135  -7.891  -9.471  0.00  0.00           C  
ATOM     13  O   ILE A   4      10.178  -7.909  -8.715  0.00  0.00           O  
ATOM     13  N   LYS A   5      12.300  -7.372  -9.111  0.00  0.00           N  
ATOM     14  CA  LYS A   5      12.505  -6.792  -7.789  0.00  0.00           C  
ATOM     15  C   LYS A   5      11.921  -5.385  -7.703  0.00  0.00           C  
ATOM     16  O   LYS A   5      11.475  -4.935  -6.660  0.00  0.00           O  
ATOM     16  N   GLN A   6      11.925  -4.678  -8.825  0.00  0.00           N  
ATOM     17  CA  GLN A   6      11.398  -3.320  -8.882  0.00  0.00           C  
ATOM     18  C   GLN A   6       9.879  -3.319  -8.962  0.00  0.00           C  
ATOM     19  O   GLN A   6       9.210  -2.419  -8.482  0.00  0.00           O  
ATOM     19  N   ALA A   7       9.323  -4.350  -9.582  0.00  0.00           N  
ATOM     20  CA  ALA A   7       7.878  -4.469  -9.727  0.00  0.00           C  
ATOM     21  C   ALA A   7       7.232  -4.971  -8.445  0.00  0.00           C  
ATOM     22  O   ALA A   7       6.102  -4.644  -8.122  0.00  0.00           O  
ATOM     22  N   GLY A   8       7.965  -5.784  -7.698  0.00  0.00           N  
ATOM     23  CA  GLY A   8       7.467  -6.332  -6.453  0.00  0.00           C  
ATOM     24  C   GLY A   8       7.543  -5.340  -5.309  0.00  0.00           C  
ATOM     25  O   GLY A   8       6.735  -5.350  -4.395  0.00  0.00           O  
ATOM     25  N   LYS A   9       8.535  -4.461  -5.354  0.00  0.00           N  
ATOM     26  CA  LYS A   9       8.716  -3.457  -4.314  0.00  0.00           C  
ATOM     27  C   LYS A   9       7.754  -2.287  -4.497  0.00  0.00           C  
ATOM     28  O   LYS A   9       7.325  -1.651  -3.548  0.00  0.00           O  
ATOM     28  N   VAL A  10       7.410  -2.000  -5.745  0.00  0.00           N  
ATOM     29  CA  VAL A  10       6.497  -0.906  -6.056  0.00  0.00           C  
ATOM     30  C   VAL A  10       5.051  -1.325  -5.808  0.00  0.00           C  
ATOM     31  O   VAL A  10       4.200  -0.524  -5.457  0.00  0.00           O  
ATOM     31  N   ILE A  11       4.771  -2.607  -5.995  0.00  0.00           N  
ATOM     32  CA  ILE A  11       3.428  -3.136  -5.792  0.00  0.00           C  
ATOM     33  C   ILE A  11       3.147  -3.347  -4.308  0.00  0.00           C  
ATOM     34  O   ILE A  11       2.024  -3.237  -3.843  0.00  0.00           O  
ATOM     34  N   GLY A  12       4.190  -3.657  -3.551  0.00  0.00           N  
ATOM     35  CA  GLY A  12       4.057  -3.883  -2.127  0.00  0.00           C  
ATOM     36  C   GLY A  12       3.969  -2.591  -1.338  0.00  0.00           C  
ATOM     37  O   GLY A  12       3.333  -2.514  -0.300  0.00  0.00           O  
ATOM     37  N   LYS A  13       4.620  -1.549  -1.837  0.00  0.00           N  
ATOM     38  CA  LYS A  13       4.613  -0.251  -1.172  0.00  0.00           C  
ATOM     39  C   LYS A  13       3.316   0.506  -1.446  0.00  0.00           C  
ATOM     40  O   LYS A  13       2.839   1.279  -0.632  0.00  0.00           O  
ATOM     40  N   GLY A  14       2.738   0.276  -2.616  0.00  0.00           N  
ATOM     41  CA  GLY A  14       1.504   0.931  -2.997  0.00  0.00           C  
ATOM     42  C   GLY A  14       0.285   0.293  -2.359  0.00  0.00           C  
ATOM     43  O   GLY A  14      -0.708   0.944  -2.080  0.00  0.00           O  
ATOM     43  N   LEU A  15       0.357  -1.009  -2.120  0.00  0.00           N  
ATOM     44  CA  LEU A  15      -0.749  -1.738  -1.511  0.00  0.00           C  
ATOM     45  C   LEU A  15      -0.788  -1.526  -0.005  0.00  0.00           C  
ATOM     46  O   LEU A  15      -1.837  -1.538   0.618  0.00  0.00           O  
ATOM     46  N   ARG A  16       0.378  -1.328   0.594  0.00  0.00           N  
ATOM     47  CA  ARG A  16       0.473  -1.113   2.033  0.00  0.00           C  
ATOM     48  C   ARG A  16       0.109   0.316   2.405  0.00  0.00           C  
ATOM     49  O   ARG A  16      -0.410   0.589   3.474  0.00  0.00           O  
ATOM     49  N   ALA A  17       0.385   1.250   1.505  0.00  0.00           N  
ATOM     50  CA  ALA A  17       0.085   2.656   1.742  0.00  0.00           C  
ATOM     51  C   ALA A  17      -1.388   2.955   1.508  0.00  0.00           C  
ATOM     52  O   ALA A  17      -1.975   3.825   2.130  0.00  0.00           O  
ATOM     52  N   ILE A  18      -1.999   2.217   0.592  0.00  0.00           N  
ATOM     53  CA  ILE A  18      -3.408   2.399   0.270  0.00  0.00           C  
ATOM     54  C   ILE A  18      -4.295   1.731   1.317  0.00  0.00           C  
ATOM     55  O   ILE A  18      -5.398   2.170   1.599  0.00  0.00           O  
ATOM     55  N   ASN A  19      -3.803   0.649   1.904  0.00  0.00           N  
ATOM     56  CA  ASN A  19      -4.548  -0.082   2.921  0.00  0.00           C  
ATOM     57  C   ASN A  19      -4.480   0.594   4.282  0.00  0.00           C  
ATOM     58  O   ASN A  19      -5.395   0.519   5.085  0.00  0.00           O  
ATOM     58  N   ILE A  20      -3.370   1.269   4.547  0.00  0.00           N  
ATOM     59  CA  ILE A  20      -3.175   1.963   5.814  0.00  0.00           C  
ATOM     60  C   ILE A  20      -3.920   3.294   5.823  0.00  0.00           C  
ATOM     61  O   ILE A  20      -4.373   3.771   6.850  0.00  0.00           O  
ATOM     61  N   ALA A  21      -4.047   3.904   4.653  0.00  0.00           N  
ATOM     62  CA  ALA A  21      -4.736   5.181   4.521  0.00  0.00           C  
ATOM     63  C   ALA A  21      -6.246   4.999   4.518  0.00  0.00           C  
ATOM     64  O   ALA A  21      -6.999   5.850   4.962  0.00  0.00           O  
ATOM     64  N   GLY A  22      -6.699   3.863   4.006  0.00  0.00           N  
ATOM     65  CA  GLY A  22      -8.115   3.566   3.944  0.00  0.00           C  
ATOM     66  C   GLY A  22      -8.670   3.095   5.274  0.00  0.00           C  
ATOM     67  O   GLY A  22      -9.823   3.319   5.604  0.00  0.00           O  
ATOM     67  N   THR A  23      -7.835   2.428   6.059  0.00  0.00           N  
ATOM     68  CA  THR A  23      -8.244   1.921   7.363  0.00  0.00           C  
ATOM     69  C   THR A  23      -8.246   3.025   8.410  0.00  0.00           C  
ATOM     70  O   THR A  23      -9.024   3.016   9.350  0.00  0.00           O  
ATOM     70  N   THR A  24      -7.359   3.996   8.247  0.00  0.00           N  
ATOM     71  CA  THR A  24      -7.261   5.109   9.182  0.00  0.00           C  
ATOM     72  C   THR A  24      -8.347   6.143   8.928  0.00  0.00           C  
ATOM     73  O   THR A  24      -8.818   6.818   9.828  0.00  0.00           O  
ATOM     73  N   HIS A  25      -8.753   6.271   7.672  0.00  0.00           N  
ATOM     74  CA  HIS A  25      -9.788   7.226   7.294  0.00  0.00           C  
ATOM     75  C   HIS A  25     -11.176   6.698   7.625  0.00  0.00           C  
ATOM     76  O   HIS A  25     -12.092   7.446   7.926  0.00  0.00           O  
ATOM     76  N   ASP A  26     -11.337   5.384   7.570  0.00  0.00           N  
ATOM     77  CA  ASP A  26     -12.618   4.755   7.865  0.00  0.00           C  
ATOM     78  C   ASP A  26     -12.857   4.659   9.369  0.00  0.00           C  
ATOM     79  O   ASP A  26     -13.978   4.707   9.847  0.00  0.00           O  
ATOM     79  N   VAL A  27     -11.778   4.519  10.126  0.00  0.00           N  
ATOM     80  CA  VAL A  27     -11.868   4.415  11.577  0.00  0.00           C  
ATOM     81  C   VAL A  27     -12.067   5.792  12.204  0.00  0.00           C  
ATOM     82  O   VAL A  27     -12.695   5.944  13.239  0.00  0.00           O  
ATOM     82  N   VAL A  28     -11.519   6.814  11.562  0.00  0.00           N  
ATOM     83  CA  VAL A  28     -11.635   8.181  12.055  0.00  0.00           C  
ATOM     84  C   VAL A  28     -13.003   8.763  11.709  0.00  0.00           C  
ATOM     85  O   VAL A  28     -13.549   9.588  12.423  0.00  0.00           O  
ATOM     85  N   SER A  29     -13.566   8.325  10.591  0.00  0.00           N  
ATOM     86  CA  SER A  29     -14.870   8.804  10.152  0.00  0.00           C  
ATOM     87  C   SER A  29     -15.996   8.123  10.913  0.00  0.00           C  
ATOM     88  O   SER A  29     -17.052   8.689  11.143  0.00  0.00           O  
ATOM     88  N   PHE A  30     -15.770   6.880  11.315  0.00  0.00           N  
ATOM     89  CA  PHE A  30     -16.769   6.119  12.053  0.00  0.00           C  
ATOM     90  C   PHE A  30     -16.800   6.521  13.520  0.00  0.00           C  
ENDMDL                                                                          
MODEL        0     
ATOM      1  N   VAL A   1      15.971 -10.048 -13.042  0.00  0.00           N  
ATOM      2  CA  VAL A   1      16.007  -9.979 -11.587  0.00  0.00           C  
ATOM      3  C   VAL A   1      15.772  -8.549 -11.109  0.00  0.00           C  
ATOM      4  O   VAL A   1      15.220  -8.309 -10.048  0.00  0.00           O  
ATOM      4  N   LYS A   2      16.198  -7.582 -11.909  0.00  0.00           N  
ATOM      5  CA  LYS A   2      16.033  -6.175 -11.566  0.00  0.00           C  
ATOM      6  C   LYS A   2      14.610  -5.698 -11.847  0.00  0.00           C  
ATOM      7  O   LYS A   2      14.081  -4.824 -11.181  0.00  0.00           O  
ATOM      7  N   ALA A   3      13.982  -6.287 -12.855  0.00  0.00           N  
ATOM      8  CA  ALA A   3      12.620  -5.924 -13.226  0.00  0.00           C  
ATOM      9  C   ALA A   3      11.602  -6.565 -12.295  0.00  0.00           C  
ATOM     10  O   ALA A   3      10.540  -6.026 -12.034  0.00  0.00           O  
ATOM     10  N   ILE A   4      11.935  -7.741 -11.783  0.00  0.00           N  
ATOM     11  CA  ILE A   4      11.051  -8.464 -10.877  0.00  0.00           C  
ATOM     12  C   ILE A   4      11.132  -7.888  -9.466  0.00  0.00           C  
ATOM     13  O   ILE A   4      10.174  -7.905  -8.710  0.00  0.00           O  
ATOM     13  N   LYS A   5      12.297  -7.369  -9.106  0.00  0.00           N  
ATOM     14  CA  LYS A   5      12.502  -6.788  -7.785  0.00  0.00           C  
ATOM     15  C   LYS A   5      11.917  -5.381  -7.700  0.00  0.00           C  
ATOM     16  O   LYS A   5      11.469  -4.932  -6.658  0.00  0.00           O  
ATOM     16  N   GLN A   6      11.922  -4.675  -8.822  0.00  0.00           N  
ATOM     17  CA  GLN A   6      11.394  -3.318  -8.880  0.00  0.00           C  
ATOM     18  C   GLN A   6       9.875  -3.318  -8.959  0.00  0.00           C  
ATOM     19  O   GLN A   6       9.205  -2.419  -8.478  0.00  0.00           O  
ATOM     19  N   ALA A   7       9.319  -4.349  -9.580  0.00  0.00           N  
ATOM     20  CA  ALA A   7       7.874  -4.469  -9.724  0.00  0.00           C  
ATOM     21  C   ALA A   7       7.229  -4.970  -8.441  0.00  0.00           C  
ATOM     22  O   ALA A   7       6.099  -4.642  -8.117  0.00  0.00           O  
ATOM     22  N   GLY A   8       7.962  -5.784  -7.695  0.00  0.00           N  
ATOM     23  CA  GLY A   8       7.464  -6.331  -6.450  0.00  0.00           C  
ATOM     24  C   GLY A   8       7.541  -5.338  -5.306  0.00  0.00           C  
ATOM     25  O   GLY A   8       6.732  -5.347  -4.393  0.00  0.00           O  
ATOM     25  N   LYS A   9       8.533  -4.460  -5.352  0.00  0.00           N  
ATOM     26  CA  LYS A   9       8.714  -3.454  -4.312  0.00  0.00           C  
ATOM     27  C   LYS A   9       7.751  -2.285  -4.496  0.00  0.00           C  
ATOM     28  O   LYS A   9       7.320  -1.651  -3.547  0.00  0.00           O  
ATOM     28  N   VAL A  10       7.408  -1.998  -5.743  0.00  0.00           N  
ATOM     29  CA  VAL A  10       6.495  -0.905  -6.055  0.00  0.00           C  
ATOM     30  C   VAL A  10       5.049  -1.325  -5.806  0.00  0.00           C  
ATOM     31  O   VAL A  10       4.198  -0.524  -5.453  0.00  0.00           O  
ATOM     31  N   ILE A  11       4.769  -2.607  -5.994  0.00  0.00           N  
ATOM     32  CA  ILE A  11       3.426  -3.136  -5.791  0.00  0.00           C  
ATOM     33  C   ILE A  11       3.145  -3.346  -4.306  0.00  0.00           C  
ATOM     34  O   ILE A  11       2.023  -3.234  -3.840  0.00  0.00           O  
ATOM     34  N   GLY A  12       4.188  -3.657  -3.549  0.00  0.00           N  
ATOM     35  CA  GLY A  12       4.056  -3.882  -2.125  0.00  0.00           C  
ATOM     36  C   GLY A  12       3.968  -2.590  -1.337  0.00  0.00           C  
ATOM     37  O   GLY A  12       3.330  -2.513  -0.299  0.00  0.00           O  
ATOM     37  N   LYS A  13       4.619  -1.549  -1.835  0.00  0.00           N  
ATOM     38  CA  LYS A  13       4.612  -0.251  -1.171  0.00  0.00           C  
ATOM     39  C   LYS A  13       3.315   0.506  -1.444  0.00  0.00           C  
ATOM     40  O   LYS A  13       2.837   1.278  -0.630  0.00  0.00           O  
ATOM     40  N   GLY A  14       2.738   0.277  -2.616  0.00  0.00           N  
ATOM     41  CA  GLY A  14       1.504   0.931  -2.997  0.00  0.00           C  
ATOM     42  C   GLY A  14       0.285   0.294  -2.358  0.00  0.00           C  
ATOM     43  O   GLY A  14      -0.708   0.945  -2.078  0.00  0.00           O  
ATOM     43  N   LEU A  15       0.356  -1.009  -2.121  0.00  0.00           N  
ATOM     44  CA  LEU A  15      -0.749  -1.738  -1.511  0.00  0.00           C  
ATOM     45  C   LEU A  15      -0.788  -1.525  -0.005  0.00  0.00           C  
ATOM     46  O   LEU A  15      -1.837  -1.536   0.618  0.00  0.00           O  
ATOM     46  N   ARG A  16       0.377  -1.329   0.594  0.00  0.00           N  
ATOM     47  CA  ARG A  16       0.473  -1.114   2.033  0.00  0.00           C  
ATOM     48  C   ARG A  16       0.108   0.315   2.404  0.00  0.00           C  
ATOM     49  O   ARG A  16      -0.412   0.588   3.473  0.00  0.00           O  
ATOM     49  N   ALA A  17       0.387   1.249   1.505  0.00  0.00           N  
ATOM     50  CA  ALA A  17       0.086   2.655   1.742  0.00  0.00           C  
ATOM     51  C   ALA A  17      -1.387   2.954   1.509  0.00  0.00           C  
ATOM     52  O   ALA A  17      -1.975   3.823   2.132  0.00  0.00           O  
ATOM     52  N   ILE A  18      -1.997   2.217   0.591  0.00  0.00           N  
ATOM     53  CA  ILE A  18      -3.407   2.399   0.269  0.00  0.00           C  
ATOM     54  C   ILE A  18      -4.293   1.732   1.316  0.00  0.00           C  
ATOM     55  O   ILE A  18      -5.396   2.171   1.600  0.00  0.00           O  
ATOM     55  N   ASN A  19      -3.802   0.648   1.902  0.00  0.00           N  
ATOM     56  CA  ASN A  19      -4.548  -0.083   2.919  0.00  0.00           C  
ATOM     57  C   ASN A  19      -4.480   0.593   4.280  0.00  0.00           C  
ATOM     58  O   ASN A  19      -5.396   0.520   5.082  0.00  0.00           O  
ATOM     58  N   ILE A  20      -3.369   1.266   4.546  0.00  0.00           N  
ATOM     59  CA  ILE A  20      -3.174   1.960   5.813  0.00  0.00           C  
ATOM     60  C   ILE A  20      -3.919   3.292   5.822  0.00  0.00           C  
ATOM     61  O   ILE A  20      -4.374   3.768   6.849  0.00  0.00           O  
ATOM     61  N   ALA A  21      -4.044   3.903   4.652  0.00  0.00           N  
ATOM     62  CA  ALA A  21      -4.733   5.180   4.520  0.00  0.00           C  
ATOM     63  C   ALA A  21      -6.243   4.998   4.517  0.00  0.00           C  
ATOM     64  O   ALA A  21      -6.995   5.848   4.963  0.00  0.00           O  
ATOM     64  N   GLY A  22      -6.696   3.863   4.003  0.00  0.00           N  
ATOM     65  CA  GLY A  22      -8.112   3.567   3.941  0.00  0.00           C  
ATOM     66  C   GLY A  22      -8.667   3.096   5.271  0.00  0.00           C  
ATOM     67  O   GLY A  22      -9.820   3.321   5.602  0.00  0.00           O  
ATOM     67  N   THR A  23      -7.834   2.426   6.055  0.00  0.00           N  
ATOM     68  CA  THR A  23      -8.243   1.919   7.359  0.00  0.00           C  
ATOM     69  C   THR A  23      -8.246   3.022   8.407  0.00  0.00           C  
ATOM     70  O   THR A  23      -9.025   3.014   9.345  0.00  0.00           O  
ATOM     70  N   THR A  24      -7.356   3.992   8.245  0.00  0.00           N  
ATOM     71  CA  THR A  24      -7.258   5.105   9.181  0.00  0.00           C  
ATOM     72  C   THR A  24      -8.344   6.140   8.926  0.00  0.00           C  
ATOM     73  O   THR A  24      -8.816   6.813   9.828  0.00  0.00           O  
ATOM     73  N   HIS A  25      -8.748   6.269   7.671  0.00  0.00           N  
ATOM     74  CA  HIS A  25      -9.782   7.225   7.293  0.00  0.00           C  
ATOM     75  C   HIS A  25     -11.170   6.698   7.624  0.00  0.00           C  
ATOM     76  O   HIS A  25     -12.086   7.446   7.926  0.00  0.00           O  
ATOM     76  N   ASP A  26     -11.333   5.384   7.565  0.00  0.00           N  
ATOM     77  CA  ASP A  26     -12.615   4.756   7.859  0.00  0.00           C  
ATOM     78  C   ASP A  26     -12.854   4.658   9.363  0.00  0.00           C  
ATOM     79  O   ASP A  26     -13.975   4.709   9.842  0.00  0.00           O  
ATOM     79  N   VAL A  27     -11.775   4.516  10.121  0.00  0.00           N  
ATOM     80  CA  VAL A  27     -11.866   4.411  11.572  0.00  0.00           C  
ATOM     81  C   VAL A  27     -12.065   5.787  12.199  0.00  0.00           C  
ATOM     82  O   VAL A  27     -12.695   5.939  13.233  0.00  0.00           O  
ATOM     82  N   VAL A  28     -11.514   6.809  11.559  0.00  0.00           N  
ATOM     83  CA  VAL A  28     -11.630   8.175  12.053  0.00  0.00           C  
ATOM     84  C   VAL A  28     -12.996   8.759  11.708  0.00  0.00           C  
ATOM     85  O   VAL A  28     -13.543   9.582  12.423  0.00  0.00           O  
ATOM     85  N   SER A  29     -13.558   8.324  10.589  0.00  0.00           N  
ATOM     86  CA  SER A  29     -14.862   8.805  10.149  0.00  0.00           C  
ATOM     87  C   SER A  29     -15.989   8.123  10.909  0.00  0.00           C  
ATOM     88  O   SER A  29     -17.044   8.691  11.140  0.00  0.00           O  
ATOM     88  N   PHE A  30     -15.765   6.879  11.308  0.00  0.00           N  
ATOM     89  CA  PHE A  30     -16.766   6.118  12.045  0.00  0.00           C  
ATOM     90  C   PHE A  30     -16.797   6.519  13.512  0.00  0.00           C  
ENDMDL                                                                          
MODEL        0     
ATOM      1  N   VAL A   1      15.968 -10.045 -13.036  0.00  0.00           N  
ATOM      2  CA  VAL A   1      16.004  -9.974 -11.580  0.00  0.00           C  
ATOM      3  C   VAL A   1      15.767  -8.544 -11.105  0.00  0.00           C  
ATOM      4  O   VAL A   1      15.215  -8.303 -10.044  0.00  0.00           O  
ATOM      4  N   LYS A   2      16.194  -7.577 -11.905  0.00  0.00           N  
ATOM      5  CA  LYS A   2      16.027  -6.170 -11.564  0.00  0.00           C  
ATOM      6  C   LYS A   2      14.604  -5.695 -11.844  0.00  0.00           C  
ATOM      7  O   LYS A   2      14.074  -4.822 -11.177  0.00  0.00           O  
ATOM      7  N   ALA A   3      13.976  -6.285 -12.852  0.00  0.00           N  
ATOM      8  CA  ALA A   3      12.614  -5.923 -13.223  0.00  0.00           C  
ATOM      9  C   ALA A   3      11.597  -6.564 -12.290  0.00  0.00           C  
ATOM     10  O   ALA A   3      10.535  -6.025 -12.028  0.00  0.00           O  
ATOM     10  N   ILE A   4      11.930  -7.741 -11.779  0.00  0.00           N  
ATOM     11  CA  ILE A   4      11.048  -8.463 -10.871  0.00  0.00           C  
ATOM     12  C   ILE A   4      11.129  -7.886  -9.461  0.00  0.00           C  
ATOM     13  O   ILE A   4      10.171  -7.901  -8.705  0.00  0.00           O  
ATOM     13  N   LYS A   5      12.294  -7.367  -9.101  0.00  0.00           N  
ATOM     14  CA  LYS A   5      12.499  -6.784  -7.781  0.00  0.00           C  
ATOM     15  C   LYS A   5      11.913  -5.378  -7.697  0.00  0.00           C  
ATOM     16  O   LYS A   5      11.464  -4.929  -6.656  0.00  0.00           O  
ATOM     16  N   GLN A   6      11.919  -4.672  -8.819  0.00  0.00           N  
ATOM     17  CA  GLN A   6      11.389  -3.315  -8.878  0.00  0.00           C  
ATOM     18  C   GLN A   6       9.870  -3.317  -8.957  0.00  0.00           C  
ATOM     19  O   GLN A   6       9.200  -2.418  -8.475  0.00  0.00           O  
ATOM     19  N   ALA A   7       9.315  -4.348  -9.578  0.00  0.00           N  
ATOM     20  CA  ALA A   7       7.870  -4.469  -9.721  0.00  0.00           C  
ATOM     21  C   ALA A   7       7.226  -4.969  -8.438  0.00  0.00           C  
ATOM     22  O   ALA A   7       6.097  -4.640  -8.113  0.00  0.00           O  
ATOM     22  N   GLY A   8       7.959  -5.784  -7.692  0.00  0.00           N  
ATOM     23  CA  GLY A   8       7.462  -6.330  -6.446  0.00  0.00           C  
ATOM     24  C   GLY A   8       7.538  -5.336  -5.303  0.00  0.00           C  
ATOM     25  O   GLY A   8       6.729  -5.344  -4.391  0.00  0.00           O  
ATOM     25  N   LYS A   9       8.531  -4.458  -5.349  0.00  0.00           N  
ATOM     26  CA  LYS A   9       8.712  -3.452  -4.310  0.00  0.00           C  
ATOM     27  C   LYS A   9       7.748  -2.284  -4.494  0.00  0.00           C  
ATOM     28  O   LYS A   9       7.316  -1.650  -3.545  0.00  0.00           O  
ATOM     28  N   VAL A  10       7.406  -1.996  -5.742  0.00  0.00           N  
ATOM     29  CA  VAL A  10       6.492  -0.904  -6.054  0.00  0.00           C  
ATOM     30  C   VAL A  10       5.046  -1.324  -5.804  0.00  0.00           C  
ATOM     31  O   VAL A  10       4.196  -0.525  -5.450  0.00  0.00           O  
ATOM     31  N   ILE A  11       4.766  -2.606  -5.993  0.00  0.00           N  
ATOM     32  CA  ILE A  11       3.424  -3.136  -5.789  0.00  0.00           C  
ATOM     33  C   ILE A  11       3.143  -3.345  -4.304  0.00  0.00           C  
ATOM     34  O   ILE A  11       2.021  -3.232  -3.838  0.00  0.00           O  
ATOM     34  N   GLY A  12       4.187  -3.657  -3.548  0.00  0.00           N  
ATOM     35  CA  GLY A  12       4.055  -3.882  -2.124  0.00  0.00           C  
ATOM     36  C   GLY A  12       3.966  -2.589  -1.336  0.00  0.00           C  
ATOM     37  O   GLY A  12       3.327  -2.512  -0.299  0.00  0.00           O  
ATOM     37  N   LYS A  13       4.619  -1.548  -1.834  0.00  0.00           N  
ATOM     38  CA  LYS A  13       4.611  -0.250  -1.170  0.00  0.00           C  
ATOM     39  C   LYS A  13       3.314   0.505  -1.443  0.00  0.00           C  
ATOM     40  O   LYS A  13       2.835   1.277  -0.629  0.00  0.00           O  
ATOM     40  N   GLY A  14       2.737   0.277  -2.615  0.00  0.00           N  
ATOM     41  CA  GLY A  14       1.503   0.931  -2.996  0.00  0.00           C  
ATOM     42  C   GLY A  14       0.285   0.294  -2.357  0.00  0.00           C  
ATOM     43  O   GLY A  14      -0.707   0.946  -2.075  0.00  0.00           O  
ATOM     43  N   LEU A  15       0.355  -1.008  -2.121  0.00  0.00           N  
ATOM     44  CA  LEU A  15      -0.750  -1.737  -1.511  0.00  0.00           C  
ATOM     45  C   LEU A  15      -0.789  -1.525  -0.005  0.00  0.00           C  
ATOM     46  O   LEU A  15      -1.838  -1.534   0.617  0.00  0.00           O  
ATOM     46  N   ARG A  16       0.377  -1.330   0.594  0.00  0.00           N  
ATOM     47  CA  ARG A  16       0.473  -1.115   2.033  0.00  0.00           C  
ATOM     48  C   ARG A  16       0.108   0.314   2.404  0.00  0.00           C  
ATOM     49  O   ARG A  16      -0.414   0.587   3.473  0.00  0.00           O  
ATOM     49  N   ALA A  17       0.388   1.248   1.506  0.00  0.00           N  
ATOM     50  CA  ALA A  17       0.087   2.655   1.742  0.00  0.00           C  
ATOM     51  C   ALA A  17      -1.386   2.953   1.509  0.00  0.00           C  
ATOM     52  O   ALA A  17      -1.974   3.821   2.134  0.00  0.00           O  
ATOM     52  N   ILE A  18      -1.996   2.218   0.590  0.00  0.00           N  
ATOM     53  CA  ILE A  18      -3.406   2.400   0.268  0.00  0.00           C  
ATOM     54  C   ILE A  18      -4.292   1.732   1.316  0.00  0.00           C  
ATOM     55  O   ILE A  18      -5.393   2.173   1.600  0.00  0.00           O  
ATOM     55  N   ASN A  19      -3.802   0.648   1.900  0.00  0.00           N  
ATOM     56  CA  ASN A  19      -4.547  -0.083   2.916  0.00  0.00           C  
ATOM     57  C   ASN A  19      -4.479   0.592   4.277  0.00  0.00           C  
ATOM     58  O   ASN A  19      -5.397   0.521   5.078  0.00  0.00           O  
ATOM     58  N   ILE A  20      -3.368   1.264   4.545  0.00  0.00           N  
ATOM     59  CA  ILE A  20      -3.173   1.957   5.811  0.00  0.00           C  
ATOM     60  C   ILE A  20      -3.918   3.289   5.821  0.00  0.00           C  
ATOM     61  O   ILE A  20      -4.374   3.764   6.848  0.00  0.00           O  
ATOM     61  N   ALA A  21      -4.041   3.901   4.652  0.00  0.00           N  
ATOM     62  CA  ALA A  21      -4.730   5.179   4.520  0.00  0.00           C  
ATOM     63  C   ALA A  21      -6.240   4.997   4.517  0.00  0.00           C  
ATOM     64  O   ALA A  21      -6.992   5.847   4.965  0.00  0.00           O  
ATOM     64  N   GLY A  22      -6.693   3.863   4.001  0.00  0.00           N  
ATOM     65  CA  GLY A  22      -8.109   3.567   3.938  0.00  0.00           C  
ATOM     66  C   GLY A  22      -8.665   3.096   5.268  0.00  0.00           C  
ATOM     67  O   GLY A  22      -9.817   3.324   5.599  0.00  0.00           O  
ATOM     67  N   THR A  23      -7.833   2.425   6.051  0.00  0.00           N  
ATOM     68  CA  THR A  23      -8.242   1.917   7.355  0.00  0.00           C  
ATOM     69  C   THR A  23      -8.245   3.019   8.403  0.00  0.00           C  
ATOM     70  O   THR A  23      -9.025   3.013   9.340  0.00  0.00           O  
ATOM     70  N   THR A  24      -7.353   3.988   8.243  0.00  0.00           N  
ATOM     71  CA  THR A  24      -7.255   5.101   9.179  0.00  0.00           C  
ATOM     72  C   THR A  24      -8.340   6.136   8.925  0.00  0.00           C  
ATOM     73  O   THR A  24      -8.813   6.807   9.827  0.00  0.00           O  
ATOM     73  N   HIS A  25      -8.743   6.268   7.669  0.00  0.00           N  
ATOM     74  CA  HIS A  25      -9.776   7.224   7.292  0.00  0.00           C  
ATOM     75  C   HIS A  25     -11.165   6.698   7.622  0.00  0.00           C  
ATOM     76  O   HIS A  25     -12.080   7.445   7.926  0.00  0.00           O  
ATOM     76  N   ASP A  26     -11.328   5.384   7.561  0.00  0.00           N  
ATOM     77  CA  ASP A  26     -12.611   4.756   7.854  0.00  0.00           C  
ATOM     78  C   ASP A  26     -12.851   4.658   9.358  0.00  0.00           C  
ATOM     79  O   ASP A  26     -13.972   4.711   9.836  0.00  0.00           O  
ATOM     79  N   VAL A  27     -11.773   4.512  10.115  0.00  0.00           N  
ATOM     80  CA  VAL A  27     -11.865   4.406  11.566  0.00  0.00           C  
ATOM     81  C   VAL A  27     -12.062   5.782  12.195  0.00  0.00           C  
ATOM     82  O   VAL A  27     -12.694   5.934  13.227  0.00  0.00           O  
ATOM     82  N   VAL A  28     -11.509   6.804  11.557  0.00  0.00           N  
ATOM     83  CA  VAL A  28     -11.624   8.170  12.052  0.00  0.00           C  
ATOM     84  C   VAL A  28     -12.990   8.755  11.706  0.00  0.00           C  
ATOM     85  O   VAL A  28     -13.538   9.577  12.424  0.00  0.00           O  
ATOM     85  N   SER A  29     -13.551   8.323  10.586  0.00  0.00           N  
ATOM     86  CA  SER A  29     -14.855   8.805  10.146  0.00  0.00           C  
ATOM     87  C   SER A  29     -15.983   8.124  10.905  0.00  0.00           C  
ATOM     88  O   SER A  29     -17.036   8.693  11.137  0.00  0.00           O  
ATOM     88  N   PHE A  30     -15.760   6.878  11.301  0.00  0.00           N  
ATOM     89  CA  PHE A  30     -16.762   6.117  12.037  0.00  0.00           C  
ATOM     90  C   PHE A  30     -16.793   6.517  13.504  0.00  0.00           C  
ENDMDL                                                                          
MODEL        0     
ATOM      1  N   VAL A   1      15.964 -10.042 -13.029  0.00  0.00           N  
ATOM      2  CA  VAL A   1      16.001  -9.969 -11.574  0.00  0.00           C  
ATOM      3  C   VAL A   1      15.763  -8.539 -11.100  0.00  0.00           C  
ATOM      4  O   VAL A   1      15.209  -8.297 -10.040  0.00  0.00           O  
ATOM      4  N   LYS A   2      16.190  -7.572 -11.901  0.00  0.00           N  
ATOM      5  CA  LYS A   2      16.021  -6.165 -11.561  0.00  0.00           C  
ATOM      6  C   LYS A   2      14.598  -5.692 -11.840  0.00  0.00           C  
ATOM      7  O   LYS A   2      14.066  -4.820 -11.173  0.00  0.00           O  
ATOM      7  N   ALA A   3      13.971  -6.282 -12.848  0.00  0.00           N  
ATOM      8  CA  ALA A   3      12.608  -5.922 -13.219  0.00  0.00           C  
ATOM      9  C   ALA A   3      11.592  -6.563 -12.285  0.00  0.00           C  
ATOM     10  O   ALA A   3      10.530  -6.024 -12.021  0.00  0.00           O  
ATOM     10  N   ILE A   4      11.926  -7.740 -11.774  0.00  0.00           N  
ATOM     11  CA  ILE A   4      11.045  -8.462 -10.865  0.00  0.00           C  
ATOM     12  C   ILE A   4      11.125  -7.883  -9.456  0.00  0.00           C  
ATOM     13  O   ILE A   4      10.168  -7.896  -8.700  0.00  0.00           O  
ATOM     13  N   LYS A   5      12.291  -7.365  -9.096  0.00  0.00           N  
ATOM     14  CA  LYS A   5      12.497  -6.780  -7.777  0.00  0.00           C  
ATOM     15  C   LYS A   5      11.909  -5.375  -7.694  0.00  0.00           C  
ATOM     16  O   LYS A   5      11.459  -4.925  -6.653  0.00  0.00           O  
ATOM     16  N   GLN A   6      11.915  -4.669  -8.816  0.00  0.00           N  
ATOM     17  CA  GLN A   6      11.385  -3.313  -8.876  0.00  0.00           C  
ATOM     18  C   GLN A   6       9.866  -3.315  -8.954  0.00  0.00           C  
ATOM     19  O   GLN A   6       9.195  -2.418  -8.471  0.00  0.00           O  
ATOM     19  N   ALA A   7       9.311  -4.347  -9.576  0.00  0.00           N  
ATOM     20  CA  ALA A   7       7.866  -4.469  -9.718  0.00  0.00           C  
ATOM     21  C   ALA A   7       7.223  -4.969  -8.434  0.00  0.00           C  
ATOM     22  O   ALA A   7       6.094  -4.638  -8.108  0.00  0.00           O  
ATOM     22  N   GLY A   8       7.956  -5.783  -7.688  0.00  0.00           N  
ATOM     23  CA  GLY A   8       7.460  -6.328  -6.442  0.00  0.00           C  
ATOM     24  C   GLY A   8       7.536  -5.334  -5.300  0.00  0.00           C  
ATOM     25  O   GLY A   8       6.726  -5.340  -4.388  0.00  0.00           O  
ATOM     25  N   LYS A   9       8.529  -4.457  -5.346  0.00  0.00           N  
ATOM     26  CA  LYS A   9       8.710  -3.450  -4.308  0.00  0.00           C  
ATOM     27  C   LYS A   9       7.745  -2.282  -4.492  0.00  0.00           C  
ATOM     28  O   LYS A   9       7.312  -1.649  -3.543  0.00  0.00           O  
ATOM     28  N   VAL A  10       7.404  -1.994  -5.740  0.00  0.00           N  
ATOM     29  CA  VAL A  10       6.489  -0.903  -6.052  0.00  0.00           C  
ATOM     30  C   VAL A  10       5.044  -1.324  -5.802  0.00  0.00           C  
ATOM     31  O   VAL A  10       4.193  -0.525  -5.446  0.00  0.00           O  
ATOM     31  N   ILE A  11       4.764  -2.605  -5.992  0.00  0.00           N  
ATOM     32  CA  ILE A  11       3.422  -3.135  -5.787  0.00  0.00           C  
ATOM     33  C   ILE A  11       3.142  -3.344  -4.302  0.00  0.00           C  
ATOM     34  O   ILE A  11       2.020  -3.229  -3.836  0.00  0.00           O  
ATOM     34  N   GLY A  12       4.185  -3.657  -3.546  0.00  0.00           N  
ATOM     35  CA  GLY A  12       4.054  -3.881  -2.122  0.00  0.00           C  
ATOM     36  C   GLY A  12       3.964  -2.589  -1.335  0.00  0.00           C  
ATOM     37  O   GLY A  12       3.325  -2.510  -0.299  0.00  0.00           O  
ATOM     37  N   LYS A  13       4.618  -1.548  -1.832  0.00  0.00           N  
ATOM     38  CA  LYS A  13       4.610  -0.250  -1.169  0.00  0.00           C  
ATOM     39  C   LYS A  13       3.313   0.505  -1.442  0.00  0.00           C  
ATOM     40  O   LYS A  13       2.832   1.275  -0.627  0.00  0.00           O  
ATOM     40  N   GLY A  14       2.737   0.278  -2.614  0.00  0.00           N  
ATOM     41  CA  GLY A  14       1.503   0.932  -2.996  0.00  0.00           C  
ATOM     42  C   GLY A  14       0.285   0.295  -2.356  0.00  0.00           C  
ATOM     43  O   GLY A  14      -0.707   0.946  -2.073  0.00  0.00           O  
ATOM     43  N   LEU A  15       0.354  -1.008  -2.122  0.00  0.00           N  
ATOM     44  CA  LEU A  15      -0.750  -1.737  -1.511  0.00  0.00           C  
ATOM     45  C   LEU A  15      -0.790  -1.525  -0.006  0.00  0.00           C  
ATOM     46  O   LEU A  15      -1.839  -1.531   0.617  0.00  0.00           O  
ATOM     46  N   ARG A  16       0.377  -1.331   0.594  0.00  0.00           N  
ATOM     47  CA  ARG A  16       0.473  -1.116   2.033  0.00  0.00           C  
ATOM     48  C   ARG A  16       0.107   0.314   2.404  0.00  0.00           C  
ATOM     49  O   ARG A  16      -0.417   0.586   3.472  0.00  0.00           O  
ATOM     49  N   ALA A  17       0.389   1.247   1.506  0.00  0.00           N  
ATOM     50  CA  ALA A  17       0.088   2.654   1.743  0.00  0.00           C  
ATOM     51  C   ALA A  17      -1.385   2.952   1.510  0.00  0.00           C  
ATOM     52  O   ALA A  17      -1.974   3.818   2.136  0.00  0.00           O  
ATOM     52  N   ILE A  18      -1.994   2.218   0.589  0.00  0.00           N  
ATOM     53  CA  ILE A  18      -3.404   2.400   0.267  0.00  0.00           C  
ATOM     54  C   ILE A  18      -4.291   1.733   1.315  0.00  0.00           C  
ATOM     55  O   ILE A  18      -5.391   2.175   1.601  0.00  0.00           O  
ATOM     55  N   ASN A  19      -3.801   0.647   1.898  0.00  0.00           N  
ATOM     56  CA  ASN A  19      -4.547  -0.084   2.914  0.00  0.00           C  
ATOM     57  C   ASN A  19      -4.479   0.592   4.275  0.00  0.00           C  
ATOM     58  O   ASN A  19      -5.397   0.521   5.075  0.00  0.00           O  
ATOM     58  N   ILE A  20      -3.367   1.261   4.543  0.00  0.00           N  
ATOM     59  CA  ILE A  20      -3.172   1.954   5.810  0.00  0.00           C  
ATOM     60  C   ILE A  20      -3.917   3.286   5.820  0.00  0.00           C  
ATOM     61  O   ILE A  20      -4.375   3.760   6.847  0.00  0.00           O  
ATOM     61  N   ALA A  21      -4.038   3.900   4.652  0.00  0.00           N  
ATOM     62  CA  ALA A  21      -4.726   5.178   4.520  0.00  0.00           C  
ATOM     63  C   ALA A  21      -6.236   4.996   4.517  0.00  0.00           C  
ATOM     64  O   ALA A  21      -6.988   5.845   4.966  0.00  0.00           O  
ATOM     64  N   GLY A  22      -6.690   3.863   3.998  0.00  0.00           N  
ATOM     65  CA  GLY A  22      -8.106   3.568   3.936  0.00  0.00           C  
ATOM     66  C   GLY A  22      -8.662   3.097   5.265  0.00  0.00           C  
ATOM     67  O   GLY A  22      -9.814   3.326   5.597  0.00  0.00           O  
ATOM     67  N   THR A  23      -7.831   2.423   6.047  0.00  0.00           N  
ATOM     68  CA  THR A  23      -8.241   1.915   7.350  0.00  0.00           C  
ATOM     69  C   THR A  23      -8.244   3.017   8.399  0.00  0.00           C  
ATOM     70  O   THR A  23      -9.026   3.011   9.335  0.00  0.00           O  
ATOM     70  N   THR A  24      -7.351   3.984   8.241  0.00  0.00           N  
ATOM     71  CA  THR A  24      -7.252   5.096   9.178  0.00  0.00           C  
ATOM     72  C   THR A  24      -8.337   6.132   8.924  0.00  0.00           C  
ATOM     73  O   THR A  24      -8.811   6.802   9.827  0.00  0.00           O  
ATOM     73  N   HIS A  25      -8.738   6.266   7.668  0.00  0.00           N  
ATOM     74  CA  HIS A  25      -9.771   7.223   7.291  0.00  0.00           C  
ATOM     75  C   HIS A  25     -11.160   6.698   7.620  0.00  0.00           C  
ATOM     76  O   HIS A  25     -12.074   7.445   7.927  0.00  0.00           O  
ATOM     76  N   ASP A  26     -11.324   5.384   7.556  0.00  0.00           N  
ATOM     77  CA  ASP A  26     -12.607   4.757   7.848  0.00  0.00           C  
ATOM     78  C   ASP A  26     -12.848   4.658   9.352  0.00  0.00           C  
ATOM     79  O   ASP A  26     -13.969   4.713   9.830  0.00  0.00           O  
ATOM     79  N   VAL A  27     -11.770   4.509  10.110  0.00  0.00           N  
ATOM     80  CA  VAL A  27     -11.863   4.402  11.561  0.00  0.00           C  
ATOM     81  C   VAL A  27     -12.060   5.778  12.190  0.00  0.00           C  
ATOM     82  O   VAL A  27     -12.694   5.929  13.222  0.00  0.00           O  
ATOM     82  N   VAL A  28     -11.504   6.799  11.554  0.00  0.00           N  
ATOM     83  CA  VAL A  28     -11.619   8.165  12.051  0.00  0.00           C  
ATOM     84  C   VAL A  28     -12.984   8.751  11.705  0.00  0.00           C  
ATOM     85  O   VAL A  28     -13.532   9.571  12.424  0.00  0.00           O  
ATOM     85  N   SER A  29     -13.544   8.322  10.583  0.00  0.00           N  
ATOM     86  CA  SER A  29     -14.847   8.805  10.143  0.00  0.00           C  
ATOM     87  C   SER A  29     -15.976   8.124  10.901  0.00  0.00           C  
ATOM     88  O   SER A  29     -17.028   8.695  11.135  0.00  0.00           O  
ATOM     88  N   PHE A  30     -15.755   6.877  11.294  0.00  0.00           N  
ATOM     89  CA  PHE A  30     -16.758   6.117  12.029  0.00  0.00           C  
ATOM     90  C   PHE A  30     -16.790   6.515  13.497  0.00  0.00           C  
ENDMDL                                                                          
MODEL        0     
ATOM      1  N   VAL A   1      15.962 -10.038 -13.020  0.00  0.00           N  
ATOM      2  CA  VAL A   1      16.001  -9.962 -11.565  0.00  0.00           C  
ATOM      3  C   VAL A   1      15.760  -8.530 -11.095  0.00  0.00           C  
ATOM      4  O   VAL A   1      15.206  -8.287 -10.036  0.00  0.00           O  
ATOM      4  N   LYS A   2      16.186  -7.565 -11.898  0.00  0.00           N  
ATOM      5  CA  LYS A   2      16.015  -6.157 -11.561  0.00  0.00           C  
ATOM      6  C   LYS A   2      14.590  -5.688 -11.840  0.00  0.00           C  
ATOM      7  O   LYS A   2      14.057  -4.817 -11.173  0.00  0.00           O  
ATOM      7  N   ALA A   3      13.963  -6.281 -12.847  0.00  0.00           N  
ATOM      8  CA  ALA A   3      12.599  -5.925 -13.217  0.00  0.00           C  
ATOM      9  C   ALA A   3      11.586  -6.565 -12.280  0.00  0.00           C  
ATOM     10  O   ALA A   3      10.524  -6.026 -12.014  0.00  0.00           O  
ATOM     10  N   ILE A   4      11.922  -7.741 -11.768  0.00  0.00           N  
ATOM     11  CA  ILE A   4      11.043  -8.463 -10.856  0.00  0.00           C  
ATOM     12  C   ILE A   4      11.125  -7.880  -9.448  0.00  0.00           C  
ATOM     13  O   ILE A   4      10.168  -7.892  -8.692  0.00  0.00           O  
ATOM     13  N   LYS A   5      12.291  -7.360  -9.091  0.00  0.00           N  
ATOM     14  CA  LYS A   5      12.496  -6.773  -7.773  0.00  0.00           C  
ATOM     15  C   LYS A   5      11.906  -5.368  -7.693  0.00  0.00           C  
ATOM     16  O   LYS A   5      11.454  -4.918  -6.653  0.00  0.00           O  
ATOM     16  N   GLN A   6      11.911  -4.664  -8.816  0.00  0.00           N  
ATOM     17  CA  GLN A   6      11.378  -3.309  -8.878  0.00  0.00           C  
ATOM     18  C   GLN A   6       9.859  -3.314  -8.954  0.00  0.00           C  
ATOM     19  O   GLN A   6       9.187  -2.418  -8.470  0.00  0.00           O  
ATOM     19  N   ALA A   7       9.306  -4.347  -9.574  0.00  0.00           N  
ATOM     20  CA  ALA A   7       7.860  -4.472  -9.715  0.00  0.00           C  
ATOM     21  C   ALA A   7       7.219  -4.970  -8.429  0.00  0.00           C  
ATOM     22  O   ALA A   7       6.092  -4.640  -8.101  0.00  0.00           O  
ATOM     22  N   GLY A   8       7.954  -5.784  -7.684  0.00  0.00           N  
ATOM     23  CA  GLY A   8       7.461  -6.327  -6.436  0.00  0.00           C  
ATOM     24  C   GLY A   8       7.536  -5.330  -5.296  0.00  0.00           C  
ATOM     25  O   GLY A   8       6.725  -5.335  -4.384  0.00  0.00           O  
ATOM     25  N   LYS A   9       8.529  -4.453  -5.343  0.00  0.00           N  
ATOM     26  CA  LYS A   9       8.709  -3.444  -4.307  0.00  0.00           C  
ATOM     27  C   LYS A   9       7.742  -2.278  -4.493  0.00  0.00           C  
ATOM     28  O   LYS A   9       7.307  -1.645  -3.545  0.00  0.00           O  
ATOM     28  N   VAL A  10       7.400  -1.992  -5.741  0.00  0.00           N  
ATOM     29  CA  VAL A  10       6.484  -0.903  -6.054  0.00  0.00           C  
ATOM     30  C   VAL A  10       5.039  -1.325  -5.802  0.00  0.00           C  
ATOM     31  O   VAL A  10       4.188  -0.527  -5.445  0.00  0.00           O  
ATOM     31  N   ILE A  11       4.761  -2.607  -5.991  0.00  0.00           N  
ATOM     32  CA  ILE A  11       3.419  -3.139  -5.784  0.00  0.00           C  
ATOM     33  C   ILE A  11       3.141  -3.345  -4.298  0.00  0.00           C  
ATOM     34  O   ILE A  11       2.020  -3.229  -3.831  0.00  0.00           O  
ATOM     34  N   GLY A  12       4.185  -3.657  -3.543  0.00  0.00           N  
ATOM     35  CA  GLY A  12       4.055  -3.879  -2.118  0.00  0.00           C  
ATOM     36  C   GLY A  12       3.965  -2.585  -1.333  0.00  0.00           C  
ATOM     37  O   GLY A  12       3.324  -2.506  -0.298  0.00  0.00           O  
ATOM     37  N   LYS A  13       4.618  -1.545  -1.832  0.00  0.00           N  
ATOM     38  CA  LYS A  13       4.609  -0.246  -1.171  0.00  0.00           C  
ATOM     39  C   LYS A  13       3.310   0.507  -1.444  0.00  0.00           C  
ATOM     40  O   LYS A  13       2.828   1.276  -0.629  0.00  0.00           O  
ATOM     40  N   GLY A  14       2.734   0.279  -2.616  0.00  0.00           N  
ATOM     41  CA  GLY A  14       1.499   0.930  -2.997  0.00  0.00           C  
ATOM     42  C   GLY A  14       0.282   0.292  -2.356  0.00  0.00           C  
ATOM     43  O   GLY A  14      -0.709   0.944  -2.071  0.00  0.00           O  
ATOM     43  N   LEU A  15       0.353  -1.010  -2.121  0.00  0.00           N  
ATOM     44  CA  LEU A  15      -0.750  -1.740  -1.509  0.00  0.00           C  
ATOM     45  C   LEU A  15      -0.788  -1.525  -0.003  0.00  0.00           C  
ATOM     46  O   LEU A  15      -1.837  -1.530   0.620  0.00  0.00           O  
ATOM     46  N   ARG A  16       0.378  -1.331   0.596  0.00  0.00           N  
ATOM     47  CA  ARG A  16       0.475  -1.113   2.033  0.00  0.00           C  
ATOM     48  C   ARG A  16       0.108   0.316   2.403  0.00  0.00           C  
ATOM     49  O   ARG A  16      -0.417   0.588   3.470  0.00  0.00           O  
ATOM     49  N   ALA A  17       0.389   1.249   1.505  0.00  0.00           N  
ATOM     50  CA  ALA A  17       0.087   2.655   1.740  0.00  0.00           C  
ATOM     51  C   ALA A  17      -1.387   2.951   1.508  0.00  0.00           C  
ATOM     52  O   ALA A  17      -1.976   3.817   2.134  0.00  0.00           O  
ATOM     52  N   ILE A  18      -1.995   2.217   0.587  0.00  0.00           N  
ATOM     53  CA  ILE A  18      -3.405   2.397   0.266  0.00  0.00           C  
ATOM     54  C   ILE A  18      -4.290   1.730   1.315  0.00  0.00           C  
ATOM     55  O   ILE A  18      -5.390   2.172   1.602  0.00  0.00           O  
ATOM     55  N   ASN A  19      -3.800   0.645   1.897  0.00  0.00           N  
ATOM     56  CA  ASN A  19      -4.545  -0.086   2.915  0.00  0.00           C  
ATOM     57  C   ASN A  19      -4.477   0.591   4.275  0.00  0.00           C  
ATOM     58  O   ASN A  19      -5.395   0.523   5.075  0.00  0.00           O  
ATOM     58  N   ILE A  20      -3.364   1.261   4.543  0.00  0.00           N  
ATOM     59  CA  ILE A  20      -3.169   1.955   5.809  0.00  0.00           C  
ATOM     60  C   ILE A  20      -3.915   3.286   5.818  0.00  0.00           C  
ATOM     61  O   ILE A  20      -4.375   3.760   6.844  0.00  0.00           O  
ATOM     61  N   ALA A  21      -4.036   3.900   4.649  0.00  0.00           N  
ATOM     62  CA  ALA A  21      -4.726   5.177   4.517  0.00  0.00           C  
ATOM     63  C   ALA A  21      -6.236   4.994   4.515  0.00  0.00           C  
ATOM     64  O   ALA A  21      -6.988   5.842   4.965  0.00  0.00           O  
ATOM     64  N   GLY A  22      -6.689   3.861   3.996  0.00  0.00           N  
ATOM     65  CA  GLY A  22      -8.105   3.565   3.934  0.00  0.00           C  
ATOM     66  C   GLY A  22      -8.660   3.095   5.264  0.00  0.00           C  
ATOM     67  O   GLY A  22      -9.811   3.325   5.597  0.00  0.00           O  
ATOM     67  N   THR A  23      -7.828   2.420   6.046  0.00  0.00           N  
ATOM     68  CA  THR A  23      -8.238   1.913   7.349  0.00  0.00           C  
ATOM     69  C   THR A  23      -8.240   3.016   8.397  0.00  0.00           C  
ATOM     70  O   THR A  23      -9.023   3.011   9.333  0.00  0.00           O  
ATOM     70  N   THR A  24      -7.347   3.982   8.239  0.00  0.00           N  
ATOM     71  CA  THR A  24      -7.249   5.095   9.175  0.00  0.00           C  
ATOM     72  C   THR A  24      -8.334   6.130   8.921  0.00  0.00           C  
ATOM     73  O   THR A  24      -8.810   6.799   9.824  0.00  0.00           O  
ATOM     73  N   HIS A  25      -8.735   6.265   7.665  0.00  0.00           N  
ATOM     74  CA  HIS A  25      -9.768   7.221   7.288  0.00  0.00           C  
ATOM     75  C   HIS A  25     -11.157   6.695   7.617  0.00  0.00           C  
ATOM     76  O   HIS A  25     -12.070   7.442   7.926  0.00  0.00           O  
ATOM     76  N   ASP A  26     -11.321   5.381   7.552  0.00  0.00           N  
ATOM     77  CA  ASP A  26     -12.604   4.754   7.845  0.00  0.00           C  
ATOM     78  C   ASP A  26     -12.844   4.655   9.349  0.00  0.00           C  
ATOM     79  O   ASP A  26     -13.965   4.712   9.827  0.00  0.00           O  
ATOM     79  N   VAL A  27     -11.766   4.505  10.107  0.00  0.00           N  
ATOM     80  CA  VAL A  27     -11.858   4.399  11.558  0.00  0.00           C  
ATOM     81  C   VAL A  27     -12.056   5.775  12.187  0.00  0.00           C  
ATOM     82  O   VAL A  27     -12.691   5.926  13.217  0.00  0.00           O  
ATOM     82  N   VAL A  28     -11.499   6.796  11.551  0.00  0.00           N  
ATOM     83  CA  VAL A  28     -11.614   8.162  12.047  0.00  0.00           C  
ATOM     84  C   VAL A  28     -12.980   8.747  11.702  0.00  0.00           C  
ATOM     85  O   VAL A  28     -13.529   9.566  12.421  0.00  0.00           O  
ATOM     85  N   SER A  29     -13.539   8.319  10.579  0.00  0.00           N  
ATOM     86  CA  SER A  29     -14.842   8.802  10.139  0.00  0.00           C  
ATOM     87  C   SER A  29     -15.971   8.121  10.897  0.00  0.00           C  
ATOM     88  O   SER A  29     -17.023   8.692  11.133  0.00  0.00           O  
ATOM     88  N   PHE A  30     -15.750   6.874  11.289  0.00  0.00           N  
ATOM     89  CA  PHE A  30     -16.753   6.113  12.024  0.00  0.00           C  
ATOM     90  C   PHE A  30     -16.785   6.512  13.492  0.00  0.00           C  
ENDMDL                                                                          
MODEL        0     
ATOM      1  N   VAL A   1      15.958 -10.035 -13.014  0.00  0.00           N  
ATOM      2  CA  VAL A   1      15.999  -9.957 -11.559  0.00  0.00           C  
ATOM      3  C   VAL A   1      15.756  -8.525 -11.090  0.00  0.00           C  
ATOM      4  O   VAL A   1      15.201  -8.281 -10.032  0.00  0.00           O  
ATOM      4  N   LYS A   2      16.181  -7.561 -11.894  0.00  0.00           N  
ATOM      5  CA  LYS A   2      16.009  -6.153 -11.559  0.00  0.00           C  
ATOM      6  C   LYS A   2      14.583  -5.685 -11.837  0.00  0.00           C  
ATOM      7  O   LYS A   2      14.049  -4.815 -11.170  0.00  0.00           O  
ATOM      7  N   ALA A   3      13.957  -6.278 -12.844  0.00  0.00           N  
ATOM      8  CA  ALA A   3      12.593  -5.924 -13.213  0.00  0.00           C  
ATOM      9  C   ALA A   3      11.581  -6.564 -12.275  0.00  0.00           C  
ATOM     10  O   ALA A   3      10.519  -6.026 -12.008  0.00  0.00           O  
ATOM     10  N   ILE A   4      11.917  -7.740 -11.763  0.00  0.00           N  
ATOM     11  CA  ILE A   4      11.040  -8.462 -10.850  0.00  0.00           C  
ATOM     12  C   ILE A   4      11.122  -7.878  -9.443  0.00  0.00           C  
ATOM     13  O   ILE A   4      10.164  -7.888  -8.687  0.00  0.00           O  
ATOM     13  N   LYS A   5      12.288  -7.358  -9.086  0.00  0.00           N  
ATOM     14  CA  LYS A   5      12.493  -6.769  -7.769  0.00  0.00           C  
ATOM     15  C   LYS A   5      11.902  -5.365  -7.690  0.00  0.00           C  
ATOM     16  O   LYS A   5      11.449  -4.915  -6.650  0.00  0.00           O  
ATOM     16  N   GLN A   6      11.908  -4.661  -8.813  0.00  0.00           N  
ATOM     17  CA  GLN A   6      11.373  -3.306  -8.877  0.00  0.00           C  
ATOM     18  C   GLN A   6       9.854  -3.313  -8.951  0.00  0.00           C  
ATOM     19  O   GLN A   6       9.182  -2.418  -8.467  0.00  0.00           O  
ATOM     19  N   ALA A   7       9.302  -4.346  -9.572  0.00  0.00           N  
ATOM     20  CA  ALA A   7       7.856  -4.472  -9.712  0.00  0.00           C  
ATOM     21  C   ALA A   7       7.216  -4.970  -8.425  0.00  0.00           C  
ATOM     22  O   ALA A   7       6.089  -4.638  -8.097  0.00  0.00           O  
ATOM     22  N   GLY A   8       7.952  -5.783  -7.680  0.00  0.00           N  
ATOM     23  CA  GLY A   8       7.459  -6.326  -6.432  0.00  0.00           C  
ATOM     24  C   GLY A   8       7.533  -5.328  -5.293  0.00  0.00           C  
ATOM     25  O   GLY A   8       6.722  -5.332  -4.382  0.00  0.00           O  
ATOM     25  N   LYS A   9       8.527  -4.452  -5.340  0.00  0.00           N  
ATOM     26  CA  LYS A   9       8.707  -3.441  -4.305  0.00  0.00           C  
ATOM     27  C   LYS A   9       7.739  -2.277  -4.491  0.00  0.00           C  
ATOM     28  O   LYS A   9       7.302  -1.644  -3.543  0.00  0.00           O  
ATOM     28  N   VAL A  10       7.398  -1.990  -5.740  0.00  0.00           N  
ATOM     29  CA  VAL A  10       6.481  -0.902  -6.053  0.00  0.00           C  
ATOM     30  C   VAL A  10       5.037  -1.324  -5.800  0.00  0.00           C  
ATOM     31  O   VAL A  10       4.186  -0.527  -5.441  0.00  0.00           O  
ATOM     31  N   ILE A  11       4.758  -2.606  -5.990  0.00  0.00           N  
ATOM     32  CA  ILE A  11       3.417  -3.139  -5.782  0.00  0.00           C  
ATOM     33  C   ILE A  11       3.140  -3.344  -4.296  0.00  0.00           C  
ATOM     34  O   ILE A  11       2.019  -3.227  -3.828  0.00  0.00           O  
ATOM     34  N   GLY A  12       4.184  -3.657  -3.542  0.00  0.00           N  
ATOM     35  CA  GLY A  12       4.054  -3.879  -2.117  0.00  0.00           C  
ATOM     36  C   GLY A  12       3.963  -2.585  -1.332  0.00  0.00           C  
ATOM     37  O   GLY A  12       3.321  -2.504  -0.298  0.00  0.00           O  
ATOM     37  N   LYS A  13       4.617  -1.545  -1.830  0.00  0.00           N  
ATOM     38  CA  LYS A  13       4.608  -0.245  -1.170  0.00  0.00           C  
ATOM     39  C   LYS A  13       3.309   0.507  -1.443  0.00  0.00           C  
ATOM     40  O   LYS A  13       2.826   1.275  -0.627  0.00  0.00           O  
ATOM     40  N   GLY A  14       2.734   0.280  -2.616  0.00  0.00           N  
ATOM     41  CA  GLY A  14       1.498   0.931  -2.997  0.00  0.00           C  
ATOM     42  C   GLY A  14       0.282   0.293  -2.355  0.00  0.00           C  
ATOM     43  O   GLY A  14      -0.709   0.944  -2.068  0.00  0.00           O  
ATOM     43  N   LEU A  15       0.353  -1.010  -2.121  0.00  0.00           N  
ATOM     44  CA  LEU A  15      -0.750  -1.740  -1.509  0.00  0.00           C  
ATOM     45  C   LEU A  15      -0.789  -1.524  -0.004  0.00  0.00           C  
ATOM     46  O   LEU A  15      -1.838  -1.528   0.619  0.00  0.00           O  
ATOM     46  N   ARG A  16       0.378  -1.332   0.596  0.00  0.00           N  
ATOM     47  CA  ARG A  16       0.475  -1.114   2.033  0.00  0.00           C  
ATOM     48  C   ARG A  16       0.108   0.315   2.403  0.00  0.00           C  
ATOM     49  O   ARG A  16      -0.419   0.587   3.469  0.00  0.00           O  
ATOM     49  N   ALA A  17       0.390   1.248   1.505  0.00  0.00           N  
ATOM     50  CA  ALA A  17       0.088   2.654   1.740  0.00  0.00           C  
ATOM     51  C   ALA A  17      -1.386   2.951   1.508  0.00  0.00           C  
ATOM     52  O   ALA A  17      -1.975   3.815   2.136  0.00  0.00           O  
ATOM     52  N   ILE A  18      -1.994   2.217   0.586  0.00  0.00           N  
ATOM     53  CA  ILE A  18      -3.404   2.398   0.265  0.00  0.00           C  
ATOM     54  C   ILE A  18      -4.289   1.731   1.314  0.00  0.00           C  
ATOM     55  O   ILE A  18      -5.388   2.174   1.603  0.00  0.00           O  
ATOM     55  N   ASN A  19      -3.800   0.644   1.895  0.00  0.00           N  
ATOM     56  CA  ASN A  19      -4.544  -0.087   2.913  0.00  0.00           C  
ATOM     57  C   ASN A  19      -4.477   0.591   4.273  0.00  0.00           C  
ATOM     58  O   ASN A  19      -5.396   0.523   5.072  0.00  0.00           O  
ATOM     58  N   ILE A  20      -3.363   1.258   4.541  0.00  0.00           N  
ATOM     59  CA  ILE A  20      -3.168   1.953   5.808  0.00  0.00           C  
ATOM     60  C   ILE A  20      -3.914   3.284   5.817  0.00  0.00           C  
ATOM     61  O   ILE A  20      -4.375   3.756   6.843  0.00  0.00           O  
ATOM     61  N   ALA A  21      -4.033   3.898   4.649  0.00  0.00           N  
ATOM     62  CA  ALA A  21      -4.722   5.176   4.517  0.00  0.00           C  
ATOM     63  C   ALA A  21      -6.232   4.993   4.514  0.00  0.00           C  
ATOM     64  O   ALA A  21      -6.984   5.840   4.967  0.00  0.00           O  
ATOM     64  N   GLY A  22      -6.686   3.862   3.993  0.00  0.00           N  
ATOM     65  CA  GLY A  22      -8.102   3.566   3.931  0.00  0.00           C  
ATOM     66  C   GLY A  22      -8.657   3.095   5.261  0.00  0.00           C  
ATOM     67  O   GLY A  22      -9.808   3.327   5.595  0.00  0.00           O  
ATOM     67  N   THR A  23      -7.827   2.419   6.042  0.00  0.00           N  
ATOM     68  CA  THR A  23      -8.237   1.911   7.345  0.00  0.00           C  
ATOM     69  C   THR A  23      -8.239   3.013   8.393  0.00  0.00           C  
ATOM     70  O   THR A  23      -9.024   3.009   9.328  0.00  0.00           O  
ATOM     70  N   THR A  24      -7.344   3.979   8.237  0.00  0.00           N  
ATOM     71  CA  THR A  24      -7.246   5.091   9.174  0.00  0.00           C  
ATOM     72  C   THR A  24      -8.331   6.126   8.920  0.00  0.00           C  
ATOM     73  O   THR A  24      -8.808   6.794   9.823  0.00  0.00           O  
ATOM     73  N   HIS A  25      -8.730   6.263   7.663  0.00  0.00           N  
ATOM     74  CA  HIS A  25      -9.763   7.220   7.286  0.00  0.00           C  
ATOM     75  C   HIS A  25     -11.151   6.694   7.616  0.00  0.00           C  
ATOM     76  O   HIS A  25     -12.064   7.442   7.926  0.00  0.00           O  
ATOM     76  N   ASP A  26     -11.317   5.381   7.548  0.00  0.00           N  
ATOM     77  CA  ASP A  26     -12.600   4.754   7.840  0.00  0.00           C  
ATOM     78  C   ASP A  26     -12.841   4.655   9.344  0.00  0.00           C  
ATOM     79  O   ASP A  26     -13.962   4.714   9.822  0.00  0.00           O  
ATOM     79  N   VAL A  27     -11.764   4.502  10.102  0.00  0.00           N  
ATOM     80  CA  VAL A  27     -11.856   4.395  11.552  0.00  0.00           C  
ATOM     81  C   VAL A  27     -12.054   5.770  12.182  0.00  0.00           C  
ATOM     82  O   VAL A  27     -12.691   5.922  13.212  0.00  0.00           O  
ATOM     82  N   VAL A  28     -11.495   6.792  11.549  0.00  0.00           N  
ATOM     83  CA  VAL A  28     -11.608   8.157  12.046  0.00  0.00           C  
ATOM     84  C   VAL A  28     -12.974   8.744  11.701  0.00  0.00           C  
ATOM     85  O   VAL A  28     -13.523   9.561  12.421  0.00  0.00           O  
ATOM     85  N   SER A  29     -13.532   8.318  10.576  0.00  0.00           N  
ATOM     86  CA  SER A  29     -14.834   8.802  10.136  0.00  0.00           C  
ATOM     87  C   SER A  29     -15.964   8.121  10.893  0.00  0.00           C  
ATOM     88  O   SER A  29     -17.015   8.694  11.131  0.00  0.00           O  
ATOM     88  N   PHE A  30     -15.746   6.873  11.283  0.00  0.00           N  
ATOM     89  CA  PHE A  30     -16.749   6.112  12.016  0.00  0.00           C  
ATOM     90  C   PHE A  30     -16.782   6.510  13.484  0.00  0.00           C  
ENDMDL                                                                          
MODEL        0     
ATOM      1  N   VAL A   1      15.954 -10.033 -13.007  0.00  0.00           N  
ATOM      2  CA  VAL A   1      15.996  -9.952 -11.552  0.00  0.00           C  
ATOM      3  C   VAL A   1      15.752  -8.520 -11.085  0.00  0.00           C  
ATOM      4  O   VAL A   1      15.195  -8.276 -10.028  0.00  0.00           O  
ATOM      4  N   LYS A   2      16.177  -7.556 -11.890  0.00  0.00           N  
ATOM      5  CA  LYS A   2      16.004  -6.148 -11.556  0.00  0.00           C  
ATOM      6  C   LYS A   2      14.577  -5.683 -11.834  0.00  0.00           C
[truncated: 4,966,814 more chars]
